# Supplementary material for: Comprehensive Proteomic Analysis of Lysine Acetylation in the Foodborne Pathogen Trichinella spiralis
Source: Front Microbiol. 2018 Jan 11;8:2674. doi: 10.3389/fmicb.2017.02674 (PMC5768625; doi:10.3389/fmicb.2017.02674)
Supplement: Supplementary file 1 [file Table_1.XLSX]

## Sheet: Annotation_Combine
Table S1 Annotation for the identified acetylated proteins
Protein accession	Position	Amino acid	Protein names	Gene names	Score	Modified sequence	Mass error [ppm]	Charge	Localization probability	Subcellular Location	Biological Process	Cellular Component	Molecular Function	KEGG KO No.	KEGG Gene	KEGG pathway	IPR ID	Domain description
A1BQX7	176	K	Multi cystatin-like domain protein	mcd-1	110.46	NDPVMLPK(1)AR	-0.31393	2	1	extracellular
A1BQX7	243	K	Multi cystatin-like domain protein	mcd-1	88.819	K(1)HCTLEYR	0.47684	3	1	extracellular
A1BQX7	330	K	Multi cystatin-like domain protein	mcd-1	121.5	QAIFESDK(1)K	0.065914	2	1	extracellular
A1BQX7	331	K	Multi cystatin-like domain protein	mcd-1	88.596	QAIFESDK(0.127)K(0.873)K	0.5622	2	0.872603	extracellular
A1BQX7	332	K	Multi cystatin-like domain protein	mcd-1	139.46	K(1)SSGTYLLLDK	3.1909	2	1	extracellular
A1BQX7	395	K	Multi cystatin-like domain protein	mcd-1	98.582	VCSVEYK(1)YFDPTK	1.4946	2	1	extracellular
A1BQX7	401	K	Multi cystatin-like domain protein	mcd-1	74.751	YFDPTK(1)STVEC	0.20001	2	1	extracellular
A1DYF1	73	K	Conserved cysteine-glycine protein 2-like protein	Tsp_00722	85.271	VSK(1)EYK(1)TDFECK	-0.26423	2	1	extracellular
A1DYF1	76	K	Conserved cysteine-glycine protein 2-like protein	Tsp_00722	123.86	VSK(1)EYK(1)TDFECK	-0.26423	2	1	extracellular
A1DYF1	82	K	Conserved cysteine-glycine protein 2-like protein	Tsp_00722	158.56	TDFECK(1)TDEK	0.22861	2	1	extracellular
A1DYF1	95	K	Conserved cysteine-glycine protein 2-like protein	Tsp_00722	91.318	LCEDAK(1)CK	-0.8084	2	1	extracellular
A1DYF1	97	K	Conserved cysteine-glycine protein 2-like protein	Tsp_00722	172.15	CK(1)TQFQK	-0.85542	2	1	extracellular
A3RLX8	110	K	Paramyosin	unc-15	127.56	ESELQK(1)LR	0.01185	2	1	mitochondria		intracellular organelle; intracellular non-membrane-bounded organelle; cytoskeletal part; intracellular organelle part; macromolecular complex; intracellular part; cell; actin cytoskeleton; organelle part; non-membrane-bounded organelle; organelle; cytoskeleton; cell part; intracellular; myosin complex; protein complex;	motor activity; pyrophosphatase activity; catalytic activity; hydrolase activity, acting on acid anhydrides; hydrolase activity; hydrolase activity, acting on acid anhydrides, in phosphorus-containing anhydrides; nucleoside-triphosphatase activity;				IPR002928;	Myosin tail;
A3RLX8	132	K	Paramyosin	unc-15	248.94	K(1)HQESLLDYQQQIEQLQK	-0.68711	3	1	mitochondria		intracellular organelle; intracellular non-membrane-bounded organelle; cytoskeletal part; intracellular organelle part; macromolecular complex; intracellular part; cell; actin cytoskeleton; organelle part; non-membrane-bounded organelle; organelle; cytoskeleton; cell part; intracellular; myosin complex; protein complex;	motor activity; pyrophosphatase activity; catalytic activity; hydrolase activity, acting on acid anhydrides; hydrolase activity; hydrolase activity, acting on acid anhydrides, in phosphorus-containing anhydrides; nucleoside-triphosphatase activity;				IPR002928;	Myosin tail;
A3RLX8	149	K	Paramyosin	unc-15	210.91	KHQESLLDYQQQIEQLQK(1)K	0.17323	3	1	mitochondria		intracellular organelle; intracellular non-membrane-bounded organelle; cytoskeletal part; intracellular organelle part; macromolecular complex; intracellular part; cell; actin cytoskeleton; organelle part; non-membrane-bounded organelle; organelle; cytoskeleton; cell part; intracellular; myosin complex; protein complex;	motor activity; pyrophosphatase activity; catalytic activity; hydrolase activity, acting on acid anhydrides; hydrolase activity; hydrolase activity, acting on acid anhydrides, in phosphorus-containing anhydrides; nucleoside-triphosphatase activity;				IPR002928;	Myosin tail;
A3RLX8	179	K	Paramyosin	unc-15	78.098	LQHEVIELTAGIDQMQK(0.066)DK(0.934)HAAEK	0.24722	5	0.933667	mitochondria		intracellular organelle; intracellular non-membrane-bounded organelle; cytoskeletal part; intracellular organelle part; macromolecular complex; intracellular part; cell; actin cytoskeleton; organelle part; non-membrane-bounded organelle; organelle; cytoskeleton; cell part; intracellular; myosin complex; protein complex;	motor activity; pyrophosphatase activity; catalytic activity; hydrolase activity, acting on acid anhydrides; hydrolase activity; hydrolase activity, acting on acid anhydrides, in phosphorus-containing anhydrides; nucleoside-triphosphatase activity;				IPR002928;	Myosin tail;
A3RLX8	188	K	Paramyosin	unc-15	99.5	AAEK(1)HEAHAR	1.1222	3	1	mitochondria		intracellular organelle; intracellular non-membrane-bounded organelle; cytoskeletal part; intracellular organelle part; macromolecular complex; intracellular part; cell; actin cytoskeleton; organelle part; non-membrane-bounded organelle; organelle; cytoskeleton; cell part; intracellular; myosin complex; protein complex;	motor activity; pyrophosphatase activity; catalytic activity; hydrolase activity, acting on acid anhydrides; hydrolase activity; hydrolase activity, acting on acid anhydrides, in phosphorus-containing anhydrides; nucleoside-triphosphatase activity;				IPR002928;	Myosin tail;
A3RLX8	205	K	Paramyosin	unc-15	128.06	VDDLAK(1)NLNDLASQR	-1.4921	2	1	mitochondria		intracellular organelle; intracellular non-membrane-bounded organelle; cytoskeletal part; intracellular organelle part; macromolecular complex; intracellular part; cell; actin cytoskeleton; organelle part; non-membrane-bounded organelle; organelle; cytoskeleton; cell part; intracellular; myosin complex; protein complex;	motor activity; pyrophosphatase activity; catalytic activity; hydrolase activity, acting on acid anhydrides; hydrolase activity; hydrolase activity, acting on acid anhydrides, in phosphorus-containing anhydrides; nucleoside-triphosphatase activity;				IPR002928;	Myosin tail;
A3RLX8	232	K	Paramyosin	unc-15	192.32	ELHDVK(1)VQMENIQHVK	-0.053256	4	1	mitochondria		intracellular organelle; intracellular non-membrane-bounded organelle; cytoskeletal part; intracellular organelle part; macromolecular complex; intracellular part; cell; actin cytoskeleton; organelle part; non-membrane-bounded organelle; organelle; cytoskeleton; cell part; intracellular; myosin complex; protein complex;	motor activity; pyrophosphatase activity; catalytic activity; hydrolase activity, acting on acid anhydrides; hydrolase activity; hydrolase activity, acting on acid anhydrides, in phosphorus-containing anhydrides; nucleoside-triphosphatase activity;				IPR002928;	Myosin tail;
A3RLX8	242	K	Paramyosin	unc-15	222.51	VQMENIQHVK(1)TQLAQQLEEARR	1.0908	4	1	mitochondria		intracellular organelle; intracellular non-membrane-bounded organelle; cytoskeletal part; intracellular organelle part; macromolecular complex; intracellular part; cell; actin cytoskeleton; organelle part; non-membrane-bounded organelle; organelle; cytoskeleton; cell part; intracellular; myosin complex; protein complex;	motor activity; pyrophosphatase activity; catalytic activity; hydrolase activity, acting on acid anhydrides; hydrolase activity; hydrolase activity, acting on acid anhydrides, in phosphorus-containing anhydrides; nucleoside-triphosphatase activity;				IPR002928;	Myosin tail;
A3RLX8	309	K	Paramyosin	unc-15	146.79	LSLANTEISQWK(1)SK	-0.61158	2	1	mitochondria		intracellular organelle; intracellular non-membrane-bounded organelle; cytoskeletal part; intracellular organelle part; macromolecular complex; intracellular part; cell; actin cytoskeleton; organelle part; non-membrane-bounded organelle; organelle; cytoskeleton; cell part; intracellular; myosin complex; protein complex;	motor activity; pyrophosphatase activity; catalytic activity; hydrolase activity, acting on acid anhydrides; hydrolase activity; hydrolase activity, acting on acid anhydrides, in phosphorus-containing anhydrides; nucleoside-triphosphatase activity;				IPR002928;	Myosin tail;
A3RLX8	353	K	Paramyosin	unc-15	115.71	ISQLEK(1)AK	0.29767	2	1	mitochondria		intracellular organelle; intracellular non-membrane-bounded organelle; cytoskeletal part; intracellular organelle part; macromolecular complex; intracellular part; cell; actin cytoskeleton; organelle part; non-membrane-bounded organelle; organelle; cytoskeleton; cell part; intracellular; myosin complex; protein complex;	motor activity; pyrophosphatase activity; catalytic activity; hydrolase activity, acting on acid anhydrides; hydrolase activity; hydrolase activity, acting on acid anhydrides, in phosphorus-containing anhydrides; nucleoside-triphosphatase activity;				IPR002928;	Myosin tail;
A3RLX8	394	K	Paramyosin	unc-15	90.135	MVAEMK(1)TR	-0.50906	2	1	mitochondria		intracellular organelle; intracellular non-membrane-bounded organelle; cytoskeletal part; intracellular organelle part; macromolecular complex; intracellular part; cell; actin cytoskeleton; organelle part; non-membrane-bounded organelle; organelle; cytoskeleton; cell part; intracellular; myosin complex; protein complex;	motor activity; pyrophosphatase activity; catalytic activity; hydrolase activity, acting on acid anhydrides; hydrolase activity; hydrolase activity, acting on acid anhydrides, in phosphorus-containing anhydrides; nucleoside-triphosphatase activity;				IPR002928;	Myosin tail;
A3RLX8	420	K	Paramyosin	unc-15	132.32	ATQAELQK(1)MK	-0.13872	2	1	mitochondria		intracellular organelle; intracellular non-membrane-bounded organelle; cytoskeletal part; intracellular organelle part; macromolecular complex; intracellular part; cell; actin cytoskeleton; organelle part; non-membrane-bounded organelle; organelle; cytoskeleton; cell part; intracellular; myosin complex; protein complex;	motor activity; pyrophosphatase activity; catalytic activity; hydrolase activity, acting on acid anhydrides; hydrolase activity; hydrolase activity, acting on acid anhydrides, in phosphorus-containing anhydrides; nucleoside-triphosphatase activity;				IPR002928;	Myosin tail;
A3RLX8	422	K	Paramyosin	unc-15	101.25	MK(1)HLYEK	0.66713	2	1	mitochondria		intracellular organelle; intracellular non-membrane-bounded organelle; cytoskeletal part; intracellular organelle part; macromolecular complex; intracellular part; cell; actin cytoskeleton; organelle part; non-membrane-bounded organelle; organelle; cytoskeleton; cell part; intracellular; myosin complex; protein complex;	motor activity; pyrophosphatase activity; catalytic activity; hydrolase activity, acting on acid anhydrides; hydrolase activity; hydrolase activity, acting on acid anhydrides, in phosphorus-containing anhydrides; nucleoside-triphosphatase activity;				IPR002928;	Myosin tail;
A3RLX8	627	K	Paramyosin	unc-15	126.26	KLSALSAELEDCK(1)SALDTAIR	0.13078	3	1	mitochondria		intracellular organelle; intracellular non-membrane-bounded organelle; cytoskeletal part; intracellular organelle part; macromolecular complex; intracellular part; cell; actin cytoskeleton; organelle part; non-membrane-bounded organelle; organelle; cytoskeleton; cell part; intracellular; myosin complex; protein complex;	motor activity; pyrophosphatase activity; catalytic activity; hydrolase activity, acting on acid anhydrides; hydrolase activity; hydrolase activity, acting on acid anhydrides, in phosphorus-containing anhydrides; nucleoside-triphosphatase activity;				IPR002928;	Myosin tail;
A3RLX8	716	K	Paramyosin	unc-15	154.34	AMEQLHEEQEHSMK(1)IDAMR	-0.30616	3	1	mitochondria		intracellular organelle; intracellular non-membrane-bounded organelle; cytoskeletal part; intracellular organelle part; macromolecular complex; intracellular part; cell; actin cytoskeleton; organelle part; non-membrane-bounded organelle; organelle; cytoskeleton; cell part; intracellular; myosin complex; protein complex;	motor activity; pyrophosphatase activity; catalytic activity; hydrolase activity, acting on acid anhydrides; hydrolase activity; hydrolase activity, acting on acid anhydrides, in phosphorus-containing anhydrides; nucleoside-triphosphatase activity;				IPR002928;	Myosin tail;
A3RLX8	747	K	Paramyosin	unc-15	212.9	QLQVQIQEAEAAALLGGK(1)R	1.5352	2	1	mitochondria		intracellular organelle; intracellular non-membrane-bounded organelle; cytoskeletal part; intracellular organelle part; macromolecular complex; intracellular part; cell; actin cytoskeleton; organelle part; non-membrane-bounded organelle; organelle; cytoskeleton; cell part; intracellular; myosin complex; protein complex;	motor activity; pyrophosphatase activity; catalytic activity; hydrolase activity, acting on acid anhydrides; hydrolase activity; hydrolase activity, acting on acid anhydrides, in phosphorus-containing anhydrides; nucleoside-triphosphatase activity;				IPR002928;	Myosin tail;
A3RLX8	752	K	Paramyosin	unc-15	99.7	VIAK(1)LETR	0.35135	2	1	mitochondria		intracellular organelle; intracellular non-membrane-bounded organelle; cytoskeletal part; intracellular organelle part; macromolecular complex; intracellular part; cell; actin cytoskeleton; organelle part; non-membrane-bounded organelle; organelle; cytoskeleton; cell part; intracellular; myosin complex; protein complex;	motor activity; pyrophosphatase activity; catalytic activity; hydrolase activity, acting on acid anhydrides; hydrolase activity; hydrolase activity, acting on acid anhydrides, in phosphorus-containing anhydrides; nucleoside-triphosphatase activity;				IPR002928;	Myosin tail;
A3RLX8	772	K	Paramyosin	unc-15	81.95	HK(1)ETQACLR	-0.81831	3	1	mitochondria		intracellular organelle; intracellular non-membrane-bounded organelle; cytoskeletal part; intracellular organelle part; macromolecular complex; intracellular part; cell; actin cytoskeleton; organelle part; non-membrane-bounded organelle; organelle; cytoskeleton; cell part; intracellular; myosin complex; protein complex;	motor activity; pyrophosphatase activity; catalytic activity; hydrolase activity, acting on acid anhydrides; hydrolase activity; hydrolase activity, acting on acid anhydrides, in phosphorus-containing anhydrides; nucleoside-triphosphatase activity;				IPR002928;	Myosin tail;
A3RLX8	797	K	Paramyosin	unc-15	209.3	VKEMQMQVDEEHK(1)NFVMAQDTAER	0.13802	3	1	mitochondria		intracellular organelle; intracellular non-membrane-bounded organelle; cytoskeletal part; intracellular organelle part; macromolecular complex; intracellular part; cell; actin cytoskeleton; organelle part; non-membrane-bounded organelle; organelle; cytoskeleton; cell part; intracellular; myosin complex; protein complex;	motor activity; pyrophosphatase activity; catalytic activity; hydrolase activity, acting on acid anhydrides; hydrolase activity; hydrolase activity, acting on acid anhydrides, in phosphorus-containing anhydrides; nucleoside-triphosphatase activity;				IPR002928;	Myosin tail;
A3RLX8	812	K	Paramyosin	unc-15	91.549	LAEK(1)LNIYK(1)R	2.4019	2	1	mitochondria		intracellular organelle; intracellular non-membrane-bounded organelle; cytoskeletal part; intracellular organelle part; macromolecular complex; intracellular part; cell; actin cytoskeleton; organelle part; non-membrane-bounded organelle; organelle; cytoskeleton; cell part; intracellular; myosin complex; protein complex;	motor activity; pyrophosphatase activity; catalytic activity; hydrolase activity, acting on acid anhydrides; hydrolase activity; hydrolase activity, acting on acid anhydrides, in phosphorus-containing anhydrides; nucleoside-triphosphatase activity;				IPR002928;	Myosin tail;
A3RLX8	817	K	Paramyosin	unc-15	91.549	LAEK(1)LNIYK(1)R	2.4019	2	1	mitochondria		intracellular organelle; intracellular non-membrane-bounded organelle; cytoskeletal part; intracellular organelle part; macromolecular complex; intracellular part; cell; actin cytoskeleton; organelle part; non-membrane-bounded organelle; organelle; cytoskeleton; cell part; intracellular; myosin complex; protein complex;	motor activity; pyrophosphatase activity; catalytic activity; hydrolase activity, acting on acid anhydrides; hydrolase activity; hydrolase activity, acting on acid anhydrides, in phosphorus-containing anhydrides; nucleoside-triphosphatase activity;				IPR002928;	Myosin tail;
A3RLX8	870	K	Paramyosin	unc-15	111.79	SSVSMGK(1)SLSSK	-1.0093	2	1	mitochondria		intracellular organelle; intracellular non-membrane-bounded organelle; cytoskeletal part; intracellular organelle part; macromolecular complex; intracellular part; cell; actin cytoskeleton; organelle part; non-membrane-bounded organelle; organelle; cytoskeleton; cell part; intracellular; myosin complex; protein complex;	motor activity; pyrophosphatase activity; catalytic activity; hydrolase activity, acting on acid anhydrides; hydrolase activity; hydrolase activity, acting on acid anhydrides, in phosphorus-containing anhydrides; nucleoside-triphosphatase activity;				IPR002928;	Myosin tail;
A3RLX8	875	K	Paramyosin	unc-15	142.1	SLSSK(1)VYVMEEGHEY	0.31902	3	1	mitochondria		intracellular organelle; intracellular non-membrane-bounded organelle; cytoskeletal part; intracellular organelle part; macromolecular complex; intracellular part; cell; actin cytoskeleton; organelle part; non-membrane-bounded organelle; organelle; cytoskeleton; cell part; intracellular; myosin complex; protein complex;	motor activity; pyrophosphatase activity; catalytic activity; hydrolase activity, acting on acid anhydrides; hydrolase activity; hydrolase activity, acting on acid anhydrides, in phosphorus-containing anhydrides; nucleoside-triphosphatase activity;				IPR002928;	Myosin tail;
B0F9S8	100	K	Heat-and acid-stable phospho protein	Tsp_01775	159.22	FK(1)NLEFNQEVQLSR	1.7572	3	1	nuclear							IPR019380;	Casein kinase substrate, phosphoprotein PP28;
B0F9T0	79	K	Myoglobin	GLBB	96.604	FQALGK(1)AFLER	-0.036076	2	1	extracellular			organic cyclic compound binding; heterocyclic compound binding; heme binding; iron ion binding; transition metal ion binding; oxygen binding; binding; ion binding; substrate-specific transporter activity; metal ion binding; cation binding; oxygen transporter activity; tetrapyrrole binding; transporter activity;				IPR009050; IPR000971; IPR012292;	Globin-like; Globin; Globin/Protoglobin;
B0F9T0	96	K	Myoglobin	GLBB	172.76	LVNVCDDEK(1)K	-0.43603	2	1	extracellular			organic cyclic compound binding; heterocyclic compound binding; heme binding; iron ion binding; transition metal ion binding; oxygen binding; binding; ion binding; substrate-specific transporter activity; metal ion binding; cation binding; oxygen transporter activity; tetrapyrrole binding; transporter activity;				IPR009050; IPR000971; IPR012292;	Globin-like; Globin; Globin/Protoglobin;
B0F9T0	99	K	Myoglobin	GLBB	118.61	LK(1)SEVTILK	-0.54279	2	1	extracellular			organic cyclic compound binding; heterocyclic compound binding; heme binding; iron ion binding; transition metal ion binding; oxygen binding; binding; ion binding; substrate-specific transporter activity; metal ion binding; cation binding; oxygen transporter activity; tetrapyrrole binding; transporter activity;				IPR009050; IPR000971; IPR012292;	Globin-like; Globin; Globin/Protoglobin;
B0F9T0	106	K	Myoglobin	GLBB	182.33	SEVTILK(1)NEHDPR	1.4899	2	1	extracellular			organic cyclic compound binding; heterocyclic compound binding; heme binding; iron ion binding; transition metal ion binding; oxygen binding; binding; ion binding; substrate-specific transporter activity; metal ion binding; cation binding; oxygen transporter activity; tetrapyrrole binding; transporter activity;				IPR009050; IPR000971; IPR012292;	Globin-like; Globin; Globin/Protoglobin;
B0F9T0	149	K	Myoglobin	GLBB	174.87	TGLTDQQTSAWDEMLK(1)K	-0.30402	2	1	extracellular			organic cyclic compound binding; heterocyclic compound binding; heme binding; iron ion binding; transition metal ion binding; oxygen binding; binding; ion binding; substrate-specific transporter activity; metal ion binding; cation binding; oxygen transporter activity; tetrapyrrole binding; transporter activity;				IPR009050; IPR000971; IPR012292;	Globin-like; Globin; Globin/Protoglobin;
B0F9T0	156	K	Myoglobin	GLBB	61.962	FEAAYK(1)SL	2.408	2	1	extracellular			organic cyclic compound binding; heterocyclic compound binding; heme binding; iron ion binding; transition metal ion binding; oxygen binding; binding; ion binding; substrate-specific transporter activity; metal ion binding; cation binding; oxygen transporter activity; tetrapyrrole binding; transporter activity;				IPR009050; IPR000971; IPR012292;	Globin-like; Globin; Globin/Protoglobin;
C4PEE4	21	K	Calponin-like protein	T01_12880	81.878	QASK(1)FNEEEAHEILEWIK	1.0088	3	1	cytosol			protein binding; binding;	K20526			IPR001715;	Calponin homology domain;
C4PEE4	53	K	Calponin-like protein	T01_12880	93.178	DNFTK(1)LTK	0.031741	2	1	cytosol			protein binding; binding;	K20526			IPR001715;	Calponin homology domain;
C4PEE4	97	K	Calponin-like protein	T01_12880	86.08	IQKPISNFACMENINCFTEAAK(1)K	-0.22236	3	1	cytosol			protein binding; binding;	K20526			IPR001715;	Calponin homology domain;
C4PEE4	137	K	Calponin-like protein	T01_12880	105.19	AAGMGK(1)PTIDSK	-0.19527	2	1	cytosol			protein binding; binding;	K20526			IPR001715;	Calponin homology domain;
C4PEE4	143	K	Calponin-like protein	T01_12880	157.58	KAAGMGKPTIDSK(1)K	0.8538	2	1	cytosol			protein binding; binding;	K20526			IPR001715;	Calponin homology domain;
C9DTY3	28	K	14-3-3 protein	ftt2	73.499	YDDMAAAMK(1)K	-0.92672	2	1	cytosol			protein domain specific binding; protein binding; binding;	K16197	YWHAB_Q_Z; 14-3-3 protein beta/theta/zeta	tsp04212 Longevity regulating pathway - worm - Trichinella spiralis;	IPR023410;	14-3-3 domain;
C9DTY3	50	K	14-3-3 protein	ftt2	158.25	NLLSVAYK(1)NVVGAR	-1.6788	2	1	cytosol			protein domain specific binding; protein binding; binding;	K16197	YWHAB_Q_Z; 14-3-3 protein beta/theta/zeta	tsp04212 Longevity regulating pathway - worm - Trichinella spiralis;	IPR023410;	14-3-3 domain;
C9DTY3	69	K	14-3-3 protein	ftt2	119.87	VISSIEQK(1)TEGSEK	0.76685	2	1	cytosol			protein domain specific binding; protein binding; binding;	K16197	YWHAB_Q_Z; 14-3-3 protein beta/theta/zeta	tsp04212 Longevity regulating pathway - worm - Trichinella spiralis;	IPR023410;	14-3-3 domain;
C9DTY3	109	K	14-3-3 protein	ftt2	103.46	YLIPK(1)AATPESK	1.1299	2	1	cytosol			protein domain specific binding; protein binding; binding;	K16197	YWHAB_Q_Z; 14-3-3 protein beta/theta/zeta	tsp04212 Longevity regulating pathway - worm - Trichinella spiralis;	IPR023410;	14-3-3 domain;
C9DTY3	116	K	14-3-3 protein	ftt2	100.93	AATPESK(1)VFYLK	-0.61524	3	1	cytosol			protein domain specific binding; protein binding; binding;	K16197	YWHAB_Q_Z; 14-3-3 protein beta/theta/zeta	tsp04212 Longevity regulating pathway - worm - Trichinella spiralis;	IPR023410;	14-3-3 domain;
C9DTY3	121	K	14-3-3 protein	ftt2	74.415	VFYLK(1)MK	-1.4403	2	1	cytosol			protein domain specific binding; protein binding; binding;	K16197	YWHAB_Q_Z; 14-3-3 protein beta/theta/zeta	tsp04212 Longevity regulating pathway - worm - Trichinella spiralis;	IPR023410;	14-3-3 domain;
C9DTY3	123	K	14-3-3 protein	ftt2	98.997	MK(1)GDYYR	0.2965	2	1	cytosol			protein domain specific binding; protein binding; binding;	K16197	YWHAB_Q_Z; 14-3-3 protein beta/theta/zeta	tsp04212 Longevity regulating pathway - worm - Trichinella spiralis;	IPR023410;	14-3-3 domain;
C9DTY3	158	K	14-3-3 protein	ftt2	231.37	TNIVENSQNAYQEALDVAK(1)SK	0.31	2	1	cytosol			protein domain specific binding; protein binding; binding;	K16197	YWHAB_Q_Z; 14-3-3 protein beta/theta/zeta	tsp04212 Longevity regulating pathway - worm - Trichinella spiralis;	IPR023410;	14-3-3 domain;
D4N4Z9	151	K	Poly-cysteine and histidine-tailed protein	Tsp_04041	52.867	K(1)LFHMLPK	0.22306	3	1	extracellular		extracellular region;	iron ion binding; transition metal ion binding; binding; ion binding; metal ion binding; cation binding; zinc ion binding;
D4N4Z9	158	K	Poly-cysteine and histidine-tailed protein	Tsp_04041	149.82	LFHMLPK(1)GHCIEK	-0.0072154	2	1	extracellular		extracellular region;	iron ion binding; transition metal ion binding; binding; ion binding; metal ion binding; cation binding; zinc ion binding;
D4N4Z9	164	K	Poly-cysteine and histidine-tailed protein	Tsp_04041	199.82	GHCIEK(1)DNQCK	-0.19562	2	1	extracellular		extracellular region;	iron ion binding; transition metal ion binding; binding; ion binding; metal ion binding; cation binding; zinc ion binding;
D4N4Z9	259	K	Poly-cysteine and histidine-tailed protein	Tsp_04041	57.794	EK(0.752)K(0.248)EGCFPLK(1)VDK	0.31981	3	0.75244	extracellular		extracellular region;	iron ion binding; transition metal ion binding; binding; ion binding; metal ion binding; cation binding; zinc ion binding;
D4N4Z9	267	K	Poly-cysteine and histidine-tailed protein	Tsp_04041	172.85	EGCFPLK(1)VDK	2.5033	2	1	extracellular		extracellular region;	iron ion binding; transition metal ion binding; binding; ion binding; metal ion binding; cation binding; zinc ion binding;
D4N4Z9	270	K	Poly-cysteine and histidine-tailed protein	Tsp_04041	94.122	EGCFPLKVDK(1)K	0.24377	2	0.999994	extracellular		extracellular region;	iron ion binding; transition metal ion binding; binding; ion binding; metal ion binding; cation binding; zinc ion binding;
D4N4Z9	311	K	Poly-cysteine and histidine-tailed protein	Tsp_04041	119.34	FWNSFAHK(1)AK	-0.67265	2	1	extracellular		extracellular region;	iron ion binding; transition metal ion binding; binding; ion binding; metal ion binding; cation binding; zinc ion binding;
D4N4Z9	313	K	Poly-cysteine and histidine-tailed protein	Tsp_04041	164.97	AK(1)ESNLAHWR	-0.87121	2	1	extracellular		extracellular region;	iron ion binding; transition metal ion binding; binding; ion binding; metal ion binding; cation binding; zinc ion binding;
D4N4Z9	330	K	Poly-cysteine and histidine-tailed protein	Tsp_04041	56.121	RDGYADLFK(1)FLPYGHCK	-0.12144	4	1	extracellular		extracellular region;	iron ion binding; transition metal ion binding; binding; ion binding; metal ion binding; cation binding; zinc ion binding;
D4N4Z9	338	K	Poly-cysteine and histidine-tailed protein	Tsp_04041	103.88	FLPYGHCK(1)EVGDK(1)CK	-0.91809	3	1	extracellular		extracellular region;	iron ion binding; transition metal ion binding; binding; ion binding; metal ion binding; cation binding; zinc ion binding;
D4N4Z9	343	K	Poly-cysteine and histidine-tailed protein	Tsp_04041	103.88	FLPYGHCK(1)EVGDK(1)CK	-0.91809	3	1	extracellular		extracellular region;	iron ion binding; transition metal ion binding; binding; ion binding; metal ion binding; cation binding; zinc ion binding;
D4N4Z9	345	K	Poly-cysteine and histidine-tailed protein	Tsp_04041	100.97	CK(1)CCCHPYEPNEDGTACVVK	-0.88914	3	1	extracellular		extracellular region;	iron ion binding; transition metal ion binding; binding; ion binding; metal ion binding; cation binding; zinc ion binding;
E5RY30	440	K	Uncharacterized protein	Tsp_07085	76.073	YSVETK(1)NEELVK	3.1438	2	1	cytosol
E5RY73	4	K	Histone H2B	Tsp_07127	101.32	PPK(1)TPVK(1)GIK(1)K	-0.34842	2	1	nuclear	cellular component biogenesis; cellular component organization; nucleosome organization; cellular macromolecular complex assembly; chromatin assembly or disassembly; protein complex subunit organization; macromolecular complex subunit organization; protein-DNA complex assembly; DNA packaging; nucleosome assembly; chromosome organization; cellular component assembly; macromolecular complex assembl…	intracellular organelle; intracellular non-membrane-bounded organelle; intracellular organelle part; macromolecular complex; intracellular part; cell; organelle part; DNA bending complex; chromosomal part; nucleosome; non-membrane-bounded organelle; intracellular membrane-bounded organelle; organelle; nucleus; chromatin; intracellular; cell part; chromosome; protein complex; membrane-bounded orga…	organic cyclic compound binding; heterocyclic compound binding; DNA binding; protein heterodimerization activity; binding; protein dimerization activity; nucleic acid binding; protein binding;	K11252			IPR009072; IPR007125;	Histone-fold; Histone H2A/H2B/H3;
E5RY73	8	K	Histone H2B	Tsp_07127	172.82	TPVK(1)GIK(1)K(1)AGK(1)AQK	0.7495	3	1	nuclear	cellular component biogenesis; cellular component organization; nucleosome organization; cellular macromolecular complex assembly; chromatin assembly or disassembly; protein complex subunit organization; macromolecular complex subunit organization; protein-DNA complex assembly; DNA packaging; nucleosome assembly; chromosome organization; cellular component assembly; macromolecular complex assembl…	intracellular organelle; intracellular non-membrane-bounded organelle; intracellular organelle part; macromolecular complex; intracellular part; cell; organelle part; DNA bending complex; chromosomal part; nucleosome; non-membrane-bounded organelle; intracellular membrane-bounded organelle; organelle; nucleus; chromatin; intracellular; cell part; chromosome; protein complex; membrane-bounded orga…	organic cyclic compound binding; heterocyclic compound binding; DNA binding; protein heterodimerization activity; binding; protein dimerization activity; nucleic acid binding; protein binding;	K11252			IPR009072; IPR007125;	Histone-fold; Histone H2A/H2B/H3;
E5RY73	11	K	Histone H2B	Tsp_07127	172.82	TPVK(1)GIK(1)K(1)AGK(1)AQK	0.7495	3	1	nuclear	cellular component biogenesis; cellular component organization; nucleosome organization; cellular macromolecular complex assembly; chromatin assembly or disassembly; protein complex subunit organization; macromolecular complex subunit organization; protein-DNA complex assembly; DNA packaging; nucleosome assembly; chromosome organization; cellular component assembly; macromolecular complex assembl…	intracellular organelle; intracellular non-membrane-bounded organelle; intracellular organelle part; macromolecular complex; intracellular part; cell; organelle part; DNA bending complex; chromosomal part; nucleosome; non-membrane-bounded organelle; intracellular membrane-bounded organelle; organelle; nucleus; chromatin; intracellular; cell part; chromosome; protein complex; membrane-bounded orga…	organic cyclic compound binding; heterocyclic compound binding; DNA binding; protein heterodimerization activity; binding; protein dimerization activity; nucleic acid binding; protein binding;	K11252			IPR009072; IPR007125;	Histone-fold; Histone H2A/H2B/H3;
E5RY73	12	K	Histone H2B	Tsp_07127	172.82	TPVK(1)GIK(1)K(1)AGK(1)AQK	0.7495	3	1	nuclear	cellular component biogenesis; cellular component organization; nucleosome organization; cellular macromolecular complex assembly; chromatin assembly or disassembly; protein complex subunit organization; macromolecular complex subunit organization; protein-DNA complex assembly; DNA packaging; nucleosome assembly; chromosome organization; cellular component assembly; macromolecular complex assembl…	intracellular organelle; intracellular non-membrane-bounded organelle; intracellular organelle part; macromolecular complex; intracellular part; cell; organelle part; DNA bending complex; chromosomal part; nucleosome; non-membrane-bounded organelle; intracellular membrane-bounded organelle; organelle; nucleus; chromatin; intracellular; cell part; chromosome; protein complex; membrane-bounded orga…	organic cyclic compound binding; heterocyclic compound binding; DNA binding; protein heterodimerization activity; binding; protein dimerization activity; nucleic acid binding; protein binding;	K11252			IPR009072; IPR007125;	Histone-fold; Histone H2A/H2B/H3;
E5RY73	15	K	Histone H2B	Tsp_07127	183.22	TPVK(1)GIK(1)K(1)AGK(1)AQK	0.7495	3	1	nuclear	cellular component biogenesis; cellular component organization; nucleosome organization; cellular macromolecular complex assembly; chromatin assembly or disassembly; protein complex subunit organization; macromolecular complex subunit organization; protein-DNA complex assembly; DNA packaging; nucleosome assembly; chromosome organization; cellular component assembly; macromolecular complex assembl…	intracellular organelle; intracellular non-membrane-bounded organelle; intracellular organelle part; macromolecular complex; intracellular part; cell; organelle part; DNA bending complex; chromosomal part; nucleosome; non-membrane-bounded organelle; intracellular membrane-bounded organelle; organelle; nucleus; chromatin; intracellular; cell part; chromosome; protein complex; membrane-bounded orga…	organic cyclic compound binding; heterocyclic compound binding; DNA binding; protein heterodimerization activity; binding; protein dimerization activity; nucleic acid binding; protein binding;	K11252			IPR009072; IPR007125;	Histone-fold; Histone H2A/H2B/H3;
E5RY73	18	K	Histone H2B	Tsp_07127	183.22	K(0.949)AGK(0.051)AQK(1)VAK	0.53126	3	1	nuclear	cellular component biogenesis; cellular component organization; nucleosome organization; cellular macromolecular complex assembly; chromatin assembly or disassembly; protein complex subunit organization; macromolecular complex subunit organization; protein-DNA complex assembly; DNA packaging; nucleosome assembly; chromosome organization; cellular component assembly; macromolecular complex assembl…	intracellular organelle; intracellular non-membrane-bounded organelle; intracellular organelle part; macromolecular complex; intracellular part; cell; organelle part; DNA bending complex; chromosomal part; nucleosome; non-membrane-bounded organelle; intracellular membrane-bounded organelle; organelle; nucleus; chromatin; intracellular; cell part; chromosome; protein complex; membrane-bounded orga…	organic cyclic compound binding; heterocyclic compound binding; DNA binding; protein heterodimerization activity; binding; protein dimerization activity; nucleic acid binding; protein binding;	K11252			IPR009072; IPR007125;	Histone-fold; Histone H2A/H2B/H3;
E5RY73	21	K	Histone H2B	Tsp_07127	137.61	K(0.058)AGK(0.942)AQK(1)VAK(1)SGDR	0.28774	2	1	nuclear	cellular component biogenesis; cellular component organization; nucleosome organization; cellular macromolecular complex assembly; chromatin assembly or disassembly; protein complex subunit organization; macromolecular complex subunit organization; protein-DNA complex assembly; DNA packaging; nucleosome assembly; chromosome organization; cellular component assembly; macromolecular complex assembl…	intracellular organelle; intracellular non-membrane-bounded organelle; intracellular organelle part; macromolecular complex; intracellular part; cell; organelle part; DNA bending complex; chromosomal part; nucleosome; non-membrane-bounded organelle; intracellular membrane-bounded organelle; organelle; nucleus; chromatin; intracellular; cell part; chromosome; protein complex; membrane-bounded orga…	organic cyclic compound binding; heterocyclic compound binding; DNA binding; protein heterodimerization activity; binding; protein dimerization activity; nucleic acid binding; protein binding;	K11252			IPR009072; IPR007125;	Histone-fold; Histone H2A/H2B/H3;
E5RY73	106	K	Histone H2B	Tsp_07127	107.62	LLLPGELSK(1)HAVSEGTK	0.25645	2	1	nuclear	cellular component biogenesis; cellular component organization; nucleosome organization; cellular macromolecular complex assembly; chromatin assembly or disassembly; protein complex subunit organization; macromolecular complex subunit organization; protein-DNA complex assembly; DNA packaging; nucleosome assembly; chromosome organization; cellular component assembly; macromolecular complex assembl…	intracellular organelle; intracellular non-membrane-bounded organelle; intracellular organelle part; macromolecular complex; intracellular part; cell; organelle part; DNA bending complex; chromosomal part; nucleosome; non-membrane-bounded organelle; intracellular membrane-bounded organelle; organelle; nucleus; chromatin; intracellular; cell part; chromosome; protein complex; membrane-bounded orga…	organic cyclic compound binding; heterocyclic compound binding; DNA binding; protein heterodimerization activity; binding; protein dimerization activity; nucleic acid binding; protein binding;	K11252			IPR009072; IPR007125;	Histone-fold; Histone H2A/H2B/H3;
E5RY74	6	K	Histone H2A	Tsp_07128	114.72	GK(1)GGK(1)VK(1)GK(1)AK	0.46122	2	1	mitochondria	cellular component biogenesis; cellular component organization; nucleosome organization; cellular macromolecular complex assembly; chromatin assembly or disassembly; protein complex subunit organization; macromolecular complex subunit organization; protein-DNA complex assembly; DNA packaging; nucleosome assembly; chromosome organization; cellular component assembly; macromolecular complex assembl…	intracellular organelle; intracellular non-membrane-bounded organelle; intracellular organelle part; macromolecular complex; intracellular part; cell; organelle part; DNA bending complex; chromosomal part; nucleosome; non-membrane-bounded organelle; intracellular membrane-bounded organelle; organelle; nucleus; chromatin; intracellular; cell part; chromosome; protein complex; membrane-bounded orga…	organic cyclic compound binding; heterocyclic compound binding; DNA binding; protein heterodimerization activity; binding; protein dimerization activity; nucleic acid binding; protein binding;	K11251			IPR009072; IPR032454; IPR007125;	Histone-fold; Histone H2A, C-terminal domain; Histone H2A/H2B/H3;
E5RY74	9	K	Histone H2A	Tsp_07128	114.72	GK(1)GGK(1)VK(1)GK(1)AK	0.46122	2	1	mitochondria	cellular component biogenesis; cellular component organization; nucleosome organization; cellular macromolecular complex assembly; chromatin assembly or disassembly; protein complex subunit organization; macromolecular complex subunit organization; protein-DNA complex assembly; DNA packaging; nucleosome assembly; chromosome organization; cellular component assembly; macromolecular complex assembl…	intracellular organelle; intracellular non-membrane-bounded organelle; intracellular organelle part; macromolecular complex; intracellular part; cell; organelle part; DNA bending complex; chromosomal part; nucleosome; non-membrane-bounded organelle; intracellular membrane-bounded organelle; organelle; nucleus; chromatin; intracellular; cell part; chromosome; protein complex; membrane-bounded orga…	organic cyclic compound binding; heterocyclic compound binding; DNA binding; protein heterodimerization activity; binding; protein dimerization activity; nucleic acid binding; protein binding;	K11251			IPR009072; IPR032454; IPR007125;	Histone-fold; Histone H2A, C-terminal domain; Histone H2A/H2B/H3;
E5RY74	11	K	Histone H2A	Tsp_07128	114.72	GK(1)GGK(1)VK(1)GK(1)AK	0.46122	2	1	mitochondria	cellular component biogenesis; cellular component organization; nucleosome organization; cellular macromolecular complex assembly; chromatin assembly or disassembly; protein complex subunit organization; macromolecular complex subunit organization; protein-DNA complex assembly; DNA packaging; nucleosome assembly; chromosome organization; cellular component assembly; macromolecular complex assembl…	intracellular organelle; intracellular non-membrane-bounded organelle; intracellular organelle part; macromolecular complex; intracellular part; cell; organelle part; DNA bending complex; chromosomal part; nucleosome; non-membrane-bounded organelle; intracellular membrane-bounded organelle; organelle; nucleus; chromatin; intracellular; cell part; chromosome; protein complex; membrane-bounded orga…	organic cyclic compound binding; heterocyclic compound binding; DNA binding; protein heterodimerization activity; binding; protein dimerization activity; nucleic acid binding; protein binding;	K11251			IPR009072; IPR032454; IPR007125;	Histone-fold; Histone H2A, C-terminal domain; Histone H2A/H2B/H3;
E5RY74	13	K	Histone H2A	Tsp_07128	114.72	GK(1)GGK(1)VK(1)GK(1)AK	0.46122	2	1	mitochondria	cellular component biogenesis; cellular component organization; nucleosome organization; cellular macromolecular complex assembly; chromatin assembly or disassembly; protein complex subunit organization; macromolecular complex subunit organization; protein-DNA complex assembly; DNA packaging; nucleosome assembly; chromosome organization; cellular component assembly; macromolecular complex assembl…	intracellular organelle; intracellular non-membrane-bounded organelle; intracellular organelle part; macromolecular complex; intracellular part; cell; organelle part; DNA bending complex; chromosomal part; nucleosome; non-membrane-bounded organelle; intracellular membrane-bounded organelle; organelle; nucleus; chromatin; intracellular; cell part; chromosome; protein complex; membrane-bounded orga…	organic cyclic compound binding; heterocyclic compound binding; DNA binding; protein heterodimerization activity; binding; protein dimerization activity; nucleic acid binding; protein binding;	K11251			IPR009072; IPR032454; IPR007125;	Histone-fold; Histone H2A, C-terminal domain; Histone H2A/H2B/H3;
E5RY75	6	K	Histone H4	Tsp_07129	157.33	SGRGK(1)GGK(1)GLGK(1)GGAK	0.20688	2	1	nuclear	cellular component biogenesis; cellular component organization; nucleosome organization; cellular macromolecular complex assembly; chromatin assembly or disassembly; protein complex subunit organization; macromolecular complex subunit organization; protein-DNA complex assembly; DNA packaging; nucleosome assembly; chromosome organization; cellular component assembly; macromolecular complex assembl…	intracellular organelle; intracellular non-membrane-bounded organelle; intracellular organelle part; macromolecular complex; intracellular part; cell; organelle part; DNA bending complex; chromosomal part; nucleosome; non-membrane-bounded organelle; intracellular membrane-bounded organelle; organelle; nucleus; chromatin; intracellular; cell part; chromosome; protein complex; membrane-bounded orga…	organic cyclic compound binding; heterocyclic compound binding; DNA binding; protein heterodimerization activity; binding; protein dimerization activity; nucleic acid binding; protein binding;	K11254			IPR009072;	Histone-fold;
E5RY75	9	K	Histone H4	Tsp_07129	157.33	SGRGK(1)GGK(1)GLGK(1)GGAK	0.20688	2	1	nuclear	cellular component biogenesis; cellular component organization; nucleosome organization; cellular macromolecular complex assembly; chromatin assembly or disassembly; protein complex subunit organization; macromolecular complex subunit organization; protein-DNA complex assembly; DNA packaging; nucleosome assembly; chromosome organization; cellular component assembly; macromolecular complex assembl…	intracellular organelle; intracellular non-membrane-bounded organelle; intracellular organelle part; macromolecular complex; intracellular part; cell; organelle part; DNA bending complex; chromosomal part; nucleosome; non-membrane-bounded organelle; intracellular membrane-bounded organelle; organelle; nucleus; chromatin; intracellular; cell part; chromosome; protein complex; membrane-bounded orga…	organic cyclic compound binding; heterocyclic compound binding; DNA binding; protein heterodimerization activity; binding; protein dimerization activity; nucleic acid binding; protein binding;	K11254			IPR009072;	Histone-fold;
E5RY75	13	K	Histone H4	Tsp_07129	157.33	SGRGK(1)GGK(1)GLGK(1)GGAK	0.20688	2	1	nuclear	cellular component biogenesis; cellular component organization; nucleosome organization; cellular macromolecular complex assembly; chromatin assembly or disassembly; protein complex subunit organization; macromolecular complex subunit organization; protein-DNA complex assembly; DNA packaging; nucleosome assembly; chromosome organization; cellular component assembly; macromolecular complex assembl…	intracellular organelle; intracellular non-membrane-bounded organelle; intracellular organelle part; macromolecular complex; intracellular part; cell; organelle part; DNA bending complex; chromosomal part; nucleosome; non-membrane-bounded organelle; intracellular membrane-bounded organelle; organelle; nucleus; chromatin; intracellular; cell part; chromosome; protein complex; membrane-bounded orga…	organic cyclic compound binding; heterocyclic compound binding; DNA binding; protein heterodimerization activity; binding; protein dimerization activity; nucleic acid binding; protein binding;	K11254			IPR009072;	Histone-fold;
E5RY75	17	K	Histone H4	Tsp_07129	157.33	GLGK(1)GGAK(1)RHR	0.71768	3	1	nuclear	cellular component biogenesis; cellular component organization; nucleosome organization; cellular macromolecular complex assembly; chromatin assembly or disassembly; protein complex subunit organization; macromolecular complex subunit organization; protein-DNA complex assembly; DNA packaging; nucleosome assembly; chromosome organization; cellular component assembly; macromolecular complex assembl…	intracellular organelle; intracellular non-membrane-bounded organelle; intracellular organelle part; macromolecular complex; intracellular part; cell; organelle part; DNA bending complex; chromosomal part; nucleosome; non-membrane-bounded organelle; intracellular membrane-bounded organelle; organelle; nucleus; chromatin; intracellular; cell part; chromosome; protein complex; membrane-bounded orga…	organic cyclic compound binding; heterocyclic compound binding; DNA binding; protein heterodimerization activity; binding; protein dimerization activity; nucleic acid binding; protein binding;	K11254			IPR009072;	Histone-fold;
E5RY75	60	K	Histone H4	Tsp_07129	153.34	AVLK(1)SFLENVVR	-0.813	2	1	nuclear	cellular component biogenesis; cellular component organization; nucleosome organization; cellular macromolecular complex assembly; chromatin assembly or disassembly; protein complex subunit organization; macromolecular complex subunit organization; protein-DNA complex assembly; DNA packaging; nucleosome assembly; chromosome organization; cellular component assembly; macromolecular complex assembl…	intracellular organelle; intracellular non-membrane-bounded organelle; intracellular organelle part; macromolecular complex; intracellular part; cell; organelle part; DNA bending complex; chromosomal part; nucleosome; non-membrane-bounded organelle; intracellular membrane-bounded organelle; organelle; nucleus; chromatin; intracellular; cell part; chromosome; protein complex; membrane-bounded orga…	organic cyclic compound binding; heterocyclic compound binding; DNA binding; protein heterodimerization activity; binding; protein dimerization activity; nucleic acid binding; protein binding;	K11254			IPR009072;	Histone-fold;
E5RY75	78	K	Histone H4	Tsp_07129	161.19	DAVTYCEHAK(1)R	0.59684	3	1	nuclear	cellular component biogenesis; cellular component organization; nucleosome organization; cellular macromolecular complex assembly; chromatin assembly or disassembly; protein complex subunit organization; macromolecular complex subunit organization; protein-DNA complex assembly; DNA packaging; nucleosome assembly; chromosome organization; cellular component assembly; macromolecular complex assembl…	intracellular organelle; intracellular non-membrane-bounded organelle; intracellular organelle part; macromolecular complex; intracellular part; cell; organelle part; DNA bending complex; chromosomal part; nucleosome; non-membrane-bounded organelle; intracellular membrane-bounded organelle; organelle; nucleus; chromatin; intracellular; cell part; chromosome; protein complex; membrane-bounded orga…	organic cyclic compound binding; heterocyclic compound binding; DNA binding; protein heterodimerization activity; binding; protein dimerization activity; nucleic acid binding; protein binding;	K11254			IPR009072;	Histone-fold;
E5RY75	92	K	Histone H4	Tsp_07129	172.09	TVTAMDVVYALK(1)R	-0.62938	2	1	nuclear	cellular component biogenesis; cellular component organization; nucleosome organization; cellular macromolecular complex assembly; chromatin assembly or disassembly; protein complex subunit organization; macromolecular complex subunit organization; protein-DNA complex assembly; DNA packaging; nucleosome assembly; chromosome organization; cellular component assembly; macromolecular complex assembl…	intracellular organelle; intracellular non-membrane-bounded organelle; intracellular organelle part; macromolecular complex; intracellular part; cell; organelle part; DNA bending complex; chromosomal part; nucleosome; non-membrane-bounded organelle; intracellular membrane-bounded organelle; organelle; nucleus; chromatin; intracellular; cell part; chromosome; protein complex; membrane-bounded orga…	organic cyclic compound binding; heterocyclic compound binding; DNA binding; protein heterodimerization activity; binding; protein dimerization activity; nucleic acid binding; protein binding;	K11254			IPR009072;	Histone-fold;
E5RYA6	88	K	Putative eukaryotic translation initiation factor 3 subunit J	Tsp_07157	107.29	ELEEIQK(1)K	-0.15189	2	1	cytosol, nuclear		cell part; intracellular; cytoplasm; macromolecular complex; intracellular part; cell; protein complex; cytoplasmic part; eukaryotic translation initiation factor 3 complex;	organic cyclic compound binding; heterocyclic compound binding; RNA binding; translation factor activity, nucleic acid binding; binding; nucleic acid binding; translation initiation factor activity;	K03245	EIF3J; translation initiation factor 3 subunit J	tsp03013 RNA transport - Trichinella spiralis;	IPR023194;	Eukaryotic translation initiation factor 3-like domain;
E5RYA6	116	K	Putative eukaryotic translation initiation factor 3 subunit J	Tsp_07157	56.719	VNFDSMHPK(0.997)TEEDFDK(0.003)LR	2.2509	3	0.997361	cytosol, nuclear		cell part; intracellular; cytoplasm; macromolecular complex; intracellular part; cell; protein complex; cytoplasmic part; eukaryotic translation initiation factor 3 complex;	organic cyclic compound binding; heterocyclic compound binding; RNA binding; translation factor activity, nucleic acid binding; binding; nucleic acid binding; translation initiation factor activity;	K03245	EIF3J; translation initiation factor 3 subunit J	tsp03013 RNA transport - Trichinella spiralis;	IPR023194;	Eukaryotic translation initiation factor 3-like domain;
E5RYB5	92	K	LBP / BPI / CETP family domain protein	Tsp_07166	73.831	IPEK(1)HGVFIAGASTDLVGTK	-1.8172	2	1	endoplasmic reticulum			lipid binding; binding;				IPR017943; IPR001124;	Bactericidal permeability-increasing protein, alpha/beta domain; Lipid-binding serum glycoprotein, C-terminal;
E5RYB5	268	K	LBP / BPI / CETP family domain protein	Tsp_07166	93.598	MMPLSNQK(1)R	0.55556	2	1	endoplasmic reticulum			lipid binding; binding;				IPR017943; IPR001124;	Bactericidal permeability-increasing protein, alpha/beta domain; Lipid-binding serum glycoprotein, C-terminal;
E5RYB7	3	K	Chromobox protein	Tsp_07168	145.49	SK(1)VQLENVFPAEK	3.1436	2	1	nuclear		organelle; intracellular membrane-bounded organelle; intracellular organelle; nucleus; cell part; intracellular; intracellular part; membrane-bounded organelle; cell;					IPR023780; IPR016197; IPR000953;	Chromo domain; Chromo domain-like; Chromo/chromo shadow domain;
E5RYD6	266	K	MAP kinase-activating death domain protein	T01_2202	60.76	NLQMIK(1)K	0.027225	2	1	extracellular			kinase activity; catalytic activity; transferase activity; transferase activity, transferring phosphorus-containing groups;				IPR009003;	Peptidase S1, PA clan;
E5RYE1	191	K	Uncharacterized protein	Tsp_07192	73.632	QVLSSEVK(1)SR	0.87647	2	1	peroxisome				K11978
E5RYE9	40	K	Uncharacterized protein	Tsp_07200	189.34	IPEEPPNK(1)VNQTQVELPK	0.4877	2	1	cytosol
E5RYG2	116	K	Integrin-linked protein kinase	Tsp_07213	125.31	FSFQEK(1)NR	-0.42909	2	1	cytosol	regulation of cellular process; single organism signaling; cellular response to stimulus; phosphorylation; cell surface receptor signaling pathway; single-organism cellular process; cellular protein metabolic process; single-organism process; integrin-mediated signaling pathway; signaling; response to stimulus; primary metabolic process; cellular metabolic process; phosphate-containing compound m…		ATP binding; nucleoside phosphate binding; phosphotransferase activity, alcohol group as acceptor; nucleoside binding; ion binding; protein kinase activity; nucleotide binding; organic cyclic compound binding; heterocyclic compound binding; ribonucleoside binding; carbohydrate derivative binding; kinase activity; catalytic activity; ribonucleotide binding; binding; purine ribonucleoside binding; …	K06272			IPR000719; IPR001245; IPR011009;	Protein kinase domain; Serine-threonine/tyrosine-protein kinase catalytic domain; Protein kinase-like domain;
E5RYG2	132	K	Integrin-linked protein kinase	Tsp_07213	143.64	LYSPAWMSPEALQK(1)R	1.4826	2	1	cytosol	regulation of cellular process; single organism signaling; cellular response to stimulus; phosphorylation; cell surface receptor signaling pathway; single-organism cellular process; cellular protein metabolic process; single-organism process; integrin-mediated signaling pathway; signaling; response to stimulus; primary metabolic process; cellular metabolic process; phosphate-containing compound m…		ATP binding; nucleoside phosphate binding; phosphotransferase activity, alcohol group as acceptor; nucleoside binding; ion binding; protein kinase activity; nucleotide binding; organic cyclic compound binding; heterocyclic compound binding; ribonucleoside binding; carbohydrate derivative binding; kinase activity; catalytic activity; ribonucleotide binding; binding; purine ribonucleoside binding; …	K06272			IPR000719; IPR001245; IPR011009;	Protein kinase domain; Serine-threonine/tyrosine-protein kinase catalytic domain; Protein kinase-like domain;
E5RYG7	473	K	Transmembrane GTPase fzo-1	Tsp_07217	90.05	VTSEYTPVK(1)K	-0.36778	2	1	cytosol	cellular component organization; single-organism organelle organization; organelle organization; mitochondrion organization; membrane organization; single-organism cellular process; single-organism process; mitochondrial fusion; membrane fusion; single-organism membrane organization; organelle fusion; single-organism membrane fusion; cellular process; cellular component organization or biogenesis;	intracellular organelle; membrane; outer membrane; mitochondrial part; bounding membrane of organelle; organelle membrane; mitochondrial outer membrane; cytoplasm; intracellular organelle part; organelle envelope; intrinsic component of membrane; intracellular part; cell; integral component of membrane; organelle part; mitochondrion; organelle; intracellular membrane-bounded organelle; mitochondr…	pyrophosphatase activity; catalytic activity; GTPase activity; hydrolase activity, acting on acid anhydrides; hydrolase activity; hydrolase activity, acting on acid anhydrides, in phosphorus-containing anhydrides; nucleoside-triphosphatase activity;	K06030			IPR006884;	Fzo/mitofusin HR2 domain;
E5RYH0	18	K	Protein UPS1	Tsp_07220	82.417	DLQPK(1)SVGFR	0.81378	2	1	plasma membrane	transport; localization; establishment of localization;	intrinsic component of membrane; membrane; integral component of membrane; membrane part;		K15101			IPR023395;	Mitochondrial carrier domain;
E5RYH4	158	K	Integrin-linked protein kinase	Tsp_07224	134.84	YGDTPVDK(1)CR	-0.79037	2	1	cytoskeleton	regulation of cellular process; single organism signaling; cellular response to stimulus; phosphorylation; cell surface receptor signaling pathway; single-organism cellular process; cellular protein metabolic process; single-organism process; integrin-mediated signaling pathway; signaling; response to stimulus; primary metabolic process; cellular metabolic process; phosphate-containing compound m…		kinase activity; phosphotransferase activity, alcohol group as acceptor; catalytic activity; binding; protein binding; protein kinase activity; transferase activity; transferase activity, transferring phosphorus-containing groups;	K06272			IPR020683; IPR001245; IPR011009;	Ankyrin repeat-containing domain; Serine-threonine/tyrosine-protein kinase catalytic domain; Protein kinase-like domain;
E5RYH4	165	K	Integrin-linked protein kinase	Tsp_07224	129.85	SNIAK(1)HICETAVNCGQDLNYR	0.95979	3	1	cytoskeleton	regulation of cellular process; single organism signaling; cellular response to stimulus; phosphorylation; cell surface receptor signaling pathway; single-organism cellular process; cellular protein metabolic process; single-organism process; integrin-mediated signaling pathway; signaling; response to stimulus; primary metabolic process; cellular metabolic process; phosphate-containing compound m…		kinase activity; phosphotransferase activity, alcohol group as acceptor; catalytic activity; binding; protein binding; protein kinase activity; transferase activity; transferase activity, transferring phosphorus-containing groups;	K06272			IPR020683; IPR001245; IPR011009;	Ankyrin repeat-containing domain; Serine-threonine/tyrosine-protein kinase catalytic domain; Protein kinase-like domain;
E5RYL4	105	K	Uncharacterized protein	Tsp_07264	123.86	EYK(1)SDFECK	-0.75526	2	1	extracellular
E5RYL4	123	K	Uncharacterized protein	Tsp_07264	103.97	LCEDK(1)ECK(1)NEFK	-1.2484	2	1	extracellular
E5RYL4	126	K	Uncharacterized protein	Tsp_07264	180.61	LCEDK(1)ECK(1)NEFK	-1.2484	2	1	extracellular
E5RYR2	38	K	Ubiquitin family protein (Fragment)	Tsp_07308	108.56	MQIFVK(1)TLTGK	0.2505	2	1	mitochondria			protein binding; binding;	K08770			IPR029071; IPR000626;	Ubiquitin-related domain; Ubiquitin domain;
E5RYR2	43	K	Ubiquitin family protein (Fragment)	Tsp_07308	169.85	TLTGK(1)TITLEVEPSDTIENVK	0.37362	2	1	mitochondria			protein binding; binding;	K08770			IPR029071; IPR000626;	Ubiquitin-related domain; Ubiquitin domain;
E5RYR2	59	K	Ubiquitin family protein (Fragment)	Tsp_07308	161.19	TITLEVEPSDTIENVK(1)GK	3.3823	2	1	mitochondria			protein binding; binding;	K08770			IPR029071; IPR000626;	Ubiquitin-related domain; Ubiquitin domain;
E5RYR2	80	K	Ubiquitin family protein (Fragment)	Tsp_07308	117.86	LIFAGK(1)QLEDGR	0.74083	2	1	mitochondria			protein binding; binding;	K08770			IPR029071; IPR000626;	Ubiquitin-related domain; Ubiquitin domain;
E5RYR2	135	K	Ubiquitin family protein (Fragment)	Tsp_07308	202.03	TITLEVEPSDTIENVK(1)SK	-0.46973	2	1	mitochondria			protein binding; binding;	K08770			IPR029071; IPR000626;	Ubiquitin-related domain; Ubiquitin domain;
E5RYS7	20	K	Uncharacterized protein	Tsp_07322	63.415	ITPTMLK(1)SGR	0.53595	2	1	cytosol							IPR012340;	Nucleic acid-binding, OB-fold;
E5RYT4	87	K	Putative eukaryotic translation initiation factor 4E transporter	Tsp_07330	68.972	SFGAGCQAIIGK(1)HFK	0.32145	3	1	nuclear			organic cyclic compound binding; heterocyclic compound binding; RNA binding; translation factor activity, nucleic acid binding; binding; nucleic acid binding; translation initiation factor activity;	K18728
E5RYV2	48	K	Protein mago nashi-like protein	mag-1	133.79	NDTVIK(1)R	0.84782	2	1	cytosol		organelle; intracellular membrane-bounded organelle; intracellular organelle; nucleus; cell part; intracellular; intracellular part; membrane-bounded organelle; cell;		K12877	MAGOH; protein mago nashi	tsp03040 Spliceosome - Trichinella spiralis; tsp03015 mRNA surveillance pathway - Trichinella spiralis; tsp03013 RNA transport - Trichinella spiralis;
E5RYV9	127	K	Putative trypsin	Tmprss9	126.56	IPVK(1)NFVLHPEYK	0.61746	2	1	extracellular	proteolysis; metabolic process; macromolecule metabolic process; protein metabolic process; primary metabolic process; organic substance metabolic process;		serine-type endopeptidase activity; endopeptidase activity; peptidase activity; catalytic activity; serine hydrolase activity; serine-type peptidase activity; peptidase activity, acting on L-amino acid peptides; hydrolase activity;				IPR009003; IPR001254;	Peptidase S1, PA clan; Serine proteases, trypsin domain;
E5RYV9	157	K	Putative trypsin	Tmprss9	109.71	ILYTDK(1)TR	0.32565	2	1	extracellular	proteolysis; metabolic process; macromolecule metabolic process; protein metabolic process; primary metabolic process; organic substance metabolic process;		serine-type endopeptidase activity; endopeptidase activity; peptidase activity; catalytic activity; serine hydrolase activity; serine-type peptidase activity; peptidase activity, acting on L-amino acid peptides; hydrolase activity;				IPR009003; IPR001254;	Peptidase S1, PA clan; Serine proteases, trypsin domain;
E5RYV9	278	K	Putative trypsin	Tmprss9	99.568	VSSFLDWIK(1)K	-0.49266	2	1	extracellular	proteolysis; metabolic process; macromolecule metabolic process; protein metabolic process; primary metabolic process; organic substance metabolic process;		serine-type endopeptidase activity; endopeptidase activity; peptidase activity; catalytic activity; serine hydrolase activity; serine-type peptidase activity; peptidase activity, acting on L-amino acid peptides; hydrolase activity;				IPR009003; IPR001254;	Peptidase S1, PA clan; Serine proteases, trypsin domain;
E5RYW4	225	K	Eukaryotic translation initiation factor 3 subunit I	T01_14416	74.841	TLECLK(1)TYK	1.0347	2	1	mitochondria	regulation of cellular process; cellular component biogenesis; cellular component organization; ribonucleoprotein complex biogenesis; ribonucleoprotein complex assembly; regulation of macromolecule metabolic process; posttranscriptional regulation of gene expression; cellular protein metabolic process; biosynthetic process; cellular metabolic process; organic substance metabolic process; metaboli…	cell part; intracellular; translation preinitiation complex; cytoplasm; macromolecular complex; eukaryotic 43S preinitiation complex; intracellular part; protein complex; ribonucleoprotein complex; cell; eukaryotic 48S preinitiation complex; eukaryotic translation initiation factor 3 complex; cytoplasmic part;	organic cyclic compound binding; heterocyclic compound binding; RNA binding; translation factor activity, nucleic acid binding; binding; nucleic acid binding; translation initiation factor activity; protein binding;	K03246	EIF3I; translation initiation factor 3 subunit I	tsp03013 RNA transport - Trichinella spiralis;	IPR017986; IPR015943;	WD40-repeat-containing domain; WD40/YVTN repeat-like-containing domain;
E5RYW6	65	K	Heterogeneous nuclear ribonucleoprotein A1	Tsp_07363	77.506	WGEITDVVVMRDPVSK(1)R	0.12173	3	1	nuclear		viral capsid; cell part; intracellular; virion; macromolecular complex; intracellular part; cell; ribonucleoprotein complex; virion part; viral nucleocapsid;	organic cyclic compound binding; heterocyclic compound binding; nucleoside phosphate binding; binding; nucleic acid binding; nucleotide binding; small molecule binding;	K12741	HNRNPA1_3; heterogeneous nuclear ribonucleoprotein A1/A3	tsp03040 Spliceosome - Trichinella spiralis;	IPR000504; IPR012677;	RNA recognition motif domain; Nucleotide-binding alpha-beta plait domain;
E5RYW6	118	K	Heterogeneous nuclear ribonucleoprotein A1	Tsp_07363	110.35	DVMNKPEAHISVK(1)K	-0.78179	3	1	nuclear		viral capsid; cell part; intracellular; virion; macromolecular complex; intracellular part; cell; ribonucleoprotein complex; virion part; viral nucleocapsid;	organic cyclic compound binding; heterocyclic compound binding; nucleoside phosphate binding; binding; nucleic acid binding; nucleotide binding; small molecule binding;	K12741	HNRNPA1_3; heterogeneous nuclear ribonucleoprotein A1/A3	tsp03040 Spliceosome - Trichinella spiralis;	IPR000504; IPR012677;	RNA recognition motif domain; Nucleotide-binding alpha-beta plait domain;
E5RYW6	179	K	Heterogeneous nuclear ribonucleoprotein A1	Tsp_07363	111.38	VVLEK(1)SHMIDNK	-1.4205	2	1	nuclear		viral capsid; cell part; intracellular; virion; macromolecular complex; intracellular part; cell; ribonucleoprotein complex; virion part; viral nucleocapsid;	organic cyclic compound binding; heterocyclic compound binding; nucleoside phosphate binding; binding; nucleic acid binding; nucleotide binding; small molecule binding;	K12741	HNRNPA1_3; heterogeneous nuclear ribonucleoprotein A1/A3	tsp03040 Spliceosome - Trichinella spiralis;	IPR000504; IPR012677;	RNA recognition motif domain; Nucleotide-binding alpha-beta plait domain;
E5RYW6	186	K	Heterogeneous nuclear ribonucleoprotein A1	Tsp_07363	106.42	SHMIDNK(1)R	-1.5442	2	1	nuclear		viral capsid; cell part; intracellular; virion; macromolecular complex; intracellular part; cell; ribonucleoprotein complex; virion part; viral nucleocapsid;	organic cyclic compound binding; heterocyclic compound binding; nucleoside phosphate binding; binding; nucleic acid binding; nucleotide binding; small molecule binding;	K12741	HNRNPA1_3; heterogeneous nuclear ribonucleoprotein A1/A3	tsp03040 Spliceosome - Trichinella spiralis;	IPR000504; IPR012677;	RNA recognition motif domain; Nucleotide-binding alpha-beta plait domain;
E5RYW6	200	K	Heterogeneous nuclear ribonucleoprotein A1	Tsp_07363	142.98	ALSKEEMK(1)R	-0.21362	2	1	nuclear		viral capsid; cell part; intracellular; virion; macromolecular complex; intracellular part; cell; ribonucleoprotein complex; virion part; viral nucleocapsid;	organic cyclic compound binding; heterocyclic compound binding; nucleoside phosphate binding; binding; nucleic acid binding; nucleotide binding; small molecule binding;	K12741	HNRNPA1_3; heterogeneous nuclear ribonucleoprotein A1/A3	tsp03040 Spliceosome - Trichinella spiralis;	IPR000504; IPR012677;	RNA recognition motif domain; Nucleotide-binding alpha-beta plait domain;
E5RYX0	97	K	Galectin	Tsp_07367	101.72	SPLK(1)VGEPFDLR	-0.1784	2	1	cytosol			carbohydrate binding; binding;	K10093			IPR001079; IPR013320;	Galectin, carbohydrate recognition domain; Concanavalin A-like lectin/glucanase domain;
E5RYX0	120	K	Galectin	Tsp_07367	168.69	FEMFANHK(1)HVGDYK	0.70258	3	1	cytosol			carbohydrate binding; binding;	K10093			IPR001079; IPR013320;	Galectin, carbohydrate recognition domain; Concanavalin A-like lectin/glucanase domain;
E5RYX0	183	K	Galectin	Tsp_07367	104.17	LFVSGVPADGAK(1)K	0.14265	2	1	cytosol			carbohydrate binding; binding;	K10093			IPR001079; IPR013320;	Galectin, carbohydrate recognition domain; Concanavalin A-like lectin/glucanase domain;
E5RYX0	231	K	Galectin	Tsp_07367	105.98	NGDFPFDK(1)K	-0.40057	2	1	cytosol			carbohydrate binding; binding;	K10093			IPR001079; IPR013320;	Galectin, carbohydrate recognition domain; Concanavalin A-like lectin/glucanase domain;
E5RYX0	266	K	Galectin	Tsp_07367	88.596	VAPEK(1)IDSLK	-1.2331	2	1	cytosol			carbohydrate binding; binding;	K10093			IPR001079; IPR013320;	Galectin, carbohydrate recognition domain; Concanavalin A-like lectin/glucanase domain;
E5RYY0	91	K	Putative transcription factor TFIIB repeat-containing domain protein	Tsp_07377	93.374	SLSNLQK(1)R	2.024	2	1	plasma membrane	regulation of cellular process; cellular aromatic compound metabolic process; nucleic acid-templated transcription; regulation of macromolecule metabolic process; DNA-templated transcription, initiation; regulation of nucleobase-containing compound metabolic process; biosynthetic process; cellular metabolic process; organic substance metabolic process; regulation of RNA biosynthetic process; meta…	intrinsic component of membrane; membrane; integral component of membrane; membrane part;	signaling receptor activity; molecular transducer activity; receptor activity; transition metal ion binding; binding; ion binding; cation binding; metal ion binding; protein binding; hedgehog receptor activity; zinc ion binding; transmembrane signaling receptor activity; TBP-class protein binding; signal transducer activity; transcription factor binding;				IPR013150; IPR013137; IPR013763; IPR017986; IPR015943; IPR000731;	Transcription factor TFIIB, cyclin-like domain; Zinc finger, TFIIB-type; Cyclin-like; WD40-repeat-containing domain; WD40/YVTN repeat-like-containing domain; Sterol-sensing domain;
E5RZ09	275	K	FACT complex subunit Ssrp1	Tsp_07406	79.837	IYPTMLALHGK(1)TFDYK	1.7658	3	1	nuclear		organelle; intracellular membrane-bounded organelle; intracellular organelle; nucleus; cell part; intracellular; intracellular part; membrane-bounded organelle; cell;	organic cyclic compound binding; heterocyclic compound binding; DNA binding; binding; nucleic acid binding;	K09272			IPR013719; IPR011993; IPR009071; IPR024954;	Domain of unknown function DUF1747; PH domain-like; High mobility group box domain; SSRP1 domain;
E5RZ09	724	K	FACT complex subunit Ssrp1	Tsp_07406	151.41	KGGGNIVATK(1)SSK	0.095014	2	1	nuclear		organelle; intracellular membrane-bounded organelle; intracellular organelle; nucleus; cell part; intracellular; intracellular part; membrane-bounded organelle; cell;	organic cyclic compound binding; heterocyclic compound binding; DNA binding; binding; nucleic acid binding;	K09272			IPR013719; IPR011993; IPR009071; IPR024954;	Domain of unknown function DUF1747; PH domain-like; High mobility group box domain; SSRP1 domain;
E5RZ21	28	K	Cell division cycle 5-like protein	CDC5L	111.06	YGK(1)NQWSR	0.61988	2	1	nuclear			organic cyclic compound binding; heterocyclic compound binding; DNA binding; binding; macromolecular complex binding; nucleic acid binding; chromatin binding;	K12860	CDC5L; pre-mRNA-splicing factor CDC5/CEF1	tsp03040 Spliceosome - Trichinella spiralis;	IPR021786; IPR001005; IPR009057; IPR017930;	Pre-mRNA splicing factor component Cdc5p/Cef1; SANT/Myb domain; Homeodomain-like; Myb domain;
E5RZ28	27	K	40S ribosomal protein S21	Tsp_07424	49.223	IVSAK(1)DHASVQIEIAK	1.047	3	1	cytosol, nuclear	cellular protein metabolic process; biosynthetic process; primary metabolic process; cellular metabolic process; organic substance biosynthetic process; cellular biosynthetic process; organic substance metabolic process; metabolic process; cellular macromolecule biosynthetic process; cellular macromolecule metabolic process; gene expression; macromolecule metabolic process; protein metabolic proc…	ribosome; organelle; intracellular organelle; intracellular non-membrane-bounded organelle; cell part; intracellular; cytoplasm; macromolecular complex; intracellular part; cell; ribonucleoprotein complex; cytoplasmic part; non-membrane-bounded organelle;	structural constituent of ribosome; structural molecule activity;	K02971	RP-S21e; small subunit ribosomal protein S21e	tsp03010 Ribosome - Trichinella spiralis;
E5RZ33	172	K	Serine/threonine-protein phosphatase regulatory subunit B beta (Fragment)	Tsp_07429	134.06	VCYGSK(1)R	-0.47301	2	1	extracellular	regulation of cellular process; single organism signaling; cellular response to stimulus; signal transduction; regulation of biological process; cell communication; single-organism cellular process; single-organism process; signaling; response to stimulus; cellular process; biological regulation;	catalytic complex; cell part; intracellular; protein serine/threonine phosphatase complex; macromolecular complex; intracellular part; cell; protein complex; phosphatase complex; protein phosphatase type 2A complex;	protein phosphatase type 2A regulator activity; enzyme regulator activity; phosphatase regulator activity; protein phosphatase regulator activity; binding; protein binding; molecular function regulator;	K04354	PPP2R2; serine/threonine-protein phosphatase 2A regulatory subunit B	tsp03015 mRNA surveillance pathway - Trichinella spiralis;	IPR017986; IPR015943;	WD40-repeat-containing domain; WD40/YVTN repeat-like-containing domain;
E5RZ37	93	K	Peptidylprolyl isomerase domain and WD repeat-containing protein 1	Tsp_07432	92.295	LHNEGIEFVK(1)HFR	-2.5918	4	1	cytosol	cellular protein metabolic process; protein peptidyl-prolyl isomerization; peptidyl-proline modification; primary metabolic process; cellular metabolic process; organic substance metabolic process; protein folding; peptidyl-amino acid modification; metabolic process; cellular macromolecule metabolic process; cellular protein modification process; protein metabolic process; macromolecule metabolic…		peptidyl-prolyl cis-trans isomerase activity; protein binding; isomerase activity; catalytic activity; cis-trans isomerase activity; binding;	K12736			IPR002130; IPR017986; IPR029000; IPR015943;	Cyclophilin-type peptidyl-prolyl cis-trans isomerase domain; WD40-repeat-containing domain; Cyclophilin-like domain; WD40/YVTN repeat-like-containing domain;
E5RZ37	226	K	Peptidylprolyl isomerase domain and WD repeat-containing protein 1	Tsp_07432	91.317	HDYQFPK(1)HAVGWDFK	-0.70916	3	1	cytosol	cellular protein metabolic process; protein peptidyl-prolyl isomerization; peptidyl-proline modification; primary metabolic process; cellular metabolic process; organic substance metabolic process; protein folding; peptidyl-amino acid modification; metabolic process; cellular macromolecule metabolic process; cellular protein modification process; protein metabolic process; macromolecule metabolic…		peptidyl-prolyl cis-trans isomerase activity; protein binding; isomerase activity; catalytic activity; cis-trans isomerase activity; binding;	K12736			IPR002130; IPR017986; IPR029000; IPR015943;	Cyclophilin-type peptidyl-prolyl cis-trans isomerase domain; WD40-repeat-containing domain; Cyclophilin-like domain; WD40/YVTN repeat-like-containing domain;
E5RZ37	360	K	Peptidylprolyl isomerase domain and WD repeat-containing protein 1	Tsp_07432	81.95	IIGK(1)TENLR	0.096585	2	1	cytosol	cellular protein metabolic process; protein peptidyl-prolyl isomerization; peptidyl-proline modification; primary metabolic process; cellular metabolic process; organic substance metabolic process; protein folding; peptidyl-amino acid modification; metabolic process; cellular macromolecule metabolic process; cellular protein modification process; protein metabolic process; macromolecule metabolic…		peptidyl-prolyl cis-trans isomerase activity; protein binding; isomerase activity; catalytic activity; cis-trans isomerase activity; binding;	K12736			IPR002130; IPR017986; IPR029000; IPR015943;	Cyclophilin-type peptidyl-prolyl cis-trans isomerase domain; WD40-repeat-containing domain; Cyclophilin-like domain; WD40/YVTN repeat-like-containing domain;
E5RZ72	27	K	60S ribosomal protein L27	Tsp_07466	91.812	AIVIK(1)THDEGSADR	-0.48896	2	1	cytosol	cellular protein metabolic process; biosynthetic process; primary metabolic process; cellular metabolic process; organic substance biosynthetic process; cellular biosynthetic process; organic substance metabolic process; metabolic process; cellular macromolecule biosynthetic process; cellular macromolecule metabolic process; gene expression; macromolecule metabolic process; protein metabolic proc…	ribosome; organelle; intracellular organelle; intracellular non-membrane-bounded organelle; cell part; intracellular; cytoplasm; macromolecular complex; intracellular part; cell; ribonucleoprotein complex; cytoplasmic part; non-membrane-bounded organelle;	structural constituent of ribosome; structural molecule activity;	K02901	RP-L27e; large subunit ribosomal protein L27e	tsp03010 Ribosome - Trichinella spiralis;	IPR008991; IPR014722; IPR005824;	Translation protein SH3-like domain; Ribosomal protein L2 domain 2; KOW;
E5RZ76	94	K	Putative immunoglobulin domain protein	Tsp_07470	179.81	LIDSLTSNLLFTK(1)AER	-1.0698	2	1	plasma membrane	cell adhesion; biological adhesion;	membrane;	protein binding; binding;	K06491			IPR003598; IPR007110; IPR013783; IPR003599; IPR003961; IPR013098;	Immunoglobulin subtype 2; Immunoglobulin-like domain; Immunoglobulin-like fold; Immunoglobulin subtype; Fibronectin type III; Immunoglobulin I-set;
E5RZ82	53	K	NADH-ubiquinone oxidoreductase B15 subunit family protein	T01_10389	156.67	MEFKPGEEYGLTEEQK(1)K	-0.31628	3	1	mitochondria		organelle; intracellular membrane-bounded organelle; intracellular organelle; cell part; intracellular; cytoplasm; intracellular part; membrane-bounded organelle; cell; mitochondrion; cytoplasmic part;	NADH dehydrogenase (quinone) activity; oxidoreductase activity, acting on NAD(P)H; NADH dehydrogenase activity; catalytic activity; oxidoreductase activity, acting on NAD(P)H, quinone or similar compound as acceptor; NADH dehydrogenase (ubiquinone) activity; oxidoreductase activity;	K03960	NDUFB4; NADH dehydrogenase (ubiquinone) 1 beta subcomplex subunit 4	tsp01100 Metabolic pathways - Trichinella spiralis; tsp00190 Oxidative phosphorylation - Trichinella spiralis;
E5RZ84	261	K	Putative chaperone protein HtpG (Fragment)	Tsp_07478	97.749	TLGQDK(1)VNEIK	-0.28075	2	1	cytosol	protein folding; metabolic process; response to stress; cellular protein metabolic process; cellular macromolecule metabolic process; macromolecule metabolic process; protein metabolic process; response to stimulus; primary metabolic process; cellular process; cellular metabolic process; organic substance metabolic process;		ATP binding; nucleoside phosphate binding; nucleoside binding; ion binding; protein binding; nucleotide binding; organic cyclic compound binding; heterocyclic compound binding; ribonucleoside binding; carbohydrate derivative binding; ribonucleotide binding; binding; purine ribonucleoside binding; anion binding; purine ribonucleotide binding; unfolded protein binding; adenyl ribonucleotide binding…	K09488			IPR020568;	Ribosomal protein S5 domain 2-type fold;
E5RZ88	122	K	Golgi SNAP receptor complex member 1	Tsp_07481	161.99	HRDILLDYSHEFK(1)R	0.24087	4	1	cytosol	transport; intracellular transport; establishment of localization in cell; single-organism localization; vesicle-mediated transport; single-organism process; Golgi vesicle transport; cytoplasmic transport; localization; ER to Golgi vesicle-mediated transport; single-organism intracellular transport; cellular localization; establishment of localization; single-organism transport;	intracellular organelle; membrane; bounding membrane of organelle; organelle membrane; cytoplasm; intracellular organelle part; cis-Golgi network; Golgi membrane; endomembrane system; intrinsic component of membrane; intracellular part; cell; integral component of membrane; organelle part; intracellular membrane-bounded organelle; organelle; membrane part; intracellular; cell part; Golgi apparatu…		K08495	GOSR1; golgi SNAP receptor complex member 1	tsp04130 SNARE interactions in vesicular transport - Trichinella spiralis;
E5RZA0	189	K	Solute carrier family 25 member 46	Tsp_07492	98.676	EKPGLFDCVYEGFK(1)R	2.2082	3	1	mitochondria	transport; localization; establishment of localization;	intrinsic component of membrane; membrane; integral component of membrane; membrane part;		K03454			IPR023395;	Mitochondrial carrier domain;
E5RZB5	562	K	Receptor expression-enhancing protein 4	Tsp_07507	95.153	HEKDIEEYLSQAK(1)HQGYTTLVK	3.6813	4	1	plasma membrane				K17338
E5RZD1	340	K	Putative MH2 domain protein	Tsp_07524	113.62	AYIK(1)VFDLR	0.52964	2	1	nuclear	regulation of cellular process; regulation of gene expression; regulation of transcription, DNA-templated; regulation of cellular biosynthetic process; regulation of primary metabolic process; regulation of macromolecule metabolic process; regulation of nucleobase-containing compound metabolic process; regulation of macromolecule biosynthetic process; regulation of cellular metabolic process; reg…	cell; intracellular; cell part;	protein binding; binding;	K04501	SMAD4; mothers against decapentaplegic homolog 4	tsp04350 TGF-beta signaling pathway - Trichinella spiralis; tsp04310 Wnt signaling pathway - Trichinella spiralis; tsp04933 AGE-RAGE signaling pathway in diabetic complications - Trichinella spiralis; tsp04068 FoxO signaling pathway - Trichinella spiralis;	IPR017855; IPR008984; IPR001132;	SMAD domain-like; SMAD/FHA domain; SMAD domain, Dwarfin-type;
E5RZD5	38	K	ATP synthase subunit gamma	Tsp_07528	81.296	SVK(1)NIQK	-2.1928	2	1	cytosol	nucleoside metabolic process; purine nucleoside metabolic process; purine ribonucleoside monophosphate metabolic process; nucleotide metabolic process; single-organism process; purine ribonucleoside biosynthetic process; nucleoside biosynthetic process; biosynthetic process; ribonucleoside monophosphate biosynthetic process; cellular metabolic process; phosphate-containing compound metabolic proc…	proton-transporting ATP synthase complex, catalytic core F(1); membrane; membrane part; cell part; intracellular; proton-transporting two-sector ATPase complex; macromolecular complex; proton-transporting two-sector ATPase complex, catalytic domain; intracellular part; protein complex; cell; proton-transporting ATP synthase complex;	active transmembrane transporter activity; ATPase activity, coupled to transmembrane movement of ions; ion transmembrane transporter activity; primary active transmembrane transporter activity; ATPase activity, coupled to transmembrane movement of ions, rotational mechanism; hydrolase activity, acting on acid anhydrides; substrate-specific transporter activity; monovalent inorganic cation transme…	K02136	ATPeF1G; F-type H+-transporting ATPase subunit gamma	tsp01100 Metabolic pathways - Trichinella spiralis; tsp00190 Oxidative phosphorylation - Trichinella spiralis;	IPR023633;	ATPase, F1 complex, gamma subunit domain;
E5RZD5	87	K	ATP synthase subunit gamma	Tsp_07528	133.42	FLSLNEETPK(1)K	0.016911	2	1	cytosol	nucleoside metabolic process; purine nucleoside metabolic process; purine ribonucleoside monophosphate metabolic process; nucleotide metabolic process; single-organism process; purine ribonucleoside biosynthetic process; nucleoside biosynthetic process; biosynthetic process; ribonucleoside monophosphate biosynthetic process; cellular metabolic process; phosphate-containing compound metabolic proc…	proton-transporting ATP synthase complex, catalytic core F(1); membrane; membrane part; cell part; intracellular; proton-transporting two-sector ATPase complex; macromolecular complex; proton-transporting two-sector ATPase complex, catalytic domain; intracellular part; protein complex; cell; proton-transporting ATP synthase complex;	active transmembrane transporter activity; ATPase activity, coupled to transmembrane movement of ions; ion transmembrane transporter activity; primary active transmembrane transporter activity; ATPase activity, coupled to transmembrane movement of ions, rotational mechanism; hydrolase activity, acting on acid anhydrides; substrate-specific transporter activity; monovalent inorganic cation transme…	K02136	ATPeF1G; F-type H+-transporting ATPase subunit gamma	tsp01100 Metabolic pathways - Trichinella spiralis; tsp00190 Oxidative phosphorylation - Trichinella spiralis;	IPR023633;	ATPase, F1 complex, gamma subunit domain;
E5RZD5	135	K	ATP synthase subunit gamma	Tsp_07528	76.282	IVCIGDK(1)SK	-0.87101	2	1	cytosol	nucleoside metabolic process; purine nucleoside metabolic process; purine ribonucleoside monophosphate metabolic process; nucleotide metabolic process; single-organism process; purine ribonucleoside biosynthetic process; nucleoside biosynthetic process; biosynthetic process; ribonucleoside monophosphate biosynthetic process; cellular metabolic process; phosphate-containing compound metabolic proc…	proton-transporting ATP synthase complex, catalytic core F(1); membrane; membrane part; cell part; intracellular; proton-transporting two-sector ATPase complex; macromolecular complex; proton-transporting two-sector ATPase complex, catalytic domain; intracellular part; protein complex; cell; proton-transporting ATP synthase complex;	active transmembrane transporter activity; ATPase activity, coupled to transmembrane movement of ions; ion transmembrane transporter activity; primary active transmembrane transporter activity; ATPase activity, coupled to transmembrane movement of ions, rotational mechanism; hydrolase activity, acting on acid anhydrides; substrate-specific transporter activity; monovalent inorganic cation transme…	K02136	ATPeF1G; F-type H+-transporting ATPase subunit gamma	tsp01100 Metabolic pathways - Trichinella spiralis; tsp00190 Oxidative phosphorylation - Trichinella spiralis;	IPR023633;	ATPase, F1 complex, gamma subunit domain;
E5RZD5	190	K	ATP synthase subunit gamma	Tsp_07528	96.745	FK(1)TVVSYQSTK	-0.77675	2	1	cytosol	nucleoside metabolic process; purine nucleoside metabolic process; purine ribonucleoside monophosphate metabolic process; nucleotide metabolic process; single-organism process; purine ribonucleoside biosynthetic process; nucleoside biosynthetic process; biosynthetic process; ribonucleoside monophosphate biosynthetic process; cellular metabolic process; phosphate-containing compound metabolic proc…	proton-transporting ATP synthase complex, catalytic core F(1); membrane; membrane part; cell part; intracellular; proton-transporting two-sector ATPase complex; macromolecular complex; proton-transporting two-sector ATPase complex, catalytic domain; intracellular part; protein complex; cell; proton-transporting ATP synthase complex;	active transmembrane transporter activity; ATPase activity, coupled to transmembrane movement of ions; ion transmembrane transporter activity; primary active transmembrane transporter activity; ATPase activity, coupled to transmembrane movement of ions, rotational mechanism; hydrolase activity, acting on acid anhydrides; substrate-specific transporter activity; monovalent inorganic cation transme…	K02136	ATPeF1G; F-type H+-transporting ATPase subunit gamma	tsp01100 Metabolic pathways - Trichinella spiralis; tsp00190 Oxidative phosphorylation - Trichinella spiralis;	IPR023633;	ATPase, F1 complex, gamma subunit domain;
E5RZG1	14	K	Histone H2B	Tsp_07554	103.69	AQK(1)MAK(1)SGDR	0.20013	2	1	nuclear	cellular component biogenesis; cellular component organization; nucleosome organization; cellular macromolecular complex assembly; chromatin assembly or disassembly; protein complex subunit organization; macromolecular complex subunit organization; protein-DNA complex assembly; DNA packaging; nucleosome assembly; chromosome organization; cellular component assembly; macromolecular complex assembl…	intracellular organelle; intracellular non-membrane-bounded organelle; intracellular organelle part; macromolecular complex; intracellular part; cell; organelle part; DNA bending complex; chromosomal part; nucleosome; non-membrane-bounded organelle; intracellular membrane-bounded organelle; organelle; nucleus; chromatin; intracellular; cell part; chromosome; protein complex; membrane-bounded orga…	organic cyclic compound binding; heterocyclic compound binding; DNA binding; protein heterodimerization activity; binding; protein dimerization activity; nucleic acid binding; protein binding;	K11252			IPR009072; IPR007125;	Histone-fold; Histone H2A/H2B/H3;
E5RZG1	17	K	Histone H2B	Tsp_07554	103.69	AQK(1)MAK(1)SGDR	0.20013	2	1	nuclear	cellular component biogenesis; cellular component organization; nucleosome organization; cellular macromolecular complex assembly; chromatin assembly or disassembly; protein complex subunit organization; macromolecular complex subunit organization; protein-DNA complex assembly; DNA packaging; nucleosome assembly; chromosome organization; cellular component assembly; macromolecular complex assembl…	intracellular organelle; intracellular non-membrane-bounded organelle; intracellular organelle part; macromolecular complex; intracellular part; cell; organelle part; DNA bending complex; chromosomal part; nucleosome; non-membrane-bounded organelle; intracellular membrane-bounded organelle; organelle; nucleus; chromatin; intracellular; cell part; chromosome; protein complex; membrane-bounded orga…	organic cyclic compound binding; heterocyclic compound binding; DNA binding; protein heterodimerization activity; binding; protein dimerization activity; nucleic acid binding; protein binding;	K11252			IPR009072; IPR007125;	Histone-fold; Histone H2A/H2B/H3;
E5RZG1	102	K	Histone H2B	Tsp_07554	110.04	LLLPGELCK(1)HAVSEGTK	-1.4824	2	1	nuclear	cellular component biogenesis; cellular component organization; nucleosome organization; cellular macromolecular complex assembly; chromatin assembly or disassembly; protein complex subunit organization; macromolecular complex subunit organization; protein-DNA complex assembly; DNA packaging; nucleosome assembly; chromosome organization; cellular component assembly; macromolecular complex assembl…	intracellular organelle; intracellular non-membrane-bounded organelle; intracellular organelle part; macromolecular complex; intracellular part; cell; organelle part; DNA bending complex; chromosomal part; nucleosome; non-membrane-bounded organelle; intracellular membrane-bounded organelle; organelle; nucleus; chromatin; intracellular; cell part; chromosome; protein complex; membrane-bounded orga…	organic cyclic compound binding; heterocyclic compound binding; DNA binding; protein heterodimerization activity; binding; protein dimerization activity; nucleic acid binding; protein binding;	K11252			IPR009072; IPR007125;	Histone-fold; Histone H2A/H2B/H3;
E5RZJ1	67	K	Putative RNA recognition	B52	109.01	DIEK(1)FFR	-2.1941	2	1	extracellular			organic cyclic compound binding; heterocyclic compound binding; nucleoside phosphate binding; binding; nucleic acid binding; nucleotide binding; small molecule binding;	K12893	SFRS4_5_6; splicing factor, arginine/serine-rich 4/5/6	tsp03040 Spliceosome - Trichinella spiralis;	IPR000504; IPR012677;	RNA recognition motif domain; Nucleotide-binding alpha-beta plait domain;
E5RZJ3	106	K	Uncharacterized protein	Tsp_12160	123.76	LDHSK(1)TGQLECTYYGA	-0.76708	2	1	extracellular
E5RZL5	254	K	Putative oxidoreductase-like protein dhs-27	dhs-27	68.639	TITPVVLK(1)HGDFWTNNIFFHK	-0.52168	3	1	cytosol			catalytic activity; transferase activity; transferase activity, transferring phosphorus-containing groups;				IPR015897; IPR011009;	CHK kinase-like; Protein kinase-like domain;
E5RZL5	325	K	Putative oxidoreductase-like protein dhs-27	dhs-27	115.12	MLIDHYYDNLK(1)K	-1.0819	3	1	cytosol			catalytic activity; transferase activity; transferase activity, transferring phosphorus-containing groups;				IPR015897; IPR011009;	CHK kinase-like; Protein kinase-like domain;
E5RZN4	105	K	Putative peptidase dimerization domain protein	Tsp_11047	106.38	LAEAVAIESVSADK(1)AK	-0.52894	3	1	mitochondria	proteolysis; metabolic process; macromolecule metabolic process; protein metabolic process; primary metabolic process; organic substance metabolic process;		peptidase activity, acting on L-amino acid peptides; exopeptidase activity; metallopeptidase activity; peptidase activity; hydrolase activity; catalytic activity; dipeptidase activity;	K08660	CNDP2; cytosolic nonspecific dipeptidase [EC:3.4.13.18]	tsp00410 beta-Alanine metabolism - Trichinella spiralis; tsp00340 Histidine metabolism - Trichinella spiralis; tsp00330 Arginine and proline metabolism - Trichinella spiralis; tsp01100 Metabolic pathways - Trichinella spiralis;	IPR011650;	Peptidase M20, dimerisation domain;
E5RZN4	119	K	Putative peptidase dimerization domain protein	Tsp_11047	78.149	MAEWTK(1)NK	-0.53704	2	1	mitochondria	proteolysis; metabolic process; macromolecule metabolic process; protein metabolic process; primary metabolic process; organic substance metabolic process;		peptidase activity, acting on L-amino acid peptides; exopeptidase activity; metallopeptidase activity; peptidase activity; hydrolase activity; catalytic activity; dipeptidase activity;	K08660	CNDP2; cytosolic nonspecific dipeptidase [EC:3.4.13.18]	tsp00410 beta-Alanine metabolism - Trichinella spiralis; tsp00340 Histidine metabolism - Trichinella spiralis; tsp00330 Arginine and proline metabolism - Trichinella spiralis; tsp01100 Metabolic pathways - Trichinella spiralis;	IPR011650;	Peptidase M20, dimerisation domain;
E5RZN4	135	K	Putative peptidase dimerization domain protein	Tsp_11047	96.204	NKLELFGTVCELVYPK(1)SK	0.86696	3	1	mitochondria	proteolysis; metabolic process; macromolecule metabolic process; protein metabolic process; primary metabolic process; organic substance metabolic process;		peptidase activity, acting on L-amino acid peptides; exopeptidase activity; metallopeptidase activity; peptidase activity; hydrolase activity; catalytic activity; dipeptidase activity;	K08660	CNDP2; cytosolic nonspecific dipeptidase [EC:3.4.13.18]	tsp00410 beta-Alanine metabolism - Trichinella spiralis; tsp00340 Histidine metabolism - Trichinella spiralis; tsp00330 Arginine and proline metabolism - Trichinella spiralis; tsp01100 Metabolic pathways - Trichinella spiralis;	IPR011650;	Peptidase M20, dimerisation domain;
E5RZN4	343	K	Putative peptidase dimerization domain protein	Tsp_11047	99.688	VDPLTEK(1)ER	-0.29715	2	1	mitochondria	proteolysis; metabolic process; macromolecule metabolic process; protein metabolic process; primary metabolic process; organic substance metabolic process;		peptidase activity, acting on L-amino acid peptides; exopeptidase activity; metallopeptidase activity; peptidase activity; hydrolase activity; catalytic activity; dipeptidase activity;	K08660	CNDP2; cytosolic nonspecific dipeptidase [EC:3.4.13.18]	tsp00410 beta-Alanine metabolism - Trichinella spiralis; tsp00340 Histidine metabolism - Trichinella spiralis; tsp00330 Arginine and proline metabolism - Trichinella spiralis; tsp01100 Metabolic pathways - Trichinella spiralis;	IPR011650;	Peptidase M20, dimerisation domain;
E5RZN4	372	K	Putative peptidase dimerization domain protein	Tsp_11047	174.24	LLYDNK(1)AELLMHR	-3.018	3	1	mitochondria	proteolysis; metabolic process; macromolecule metabolic process; protein metabolic process; primary metabolic process; organic substance metabolic process;		peptidase activity, acting on L-amino acid peptides; exopeptidase activity; metallopeptidase activity; peptidase activity; hydrolase activity; catalytic activity; dipeptidase activity;	K08660	CNDP2; cytosolic nonspecific dipeptidase [EC:3.4.13.18]	tsp00410 beta-Alanine metabolism - Trichinella spiralis; tsp00340 Histidine metabolism - Trichinella spiralis; tsp00330 Arginine and proline metabolism - Trichinella spiralis; tsp01100 Metabolic pathways - Trichinella spiralis;	IPR011650;	Peptidase M20, dimerisation domain;
E5RZN4	433	K	Putative peptidase dimerization domain protein	Tsp_11047	110.6	LVPSQNPEEIAHLVEEYIK(1)K	1.3878	3	1	mitochondria	proteolysis; metabolic process; macromolecule metabolic process; protein metabolic process; primary metabolic process; organic substance metabolic process;		peptidase activity, acting on L-amino acid peptides; exopeptidase activity; metallopeptidase activity; peptidase activity; hydrolase activity; catalytic activity; dipeptidase activity;	K08660	CNDP2; cytosolic nonspecific dipeptidase [EC:3.4.13.18]	tsp00410 beta-Alanine metabolism - Trichinella spiralis; tsp00340 Histidine metabolism - Trichinella spiralis; tsp00330 Arginine and proline metabolism - Trichinella spiralis; tsp01100 Metabolic pathways - Trichinella spiralis;	IPR011650;	Peptidase M20, dimerisation domain;
E5RZN4	523	K	Putative peptidase dimerization domain protein	Tsp_11047	89.9	FNK(1)DNYILGMK	0.26863	2	1	mitochondria	proteolysis; metabolic process; macromolecule metabolic process; protein metabolic process; primary metabolic process; organic substance metabolic process;		peptidase activity, acting on L-amino acid peptides; exopeptidase activity; metallopeptidase activity; peptidase activity; hydrolase activity; catalytic activity; dipeptidase activity;	K08660	CNDP2; cytosolic nonspecific dipeptidase [EC:3.4.13.18]	tsp00410 beta-Alanine metabolism - Trichinella spiralis; tsp00340 Histidine metabolism - Trichinella spiralis; tsp00330 Arginine and proline metabolism - Trichinella spiralis; tsp01100 Metabolic pathways - Trichinella spiralis;	IPR011650;	Peptidase M20, dimerisation domain;
E5RZN5	88	K	Putative UBA/TS-N domain protein	Tsp_11048	137.84	LAIGVESGFLEK(1)R	-0.13607	3	1	cytosol	modification-dependent macromolecule catabolic process; protein modification by small protein removal; cellular macromolecule catabolic process; proteolysis involved in cellular protein catabolic process; cellular protein catabolic process; modification-dependent protein catabolic process; cellular protein metabolic process; ubiquitin-dependent protein catabolic process; protein modification by s…		ubiquitin-specific protease activity; exopeptidase activity; peptidase activity; ion binding; ubiquitin-like protein-specific protease activity; cysteine-type peptidase activity; hydrolase activity; zinc ion binding; ubiquitinyl hydrolase activity; transition metal ion binding; catalytic activity; binding; peptidase activity, acting on L-amino acid peptides; metal ion binding; cation binding; ome…	K11836			IPR001607; IPR015940; IPR013083; IPR028889; IPR001394;	Zinc finger, UBP-type; Ubiquitin-associated domain; Zinc finger, RING/FYVE/PHD-type; Ubiquitin specific protease domain; Peptidase C19, ubiquitin carboxyl-terminal hydrolase;
E5RZN5	253	K	Putative UBA/TS-N domain protein	Tsp_11048	96.247	HLK(1)HFGIDLAVMEK	0.4482	3	1	cytosol	modification-dependent macromolecule catabolic process; protein modification by small protein removal; cellular macromolecule catabolic process; proteolysis involved in cellular protein catabolic process; cellular protein catabolic process; modification-dependent protein catabolic process; cellular protein metabolic process; ubiquitin-dependent protein catabolic process; protein modification by s…		ubiquitin-specific protease activity; exopeptidase activity; peptidase activity; ion binding; ubiquitin-like protein-specific protease activity; cysteine-type peptidase activity; hydrolase activity; zinc ion binding; ubiquitinyl hydrolase activity; transition metal ion binding; catalytic activity; binding; peptidase activity, acting on L-amino acid peptides; metal ion binding; cation binding; ome…	K11836			IPR001607; IPR015940; IPR013083; IPR028889; IPR001394;	Zinc finger, UBP-type; Ubiquitin-associated domain; Zinc finger, RING/FYVE/PHD-type; Ubiquitin specific protease domain; Peptidase C19, ubiquitin carboxyl-terminal hydrolase;
E5RZP1	622	K	Oxysterol-binding protein	Tsp_11054	61.161	TK(1)VEELQR	-0.018972	2	1	plasma membrane	transport; lipid transport; single-organism localization; single-organism process; lipid localization; organic substance transport; macromolecule localization; localization; single-organism transport; establishment of localization;			K20464			IPR011993; IPR001849;	PH domain-like; Pleckstrin homology domain;
E5RZQ0	40	K	Hint module superfamily	Tsp_11064	76.815	SFIQPQLVK(1)K	0.38311	2	1	extracellular	proteolysis; metabolic process; macromolecule metabolic process; protein metabolic process; primary metabolic process; organic substance metabolic process;		peptidase activity; hydrolase activity; catalytic activity;				IPR028992; IPR003587; IPR001767; IPR003586;	Hedgehog/Intein (Hint) domain; Hint domain N-terminal; Hedgehog protein, Hint domain; Hint domain C-terminal;
E5RZQ6	79	K	Heat shock protein beta-1	HSPB1	103.91	HFK(1)PEELTVK(1)TIDNR	-0.73379	3	1	cytosol	response to stress; response to stimulus;						IPR002068; IPR008978;	Alpha crystallin/Hsp20 domain; HSP20-like chaperone;
E5RZQ6	86	K	Heat shock protein beta-1	HSPB1	121.92	HFKPEELTVK(1)TIDNR	-0.15937	3	1	cytosol	response to stress; response to stimulus;						IPR002068; IPR008978;	Alpha crystallin/Hsp20 domain; HSP20-like chaperone;
E5RZQ6	97	K	Heat shock protein beta-1	HSPB1	227.95	LVITGK(1)HEEKQDEHGFIK	-0.095928	2	1	cytosol	response to stress; response to stimulus;						IPR002068; IPR008978;	Alpha crystallin/Hsp20 domain; HSP20-like chaperone;
E5RZQ6	101	K	Heat shock protein beta-1	HSPB1	162.93	LVITGK(1)HEEK(1)QDEHGFIK	-0.53234	3	1	cytosol	response to stress; response to stimulus;						IPR002068; IPR008978;	Alpha crystallin/Hsp20 domain; HSP20-like chaperone;
E5RZQ6	109	K	Heat shock protein beta-1	HSPB1	208.15	QDEHGFIK(1)R	1.839	2	1	cytosol	response to stress; response to stimulus;						IPR002068; IPR008978;	Alpha crystallin/Hsp20 domain; HSP20-like chaperone;
E5RZQ6	120	K	Heat shock protein beta-1	HSPB1	118.32	SYYLPK(0.93)GVK(0.07)PEQFTSNLSADGK	1.5863	3	0.930423	cytosol	response to stress; response to stimulus;						IPR002068; IPR008978;	Alpha crystallin/Hsp20 domain; HSP20-like chaperone;
E5RZQ6	123	K	Heat shock protein beta-1	HSPB1	98.281	GVK(1)PEQFTSNLSADGK	-0.70275	2	1	cytosol	response to stress; response to stimulus;						IPR002068; IPR008978;	Alpha crystallin/Hsp20 domain; HSP20-like chaperone;
E5RZQ6	150	K	Heat shock protein beta-1	HSPB1	143.96	MAIEGSK(1)EHR	-0.86881	2	1	cytosol	response to stress; response to stimulus;						IPR002068; IPR008978;	Alpha crystallin/Hsp20 domain; HSP20-like chaperone;
E5RZQ6	163	K	Heat shock protein beta-1	HSPB1	160.53	IPIANVAANK(1)K	0.10883	2	1	cytosol	response to stress; response to stimulus;						IPR002068; IPR008978;	Alpha crystallin/Hsp20 domain; HSP20-like chaperone;
E5RZR9	389	K	Coatomer subunit delta	Tsp_11084	111.01	NVGKPFPVNTEVSVLK(1)WR	-1.116	3	1	cytosol	intracellular transport; vesicle-mediated transport; Golgi vesicle transport; single-organism process; organic substance transport; single-organism intracellular transport; protein transport; cellular localization; establishment of localization; transport; establishment of protein localization; cellular macromolecule localization; establishment of localization in cell; single-organism localizatio…	membrane; AP-type membrane coat adaptor complex; cytoplasmic vesicle; organelle membrane; membrane-bounded vesicle; cytoplasmic membrane-bounded vesicle; COPI-coated vesicle; cytoplasm; vesicle; Golgi-associated vesicle membrane; cytoplasmic vesicle part; macromolecular complex; intracellular part; vesicle coat; cell; COPI-coated vesicle membrane; organelle part; coated vesicle membrane; COPI ves…		K20471			IPR028565; IPR011012;	Mu homology domain; Longin-like domain;
E5RZS0	98	K	Putative phosphoglycolate/pyridoxal phosphate phosphatase family protein	Tsp_11085	68.463	NK(1)VYVIGGPGLGK	-0.19756	2	1	cytosol	metabolic process;		hydrolase activity; catalytic activity; phosphoric ester hydrolase activity; phosphatase activity; hydrolase activity, acting on ester bonds;	K19269	PGP; phosphoglycolate phosphatase [EC:3.1.3.18 3.1.3.48]	tsp01200 Carbon metabolism - Trichinella spiralis; tsp01100 Metabolic pathways - Trichinella spiralis; tsp00630 Glyoxylate and dicarboxylate metabolism - Trichinella spiralis;	IPR023215; IPR023214;	Nitrophenylphosphatase-like domain; HAD-like domain;
E5RZT0	128	K	Cuticle collagen 14	Tsp_11095	103.14	QAGYK(1)GGCCTCNR	-1.1239	2	1	extracellular		macromolecular complex; protein complex; collagen trimer;	structural constituent of cuticle; structural molecule activity;				IPR002486;	Nematode cuticle collagen, N-terminal;
E5RZT5	590	K	Putative RNA recognition motif protein	Tsp_11100	89.26	VIENLHNALVFGK(1)R	0.22331	3	1	mitochondria			organic cyclic compound binding; heterocyclic compound binding; nucleoside phosphate binding; binding; nucleic acid binding; nucleotide binding; small molecule binding;	K13159			IPR000504; IPR012677;	RNA recognition motif domain; Nucleotide-binding alpha-beta plait domain;
E5RZT5	637	K	Putative RNA recognition motif protein	Tsp_11100	68.107	FTSPDIAAK(1)NR	0.67384	2	1	mitochondria			organic cyclic compound binding; heterocyclic compound binding; nucleoside phosphate binding; binding; nucleic acid binding; nucleotide binding; small molecule binding;	K13159			IPR000504; IPR012677;	RNA recognition motif domain; Nucleotide-binding alpha-beta plait domain;
E5RZT8	66	K	Superoxide dismutase [Cu-Zn]	Tsp_11103	95.746	GLTPGK(1)HGFHVHEWGDNSMGCISAGAHYNPFGK	-2.1103	4	1	cytosol	superoxide metabolic process; metabolic process; reactive oxygen species metabolic process; oxidation-reduction process; single-organism metabolic process; single-organism process; cellular process; cellular metabolic process;		superoxide dismutase activity; catalytic activity; oxidoreductase activity, acting on superoxide radicals as acceptor; binding; ion binding; antioxidant activity; cation binding; metal ion binding; oxidoreductase activity;	K04565	SOD1; superoxide dismutase, Cu-Zn family [EC:1.15.1.1]	tsp04213 Longevity regulating pathway - multiple species - Trichinella spiralis; tsp04146 Peroxisome - Trichinella spiralis;	IPR001424;	Superoxide dismutase, copper/zinc binding domain;
E5RZT8	93	K	Superoxide dismutase [Cu-Zn]	Tsp_11103	121.79	HGFHVHEWGDNSMGCISAGAHYNPFGK(1)THGGPTDTVR	0.46382	5	1	cytosol	superoxide metabolic process; metabolic process; reactive oxygen species metabolic process; oxidation-reduction process; single-organism metabolic process; single-organism process; cellular process; cellular metabolic process;		superoxide dismutase activity; catalytic activity; oxidoreductase activity, acting on superoxide radicals as acceptor; binding; ion binding; antioxidant activity; cation binding; metal ion binding; oxidoreductase activity;	K04565	SOD1; superoxide dismutase, Cu-Zn family [EC:1.15.1.1]	tsp04213 Longevity regulating pathway - multiple species - Trichinella spiralis; tsp04146 Peroxisome - Trichinella spiralis;	IPR001424;	Superoxide dismutase, copper/zinc binding domain;
E5RZX7	41	K	T-complex protein 1 subunit zeta	Tsp_08900	127.51	TNLGPK(1)GTMK	-0.98461	2	1	cytosol	protein folding; metabolic process; cellular protein metabolic process; cellular macromolecule metabolic process; macromolecule metabolic process; protein metabolic process; primary metabolic process; cellular process; cellular metabolic process; organic substance metabolic process;	intracellular part; cell; cell part; intracellular; cytoplasm;	ATP binding; nucleoside phosphate binding; nucleoside binding; ion binding; protein binding; nucleotide binding; organic cyclic compound binding; heterocyclic compound binding; ribonucleoside binding; carbohydrate derivative binding; ribonucleotide binding; binding; purine ribonucleoside binding; anion binding; purine ribonucleotide binding; unfolded protein binding; adenyl ribonucleotide binding…	K09498			IPR027410; IPR027409; IPR027413;	TCP-1-like chaperonin intermediate domain; GroEL-like apical domain; GroEL-like equatorial domain;
E5RZX7	251	K	T-complex protein 1 subunit zeta	Tsp_08900	92.732	ALYK(1)NAAER	-0.13865	2	1	cytosol	protein folding; metabolic process; cellular protein metabolic process; cellular macromolecule metabolic process; macromolecule metabolic process; protein metabolic process; primary metabolic process; cellular process; cellular metabolic process; organic substance metabolic process;	intracellular part; cell; cell part; intracellular; cytoplasm;	ATP binding; nucleoside phosphate binding; nucleoside binding; ion binding; protein binding; nucleotide binding; organic cyclic compound binding; heterocyclic compound binding; ribonucleoside binding; carbohydrate derivative binding; ribonucleotide binding; binding; purine ribonucleoside binding; anion binding; purine ribonucleotide binding; unfolded protein binding; adenyl ribonucleotide binding…	K09498			IPR027410; IPR027409; IPR027413;	TCP-1-like chaperonin intermediate domain; GroEL-like apical domain; GroEL-like equatorial domain;
E5RZX7	273	K	T-complex protein 1 subunit zeta	Tsp_08900	80.231	VQK(1)IIDLK	-1.2467	2	1	cytosol	protein folding; metabolic process; cellular protein metabolic process; cellular macromolecule metabolic process; macromolecule metabolic process; protein metabolic process; primary metabolic process; cellular process; cellular metabolic process; organic substance metabolic process;	intracellular part; cell; cell part; intracellular; cytoplasm;	ATP binding; nucleoside phosphate binding; nucleoside binding; ion binding; protein binding; nucleotide binding; organic cyclic compound binding; heterocyclic compound binding; ribonucleoside binding; carbohydrate derivative binding; ribonucleotide binding; binding; purine ribonucleoside binding; anion binding; purine ribonucleotide binding; unfolded protein binding; adenyl ribonucleotide binding…	K09498			IPR027410; IPR027409; IPR027413;	TCP-1-like chaperonin intermediate domain; GroEL-like apical domain; GroEL-like equatorial domain;
E5RZX7	376	K	T-complex protein 1 subunit zeta	Tsp_08900	190.24	YTFVEEVENPK(1)SVTILIK	2.1622	3	1	cytosol	protein folding; metabolic process; cellular protein metabolic process; cellular macromolecule metabolic process; macromolecule metabolic process; protein metabolic process; primary metabolic process; cellular process; cellular metabolic process; organic substance metabolic process;	intracellular part; cell; cell part; intracellular; cytoplasm;	ATP binding; nucleoside phosphate binding; nucleoside binding; ion binding; protein binding; nucleotide binding; organic cyclic compound binding; heterocyclic compound binding; ribonucleoside binding; carbohydrate derivative binding; ribonucleotide binding; binding; purine ribonucleoside binding; anion binding; purine ribonucleotide binding; unfolded protein binding; adenyl ribonucleotide binding…	K09498			IPR027410; IPR027409; IPR027413;	TCP-1-like chaperonin intermediate domain; GroEL-like apical domain; GroEL-like equatorial domain;
E5RZX7	387	K	T-complex protein 1 subunit zeta	Tsp_08900	250.26	GPNK(1)HSINQVK	-0.61979	2	1	cytosol	protein folding; metabolic process; cellular protein metabolic process; cellular macromolecule metabolic process; macromolecule metabolic process; protein metabolic process; primary metabolic process; cellular process; cellular metabolic process; organic substance metabolic process;	intracellular part; cell; cell part; intracellular; cytoplasm;	ATP binding; nucleoside phosphate binding; nucleoside binding; ion binding; protein binding; nucleotide binding; organic cyclic compound binding; heterocyclic compound binding; ribonucleoside binding; carbohydrate derivative binding; ribonucleotide binding; binding; purine ribonucleoside binding; anion binding; purine ribonucleotide binding; unfolded protein binding; adenyl ribonucleotide binding…	K09498			IPR027410; IPR027409; IPR027413;	TCP-1-like chaperonin intermediate domain; GroEL-like apical domain; GroEL-like equatorial domain;
E5RZX7	478	K	T-complex protein 1 subunit zeta	Tsp_08900	114.78	LQDEYK(1)K	0.78348	2	1	cytosol	protein folding; metabolic process; cellular protein metabolic process; cellular macromolecule metabolic process; macromolecule metabolic process; protein metabolic process; primary metabolic process; cellular process; cellular metabolic process; organic substance metabolic process;	intracellular part; cell; cell part; intracellular; cytoplasm;	ATP binding; nucleoside phosphate binding; nucleoside binding; ion binding; protein binding; nucleotide binding; organic cyclic compound binding; heterocyclic compound binding; ribonucleoside binding; carbohydrate derivative binding; ribonucleotide binding; binding; purine ribonucleoside binding; anion binding; purine ribonucleotide binding; unfolded protein binding; adenyl ribonucleotide binding…	K09498			IPR027410; IPR027409; IPR027413;	TCP-1-like chaperonin intermediate domain; GroEL-like apical domain; GroEL-like equatorial domain;
E5RZZ8	19	K	AP-2 complex subunit beta	AP2B1	181.52	KGEIFELK(1)SELNSDRK	-1.2893	3	1	cytosol	establishment of protein localization; transport; intracellular transport; cellular macromolecule localization; establishment of localization in cell; vesicle-mediated transport; intracellular protein transport; organic substance transport; protein localization; macromolecule localization; cellular protein localization; localization; protein transport; establishment of localization; cellular loca…	membrane; AP-type membrane coat adaptor complex; membrane part; cell part; intracellular; clathrin adaptor complex; coated membrane; cytoplasm; clathrin coat; macromolecular complex; intracellular part; membrane coat; protein complex; cell; cytoplasmic part;	substrate-specific transporter activity; protein binding; protein transporter activity; binding; transporter activity;	K12392	AP1B1; AP-1 complex subunit beta-1	tsp04142 Lysosome - Trichinella spiralis;	IPR015151; IPR012295; IPR011989; IPR016024; IPR009028; IPR002553;	Beta-adaptin appendage, C-terminal subdomain; Beta2-adaptin/TBP, C-terminal domain; Armadillo-like helical; Armadillo-type fold; Coatomer/calthrin adaptor appendage, C-terminal subdomain; Clathrin/coatomer adaptor, adaptin-like, N-terminal;
E5RZZ8	196	K	AP-2 complex subunit beta	AP2B1	108.58	AIVSDTDFVNMLVK(1)K	-0.31154	2	1	cytosol	establishment of protein localization; transport; intracellular transport; cellular macromolecule localization; establishment of localization in cell; vesicle-mediated transport; intracellular protein transport; organic substance transport; protein localization; macromolecule localization; cellular protein localization; localization; protein transport; establishment of localization; cellular loca…	membrane; AP-type membrane coat adaptor complex; membrane part; cell part; intracellular; clathrin adaptor complex; coated membrane; cytoplasm; clathrin coat; macromolecular complex; intracellular part; membrane coat; protein complex; cell; cytoplasmic part;	substrate-specific transporter activity; protein binding; protein transporter activity; binding; transporter activity;	K12392	AP1B1; AP-1 complex subunit beta-1	tsp04142 Lysosome - Trichinella spiralis;	IPR015151; IPR012295; IPR011989; IPR016024; IPR009028; IPR002553;	Beta-adaptin appendage, C-terminal subdomain; Beta2-adaptin/TBP, C-terminal domain; Armadillo-like helical; Armadillo-type fold; Coatomer/calthrin adaptor appendage, C-terminal subdomain; Clathrin/coatomer adaptor, adaptin-like, N-terminal;
E5RZZ8	232	K	AP-2 complex subunit beta	AP2B1	57.164	RPDILK(1)HEMK	0.27885	3	1	cytosol	establishment of protein localization; transport; intracellular transport; cellular macromolecule localization; establishment of localization in cell; vesicle-mediated transport; intracellular protein transport; organic substance transport; protein localization; macromolecule localization; cellular protein localization; localization; protein transport; establishment of localization; cellular loca…	membrane; AP-type membrane coat adaptor complex; membrane part; cell part; intracellular; clathrin adaptor complex; coated membrane; cytoplasm; clathrin coat; macromolecular complex; intracellular part; membrane coat; protein complex; cell; cytoplasmic part;	substrate-specific transporter activity; protein binding; protein transporter activity; binding; transporter activity;	K12392	AP1B1; AP-1 complex subunit beta-1	tsp04142 Lysosome - Trichinella spiralis;	IPR015151; IPR012295; IPR011989; IPR016024; IPR009028; IPR002553;	Beta-adaptin appendage, C-terminal subdomain; Beta2-adaptin/TBP, C-terminal domain; Armadillo-like helical; Armadillo-type fold; Coatomer/calthrin adaptor appendage, C-terminal subdomain; Clathrin/coatomer adaptor, adaptin-like, N-terminal;
E5RZZ8	236	K	AP-2 complex subunit beta	AP2B1	93.325	HEMK(1)VFFVK	0.37702	2	1	cytosol	establishment of protein localization; transport; intracellular transport; cellular macromolecule localization; establishment of localization in cell; vesicle-mediated transport; intracellular protein transport; organic substance transport; protein localization; macromolecule localization; cellular protein localization; localization; protein transport; establishment of localization; cellular loca…	membrane; AP-type membrane coat adaptor complex; membrane part; cell part; intracellular; clathrin adaptor complex; coated membrane; cytoplasm; clathrin coat; macromolecular complex; intracellular part; membrane coat; protein complex; cell; cytoplasmic part;	substrate-specific transporter activity; protein binding; protein transporter activity; binding; transporter activity;	K12392	AP1B1; AP-1 complex subunit beta-1	tsp04142 Lysosome - Trichinella spiralis;	IPR015151; IPR012295; IPR011989; IPR016024; IPR009028; IPR002553;	Beta-adaptin appendage, C-terminal subdomain; Beta2-adaptin/TBP, C-terminal domain; Armadillo-like helical; Armadillo-type fold; Coatomer/calthrin adaptor appendage, C-terminal subdomain; Clathrin/coatomer adaptor, adaptin-like, N-terminal;
E5RZZ8	749	K	AP-2 complex subunit beta	AP2B1	100.23	LQPNNSSMTLSLK(1)SR	-0.3108	2	1	cytosol	establishment of protein localization; transport; intracellular transport; cellular macromolecule localization; establishment of localization in cell; vesicle-mediated transport; intracellular protein transport; organic substance transport; protein localization; macromolecule localization; cellular protein localization; localization; protein transport; establishment of localization; cellular loca…	membrane; AP-type membrane coat adaptor complex; membrane part; cell part; intracellular; clathrin adaptor complex; coated membrane; cytoplasm; clathrin coat; macromolecular complex; intracellular part; membrane coat; protein complex; cell; cytoplasmic part;	substrate-specific transporter activity; protein binding; protein transporter activity; binding; transporter activity;	K12392	AP1B1; AP-1 complex subunit beta-1	tsp04142 Lysosome - Trichinella spiralis;	IPR015151; IPR012295; IPR011989; IPR016024; IPR009028; IPR002553;	Beta-adaptin appendage, C-terminal subdomain; Beta2-adaptin/TBP, C-terminal domain; Armadillo-like helical; Armadillo-type fold; Coatomer/calthrin adaptor appendage, C-terminal subdomain; Clathrin/coatomer adaptor, adaptin-like, N-terminal;
E5RZZ9	251	K	COP9 signalosome complex subunit 1	Tsp_08919	84.169	GIAYLCEGEFK(1)K	0.50099	2	1	cytosol			protein binding; binding;	K12175			IPR011990;	Tetratricopeptide-like helical domain;
E5S001	258	K	Putative COP9 signalosome complex subunit 1	Tsp_08921	107.17	EILQTYIDCQYK(1)K	1.2043	2	1	cytosol			protein binding; binding;	K12175			IPR000717; IPR011991;	Proteasome component (PCI) domain; Winged helix-turn-helix DNA-binding domain;
E5S006	88	K	Purine nucleoside phosphorylase	Tsp_08926	117.2	SGGK(1)SLICMQGR	0.028936	2	1	cytosol	nucleoside metabolic process; cellular aromatic compound metabolic process; small molecule metabolic process; single-organism cellular process; single-organism process; organic cyclic compound metabolic process; nitrogen compound metabolic process; primary metabolic process; cellular metabolic process; organic substance metabolic process; metabolic process; heterocycle metabolic process; nucleoba…		purine-nucleoside phosphorylase activity; transferase activity, transferring pentosyl groups; transferase activity, transferring glycosyl groups; catalytic activity; transferase activity;	K03783	punA; purine-nucleoside phosphorylase [EC:2.4.2.1]	tsp00230 Purine metabolism - Trichinella spiralis; tsp00760 Nicotinate and nicotinamide metabolism - Trichinella spiralis; tsp00240 Pyrimidine metabolism - Trichinella spiralis; tsp01100 Metabolic pathways - Trichinella spiralis;	IPR000845;	Nucleoside phosphorylase domain;
E5S014	1063	K	Putative tetratricopeptide repeat-containing domain protein	Tsp_08935	72.325	VIVK(1)TNILR	-0.43118	2	1	nuclear			protein binding; binding;	K12600	SKI3; superkiller protein 3	tsp03018 RNA degradation - Trichinella spiralis;	IPR011990; IPR013026;	Tetratricopeptide-like helical domain; Tetratricopeptide repeat-containing domain;
E5S015	131	K	Eukaryotic peptide chain release factor GTP-binding subunit ERF3A	Tsp_08936	56.121	STIGGHLMYLTGQVDK(1)R	0.082706	3	1	cytosol			nucleoside phosphate binding; nucleoside binding; ion binding; hydrolase activity, acting on acid anhydrides; hydrolase activity; nucleotide binding; nucleoside-triphosphatase activity; organic cyclic compound binding; heterocyclic compound binding; ribonucleoside binding; carbohydrate derivative binding; pyrophosphatase activity; catalytic activity; ribonucleotide binding; binding; GTPase activi…	K03267	ERF3; peptide chain release factor subunit 3	tsp03015 mRNA surveillance pathway - Trichinella spiralis;	IPR004160; IPR004161; IPR009001; IPR027417; IPR000795; IPR009000;	Translation elongation factor EFTu/EF1A, C-terminal; Translation elongation factor EFTu-like, domain 2; Translation elongation factor EF1A/initiation factor IF2gamma, C-terminal; P-loop containing nucleoside triphosphate hydrolase; Transcription factor, GTP-binding domain; Translation protein, beta-barrel domain;
E5S015	180	K	Eukaryotic peptide chain release factor GTP-binding subunit ERF3A	Tsp_08936	77.279	K(1)HITILDAPGHK	1.1309	3	1	cytosol			nucleoside phosphate binding; nucleoside binding; ion binding; hydrolase activity, acting on acid anhydrides; hydrolase activity; nucleotide binding; nucleoside-triphosphatase activity; organic cyclic compound binding; heterocyclic compound binding; ribonucleoside binding; carbohydrate derivative binding; pyrophosphatase activity; catalytic activity; ribonucleotide binding; binding; GTPase activi…	K03267	ERF3; peptide chain release factor subunit 3	tsp03015 mRNA surveillance pathway - Trichinella spiralis;	IPR004160; IPR004161; IPR009001; IPR027417; IPR000795; IPR009000;	Translation elongation factor EFTu/EF1A, C-terminal; Translation elongation factor EFTu-like, domain 2; Translation elongation factor EF1A/initiation factor IF2gamma, C-terminal; P-loop containing nucleoside triphosphate hydrolase; Transcription factor, GTP-binding domain; Translation protein, beta-barrel domain;
E5S015	236	K	Eukaryotic peptide chain release factor GTP-binding subunit ERF3A	Tsp_08936	143	EHAVLVK(1)TAGVR	0.60726	3	1	cytosol			nucleoside phosphate binding; nucleoside binding; ion binding; hydrolase activity, acting on acid anhydrides; hydrolase activity; nucleotide binding; nucleoside-triphosphatase activity; organic cyclic compound binding; heterocyclic compound binding; ribonucleoside binding; carbohydrate derivative binding; pyrophosphatase activity; catalytic activity; ribonucleotide binding; binding; GTPase activi…	K03267	ERF3; peptide chain release factor subunit 3	tsp03015 mRNA surveillance pathway - Trichinella spiralis;	IPR004160; IPR004161; IPR009001; IPR027417; IPR000795; IPR009000;	Translation elongation factor EFTu/EF1A, C-terminal; Translation elongation factor EFTu-like, domain 2; Translation elongation factor EF1A/initiation factor IF2gamma, C-terminal; P-loop containing nucleoside triphosphate hydrolase; Transcription factor, GTP-binding domain; Translation protein, beta-barrel domain;
E5S015	260	K	Eukaryotic peptide chain release factor GTP-binding subunit ERF3A	Tsp_08936	152.47	MDDPTVNWDLK(1)R	0.44619	2	1	cytosol			nucleoside phosphate binding; nucleoside binding; ion binding; hydrolase activity, acting on acid anhydrides; hydrolase activity; nucleotide binding; nucleoside-triphosphatase activity; organic cyclic compound binding; heterocyclic compound binding; ribonucleoside binding; carbohydrate derivative binding; pyrophosphatase activity; catalytic activity; ribonucleotide binding; binding; GTPase activi…	K03267	ERF3; peptide chain release factor subunit 3	tsp03015 mRNA surveillance pathway - Trichinella spiralis;	IPR004160; IPR004161; IPR009001; IPR027417; IPR000795; IPR009000;	Translation elongation factor EFTu/EF1A, C-terminal; Translation elongation factor EFTu-like, domain 2; Translation elongation factor EF1A/initiation factor IF2gamma, C-terminal; P-loop containing nucleoside triphosphate hydrolase; Transcription factor, GTP-binding domain; Translation protein, beta-barrel domain;
E5S0B5	265	K	Nuclear migration protein NudC	Tsp_09025	133.32	LVTTDPEIDTK(1)K	0.62007	2	1	cytosol							IPR007052; IPR025934; IPR008978;	CS domain; NudC N-terminal domain; HSP20-like chaperone;
E5S0B5	325	K	Nuclear migration protein NudC	Tsp_09025	72.321	FMQQHPEMDFSK(1)AK	-0.38052	3	1	cytosol							IPR007052; IPR025934; IPR008978;	CS domain; NudC N-terminal domain; HSP20-like chaperone;
E5S0B6	480	K	Putative proline--tRNA ligase	Tsp_09026	130.56	HPK(1)NSNIAGEK	0.48722	2	1	cytosol	cellular aromatic compound metabolic process; cellular protein metabolic process; single-organism process; biosynthetic process; tRNA aminoacylation; cellular metabolic process; organic substance metabolic process; metabolic process; cellular amino acid metabolic process; heterocycle metabolic process; nucleobase-containing compound metabolic process; cellular nitrogen compound metabolic process;…	intracellular part; cell; cell part; intracellular; cytoplasm;	ligase activity, forming aminoacyl-tRNA and related compounds; ATP binding; nucleoside phosphate binding; ligase activity, forming carbon-oxygen bonds; nucleoside binding; ion binding; ligase activity; nucleotide binding; proline-tRNA ligase activity; organic cyclic compound binding; heterocyclic compound binding; ribonucleoside binding; carbohydrate derivative binding; catalytic activity; ribonu…	K14163	EPRS; bifunctional glutamyl/prolyl-tRNA synthetase [EC:6.1.1.17 6.1.1.15]	tsp00860 Porphyrin and chlorophyll metabolism - Trichinella spiralis; tsp01100 Metabolic pathways - Trichinella spiralis; tsp00970 Aminoacyl-tRNA biosynthesis - Trichinella spiralis;	IPR002314; IPR016061; IPR020061; IPR020056; IPR020058; IPR011035; IPR000738; IPR006195; IPR014729; IPR004154; IPR009068; IPR033721; IPR017449; IPR020059;	Aminoacyl-tRNA synthetase, class II (G/ P/ S/T); Proline-tRNA ligase, class II, C-terminal; Glutamyl/glutaminyl-tRNA synthetase, class Ib, alpha-bundle domain; Ribosomal protein L25/Gln-tRNA synthetase, beta-barrel domain; Glutamyl/glutaminyl-tRNA synthetase, class Ib, catalytic domain; Ribosomal protein L25/Gln-tRNA synthetase, anti-codon-binding domain; WHEP-TRS domain; Aminoacyl-tRNA synthetas…
E5S0B6	560	K	Putative proline--tRNA ligase	Tsp_09026	136.02	LTWLCEEDK(1)R	-0.20313	2	1	cytosol	cellular aromatic compound metabolic process; cellular protein metabolic process; single-organism process; biosynthetic process; tRNA aminoacylation; cellular metabolic process; organic substance metabolic process; metabolic process; cellular amino acid metabolic process; heterocycle metabolic process; nucleobase-containing compound metabolic process; cellular nitrogen compound metabolic process;…	intracellular part; cell; cell part; intracellular; cytoplasm;	ligase activity, forming aminoacyl-tRNA and related compounds; ATP binding; nucleoside phosphate binding; ligase activity, forming carbon-oxygen bonds; nucleoside binding; ion binding; ligase activity; nucleotide binding; proline-tRNA ligase activity; organic cyclic compound binding; heterocyclic compound binding; ribonucleoside binding; carbohydrate derivative binding; catalytic activity; ribonu…	K14163	EPRS; bifunctional glutamyl/prolyl-tRNA synthetase [EC:6.1.1.17 6.1.1.15]	tsp00860 Porphyrin and chlorophyll metabolism - Trichinella spiralis; tsp01100 Metabolic pathways - Trichinella spiralis; tsp00970 Aminoacyl-tRNA biosynthesis - Trichinella spiralis;	IPR002314; IPR016061; IPR020061; IPR020056; IPR020058; IPR011035; IPR000738; IPR006195; IPR014729; IPR004154; IPR009068; IPR033721; IPR017449; IPR020059;	Aminoacyl-tRNA synthetase, class II (G/ P/ S/T); Proline-tRNA ligase, class II, C-terminal; Glutamyl/glutaminyl-tRNA synthetase, class Ib, alpha-bundle domain; Ribosomal protein L25/Gln-tRNA synthetase, beta-barrel domain; Glutamyl/glutaminyl-tRNA synthetase, class Ib, catalytic domain; Ribosomal protein L25/Gln-tRNA synthetase, anti-codon-binding domain; WHEP-TRS domain; Aminoacyl-tRNA synthetas…
E5S0B6	589	K	Putative proline--tRNA ligase	Tsp_09026	57.175	AILGKDEDFK(1)K	0.26076	3	0.999899	cytosol	cellular aromatic compound metabolic process; cellular protein metabolic process; single-organism process; biosynthetic process; tRNA aminoacylation; cellular metabolic process; organic substance metabolic process; metabolic process; cellular amino acid metabolic process; heterocycle metabolic process; nucleobase-containing compound metabolic process; cellular nitrogen compound metabolic process;…	intracellular part; cell; cell part; intracellular; cytoplasm;	ligase activity, forming aminoacyl-tRNA and related compounds; ATP binding; nucleoside phosphate binding; ligase activity, forming carbon-oxygen bonds; nucleoside binding; ion binding; ligase activity; nucleotide binding; proline-tRNA ligase activity; organic cyclic compound binding; heterocyclic compound binding; ribonucleoside binding; carbohydrate derivative binding; catalytic activity; ribonu…	K14163	EPRS; bifunctional glutamyl/prolyl-tRNA synthetase [EC:6.1.1.17 6.1.1.15]	tsp00860 Porphyrin and chlorophyll metabolism - Trichinella spiralis; tsp01100 Metabolic pathways - Trichinella spiralis; tsp00970 Aminoacyl-tRNA biosynthesis - Trichinella spiralis;	IPR002314; IPR016061; IPR020061; IPR020056; IPR020058; IPR011035; IPR000738; IPR006195; IPR014729; IPR004154; IPR009068; IPR033721; IPR017449; IPR020059;	Aminoacyl-tRNA synthetase, class II (G/ P/ S/T); Proline-tRNA ligase, class II, C-terminal; Glutamyl/glutaminyl-tRNA synthetase, class Ib, alpha-bundle domain; Ribosomal protein L25/Gln-tRNA synthetase, beta-barrel domain; Glutamyl/glutaminyl-tRNA synthetase, class Ib, catalytic domain; Ribosomal protein L25/Gln-tRNA synthetase, anti-codon-binding domain; WHEP-TRS domain; Aminoacyl-tRNA synthetas…
E5S0B6	728	K	Putative proline--tRNA ligase	Tsp_09026	67.414	MK(1)SESVEK	-0.56698	2	1	cytosol	cellular aromatic compound metabolic process; cellular protein metabolic process; single-organism process; biosynthetic process; tRNA aminoacylation; cellular metabolic process; organic substance metabolic process; metabolic process; cellular amino acid metabolic process; heterocycle metabolic process; nucleobase-containing compound metabolic process; cellular nitrogen compound metabolic process;…	intracellular part; cell; cell part; intracellular; cytoplasm;	ligase activity, forming aminoacyl-tRNA and related compounds; ATP binding; nucleoside phosphate binding; ligase activity, forming carbon-oxygen bonds; nucleoside binding; ion binding; ligase activity; nucleotide binding; proline-tRNA ligase activity; organic cyclic compound binding; heterocyclic compound binding; ribonucleoside binding; carbohydrate derivative binding; catalytic activity; ribonu…	K14163	EPRS; bifunctional glutamyl/prolyl-tRNA synthetase [EC:6.1.1.17 6.1.1.15]	tsp00860 Porphyrin and chlorophyll metabolism - Trichinella spiralis; tsp01100 Metabolic pathways - Trichinella spiralis; tsp00970 Aminoacyl-tRNA biosynthesis - Trichinella spiralis;	IPR002314; IPR016061; IPR020061; IPR020056; IPR020058; IPR011035; IPR000738; IPR006195; IPR014729; IPR004154; IPR009068; IPR033721; IPR017449; IPR020059;	Aminoacyl-tRNA synthetase, class II (G/ P/ S/T); Proline-tRNA ligase, class II, C-terminal; Glutamyl/glutaminyl-tRNA synthetase, class Ib, alpha-bundle domain; Ribosomal protein L25/Gln-tRNA synthetase, beta-barrel domain; Glutamyl/glutaminyl-tRNA synthetase, class Ib, catalytic domain; Ribosomal protein L25/Gln-tRNA synthetase, anti-codon-binding domain; WHEP-TRS domain; Aminoacyl-tRNA synthetas…
E5S0B6	743	K	Putative proline--tRNA ligase	Tsp_09026	95.477	AVVQVEVEK(1)LK	-1.9941	2	1	cytosol	cellular aromatic compound metabolic process; cellular protein metabolic process; single-organism process; biosynthetic process; tRNA aminoacylation; cellular metabolic process; organic substance metabolic process; metabolic process; cellular amino acid metabolic process; heterocycle metabolic process; nucleobase-containing compound metabolic process; cellular nitrogen compound metabolic process;…	intracellular part; cell; cell part; intracellular; cytoplasm;	ligase activity, forming aminoacyl-tRNA and related compounds; ATP binding; nucleoside phosphate binding; ligase activity, forming carbon-oxygen bonds; nucleoside binding; ion binding; ligase activity; nucleotide binding; proline-tRNA ligase activity; organic cyclic compound binding; heterocyclic compound binding; ribonucleoside binding; carbohydrate derivative binding; catalytic activity; ribonu…	K14163	EPRS; bifunctional glutamyl/prolyl-tRNA synthetase [EC:6.1.1.17 6.1.1.15]	tsp00860 Porphyrin and chlorophyll metabolism - Trichinella spiralis; tsp01100 Metabolic pathways - Trichinella spiralis; tsp00970 Aminoacyl-tRNA biosynthesis - Trichinella spiralis;	IPR002314; IPR016061; IPR020061; IPR020056; IPR020058; IPR011035; IPR000738; IPR006195; IPR014729; IPR004154; IPR009068; IPR033721; IPR017449; IPR020059;	Aminoacyl-tRNA synthetase, class II (G/ P/ S/T); Proline-tRNA ligase, class II, C-terminal; Glutamyl/glutaminyl-tRNA synthetase, class Ib, alpha-bundle domain; Ribosomal protein L25/Gln-tRNA synthetase, beta-barrel domain; Glutamyl/glutaminyl-tRNA synthetase, class Ib, catalytic domain; Ribosomal protein L25/Gln-tRNA synthetase, anti-codon-binding domain; WHEP-TRS domain; Aminoacyl-tRNA synthetas…
E5S0B6	1104	K	Putative proline--tRNA ligase	Tsp_09026	68.548	WEFK(1)HPTPFLR	-0.5721	3	1	cytosol	cellular aromatic compound metabolic process; cellular protein metabolic process; single-organism process; biosynthetic process; tRNA aminoacylation; cellular metabolic process; organic substance metabolic process; metabolic process; cellular amino acid metabolic process; heterocycle metabolic process; nucleobase-containing compound metabolic process; cellular nitrogen compound metabolic process;…	intracellular part; cell; cell part; intracellular; cytoplasm;	ligase activity, forming aminoacyl-tRNA and related compounds; ATP binding; nucleoside phosphate binding; ligase activity, forming carbon-oxygen bonds; nucleoside binding; ion binding; ligase activity; nucleotide binding; proline-tRNA ligase activity; organic cyclic compound binding; heterocyclic compound binding; ribonucleoside binding; carbohydrate derivative binding; catalytic activity; ribonu…	K14163	EPRS; bifunctional glutamyl/prolyl-tRNA synthetase [EC:6.1.1.17 6.1.1.15]	tsp00860 Porphyrin and chlorophyll metabolism - Trichinella spiralis; tsp01100 Metabolic pathways - Trichinella spiralis; tsp00970 Aminoacyl-tRNA biosynthesis - Trichinella spiralis;	IPR002314; IPR016061; IPR020061; IPR020056; IPR020058; IPR011035; IPR000738; IPR006195; IPR014729; IPR004154; IPR009068; IPR033721; IPR017449; IPR020059;	Aminoacyl-tRNA synthetase, class II (G/ P/ S/T); Proline-tRNA ligase, class II, C-terminal; Glutamyl/glutaminyl-tRNA synthetase, class Ib, alpha-bundle domain; Ribosomal protein L25/Gln-tRNA synthetase, beta-barrel domain; Glutamyl/glutaminyl-tRNA synthetase, class Ib, catalytic domain; Ribosomal protein L25/Gln-tRNA synthetase, anti-codon-binding domain; WHEP-TRS domain; Aminoacyl-tRNA synthetas…
E5S0B6	1211	K	Putative proline--tRNA ligase	Tsp_09026	91.812	MFDIVYEHPETQK(1)K	-0.37039	3	1	cytosol	cellular aromatic compound metabolic process; cellular protein metabolic process; single-organism process; biosynthetic process; tRNA aminoacylation; cellular metabolic process; organic substance metabolic process; metabolic process; cellular amino acid metabolic process; heterocycle metabolic process; nucleobase-containing compound metabolic process; cellular nitrogen compound metabolic process;…	intracellular part; cell; cell part; intracellular; cytoplasm;	ligase activity, forming aminoacyl-tRNA and related compounds; ATP binding; nucleoside phosphate binding; ligase activity, forming carbon-oxygen bonds; nucleoside binding; ion binding; ligase activity; nucleotide binding; proline-tRNA ligase activity; organic cyclic compound binding; heterocyclic compound binding; ribonucleoside binding; carbohydrate derivative binding; catalytic activity; ribonu…	K14163	EPRS; bifunctional glutamyl/prolyl-tRNA synthetase [EC:6.1.1.17 6.1.1.15]	tsp00860 Porphyrin and chlorophyll metabolism - Trichinella spiralis; tsp01100 Metabolic pathways - Trichinella spiralis; tsp00970 Aminoacyl-tRNA biosynthesis - Trichinella spiralis;	IPR002314; IPR016061; IPR020061; IPR020056; IPR020058; IPR011035; IPR000738; IPR006195; IPR014729; IPR004154; IPR009068; IPR033721; IPR017449; IPR020059;	Aminoacyl-tRNA synthetase, class II (G/ P/ S/T); Proline-tRNA ligase, class II, C-terminal; Glutamyl/glutaminyl-tRNA synthetase, class Ib, alpha-bundle domain; Ribosomal protein L25/Gln-tRNA synthetase, beta-barrel domain; Glutamyl/glutaminyl-tRNA synthetase, class Ib, catalytic domain; Ribosomal protein L25/Gln-tRNA synthetase, anti-codon-binding domain; WHEP-TRS domain; Aminoacyl-tRNA synthetas…
E5S0B6	1409	K	Putative proline--tRNA ligase	Tsp_09026	77.185	WNDFCDHLEK(1)R	-1.4642	2	1	cytosol	cellular aromatic compound metabolic process; cellular protein metabolic process; single-organism process; biosynthetic process; tRNA aminoacylation; cellular metabolic process; organic substance metabolic process; metabolic process; cellular amino acid metabolic process; heterocycle metabolic process; nucleobase-containing compound metabolic process; cellular nitrogen compound metabolic process;…	intracellular part; cell; cell part; intracellular; cytoplasm;	ligase activity, forming aminoacyl-tRNA and related compounds; ATP binding; nucleoside phosphate binding; ligase activity, forming carbon-oxygen bonds; nucleoside binding; ion binding; ligase activity; nucleotide binding; proline-tRNA ligase activity; organic cyclic compound binding; heterocyclic compound binding; ribonucleoside binding; carbohydrate derivative binding; catalytic activity; ribonu…	K14163	EPRS; bifunctional glutamyl/prolyl-tRNA synthetase [EC:6.1.1.17 6.1.1.15]	tsp00860 Porphyrin and chlorophyll metabolism - Trichinella spiralis; tsp01100 Metabolic pathways - Trichinella spiralis; tsp00970 Aminoacyl-tRNA biosynthesis - Trichinella spiralis;	IPR002314; IPR016061; IPR020061; IPR020056; IPR020058; IPR011035; IPR000738; IPR006195; IPR014729; IPR004154; IPR009068; IPR033721; IPR017449; IPR020059;	Aminoacyl-tRNA synthetase, class II (G/ P/ S/T); Proline-tRNA ligase, class II, C-terminal; Glutamyl/glutaminyl-tRNA synthetase, class Ib, alpha-bundle domain; Ribosomal protein L25/Gln-tRNA synthetase, beta-barrel domain; Glutamyl/glutaminyl-tRNA synthetase, class Ib, catalytic domain; Ribosomal protein L25/Gln-tRNA synthetase, anti-codon-binding domain; WHEP-TRS domain; Aminoacyl-tRNA synthetas…
E5S0C9	370	K	Major sperm protein	Tsp_09040	71.531	GLPEFYPK(1)SEHLSK	2.8256	2	1	cytosol	cellular macromolecule catabolic process; cellular aromatic compound metabolic process; organic cyclic compound metabolic process; nitrogen compound metabolic process; primary metabolic process; cellular metabolic process; organic substance metabolic process; RNA metabolic process; RNA catabolic process; organic substance catabolic process; cellular nitrogen compound catabolic process; aromatic c…	cytoskeleton; organelle; intracellular organelle; intracellular non-membrane-bounded organelle; cell part; intracellular; intracellular part; cell; non-membrane-bounded organelle;	structural molecule activity;	K18734			IPR008962; IPR000535;	PapD-like; Major sperm protein (MSP) domain;
E5S0D3	119	K	Uncharacterized protein	Tsp_09044	60.133	RPLNELIQVQQPNEPYYTVK(1)K	0.74286	3	1	plasma membrane
E5S0G5	52	K	Uncharacterized protein	Tsp_09073	224.38	HYDQELGK(1)IFTYHTAEAFSEK	-0.86259	4	1	extracellular
E5S0G5	191	K	Uncharacterized protein	Tsp_09073	104.11	YVLK(1)LLR	0.28982	2	1	extracellular
E5S0G5	203	K	Uncharacterized protein	Tsp_09073	115.1	NPQVCPADK(1)HDVVEK	0.70738	2	1	extracellular
E5S0G5	283	K	Uncharacterized protein	Tsp_09073	142.94	YLVDSYSK(1)CFGLDPEYK	-1.0728	2	1	extracellular
E5S0G5	292	K	Uncharacterized protein	Tsp_09073	93.766	CFGLDPEYK(1)QVEK	1.0679	2	1	extracellular
E5S0G5	296	K	Uncharacterized protein	Tsp_09073	157.68	QVEK(1)SYLETMK	-0.76401	2	1	extracellular
E5S0G5	303	K	Uncharacterized protein	Tsp_09073	106.88	SYLETMK(1)HK	1.0452	3	1	extracellular
E5S0G5	310	K	Uncharacterized protein	Tsp_09073	115.13	HKCEALK(1)SDK	-0.63815	2	1	extracellular
E5S0G7	388	K	Uncharacterized protein	Tsp_09075	69.188	TANSCAAWK(1)HEAEEQR	0.15826	3	1	nuclear
E5S0G8	268	K	Uncharacterized protein	Tsp_09076	62.68	TEQQFHPEIYK(1)STK	0.16452	3	1	cytosol			metal ion binding; cation binding; binding; ion binding;				IPR000571;	Zinc finger, CCCH-type;
E5S0H8	262	K	WD repeat-containing protein 5	Tsp_09085	82.241	IK(1)IWDVR	0.58526	2	1	cytosol			protein binding; binding;	K14963			IPR017986; IPR015943;	WD40-repeat-containing domain; WD40/YVTN repeat-like-containing domain;
E5S0I4	551	K	La domain protein	LARP1B	77.062	FQDAVK(1)SATK	0.75768	2	1	nuclear				K18757			IPR011991; IPR006630;	Winged helix-turn-helix DNA-binding domain; RNA-binding protein Lupus La;
E5S0L0	182	K	"Putative ATP synthase F1, delta subunit"	Tsp_09114	42.232	LQCITGMK(1)HYEGK	0.46053	3	1	nuclear	transport; localization; establishment of localization;	intracellular organelle; membrane; nuclear pore; nuclear envelope; pore complex; intracellular organelle part; organelle envelope; macromolecular complex; intrinsic component of membrane; endomembrane system; intracellular part; cell; integral component of membrane; organelle part; intracellular membrane-bounded organelle; organelle; nucleus; intracellular; cell part; membrane part; envelope; pro…		K14297	NUP98; nuclear pore complex protein Nup98-Nup96	tsp03013 RNA transport - Trichinella spiralis;	IPR007230; IPR021967;	Peptidase S59, nucleoporin; Nuclear protein 96;
E5S0L0	187	K	"Putative ATP synthase F1, delta subunit"	Tsp_09114	107.09	HYEGK(1)SFEELR	-1.2813	2	1	nuclear	transport; localization; establishment of localization;	intracellular organelle; membrane; nuclear pore; nuclear envelope; pore complex; intracellular organelle part; organelle envelope; macromolecular complex; intrinsic component of membrane; endomembrane system; intracellular part; cell; integral component of membrane; organelle part; intracellular membrane-bounded organelle; organelle; nucleus; intracellular; cell part; membrane part; envelope; pro…		K14297	NUP98; nuclear pore complex protein Nup98-Nup96	tsp03013 RNA transport - Trichinella spiralis;	IPR007230; IPR021967;	Peptidase S59, nucleoporin; Nuclear protein 96;
E5S0L5	142	K	Troponin I 2	Tsp_09119	172.14	IASQFVK(1)R	-2.013	2	1	nuclear		intracellular organelle; intracellular non-membrane-bounded organelle; cytoskeletal part; myofibril; intracellular organelle part; cytoplasm; macromolecular complex; intracellular part; cell; actin cytoskeleton; organelle part; myofilament; troponin complex; non-membrane-bounded organelle; cytoskeleton; organelle; intracellular; cell part; contractile fiber; sarcomere; contractile fiber part; str…
E5S0L5	190	K	Troponin I 2	Tsp_09119	52.579	KEEK(1)VDFR	-0.3894	2	0.999741	nuclear		intracellular organelle; intracellular non-membrane-bounded organelle; cytoskeletal part; myofibril; intracellular organelle part; cytoplasm; macromolecular complex; intracellular part; cell; actin cytoskeleton; organelle part; myofilament; troponin complex; non-membrane-bounded organelle; cytoskeleton; organelle; intracellular; cell part; contractile fiber; sarcomere; contractile fiber part; str…
E5S0L5	198	K	Troponin I 2	Tsp_09119	91.626	ANLK(1)IVK	0.43327	2	1	nuclear		intracellular organelle; intracellular non-membrane-bounded organelle; cytoskeletal part; myofibril; intracellular organelle part; cytoplasm; macromolecular complex; intracellular part; cell; actin cytoskeleton; organelle part; myofilament; troponin complex; non-membrane-bounded organelle; cytoskeleton; organelle; intracellular; cell part; contractile fiber; sarcomere; contractile fiber part; str…
E5S0L5	202	K	Troponin I 2	Tsp_09119	48.423	K(1)DVTEELKK	-0.63693	3	0.999959	nuclear		intracellular organelle; intracellular non-membrane-bounded organelle; cytoskeletal part; myofibril; intracellular organelle part; cytoplasm; macromolecular complex; intracellular part; cell; actin cytoskeleton; organelle part; myofilament; troponin complex; non-membrane-bounded organelle; cytoskeleton; organelle; intracellular; cell part; contractile fiber; sarcomere; contractile fiber part; str…
E5S0L5	209	K	Troponin I 2	Tsp_09119	99.343	KDVTEELK(1)K	-0.30303	2	1	nuclear		intracellular organelle; intracellular non-membrane-bounded organelle; cytoskeletal part; myofibril; intracellular organelle part; cytoplasm; macromolecular complex; intracellular part; cell; actin cytoskeleton; organelle part; myofilament; troponin complex; non-membrane-bounded organelle; cytoskeleton; organelle; intracellular; cell part; contractile fiber; sarcomere; contractile fiber part; str…
E5S0L5	223	K	Troponin I 2	Tsp_09119	83.647	APEWAVGK(1)K	-0.0052728	2	1	nuclear		intracellular organelle; intracellular non-membrane-bounded organelle; cytoskeletal part; myofibril; intracellular organelle part; cytoplasm; macromolecular complex; intracellular part; cell; actin cytoskeleton; organelle part; myofilament; troponin complex; non-membrane-bounded organelle; cytoskeleton; organelle; intracellular; cell part; contractile fiber; sarcomere; contractile fiber part; str…
E5S0P6	226	K	Tyrosine--tRNA ligase	Tsp_09148	99.815	YLPSLGYAK(1)R	1.3189	2	1	cytosol	cellular aromatic compound metabolic process; cellular protein metabolic process; single-organism process; biosynthetic process; tRNA aminoacylation; cellular metabolic process; organic substance metabolic process; metabolic process; cellular amino acid metabolic process; heterocycle metabolic process; nucleobase-containing compound metabolic process; cellular nitrogen compound metabolic process;…	intracellular part; cell; cell part; intracellular; cytoplasm;	ligase activity, forming aminoacyl-tRNA and related compounds; RNA binding; ATP binding; nucleoside phosphate binding; ligase activity, forming carbon-oxygen bonds; ligase activity; nucleoside binding; ion binding; nucleotide binding; organic cyclic compound binding; heterocyclic compound binding; ribonucleoside binding; carbohydrate derivative binding; catalytic activity; tRNA binding; ribonucle…	K01866	YARS; tyrosyl-tRNA synthetase [EC:6.1.1.1]	tsp00970 Aminoacyl-tRNA biosynthesis - Trichinella spiralis;	IPR014729; IPR012340; IPR002547;	Rossmann-like alpha/beta/alpha sandwich fold; Nucleic acid-binding, OB-fold; tRNA-binding domain;
E5S0P6	277	K	Tyrosine--tRNA ligase	Tsp_09148	174.19	KAFCEPGNLEK(1)NAVLDFCK	0.52393	3	1	cytosol	cellular aromatic compound metabolic process; cellular protein metabolic process; single-organism process; biosynthetic process; tRNA aminoacylation; cellular metabolic process; organic substance metabolic process; metabolic process; cellular amino acid metabolic process; heterocycle metabolic process; nucleobase-containing compound metabolic process; cellular nitrogen compound metabolic process;…	intracellular part; cell; cell part; intracellular; cytoplasm;	ligase activity, forming aminoacyl-tRNA and related compounds; RNA binding; ATP binding; nucleoside phosphate binding; ligase activity, forming carbon-oxygen bonds; ligase activity; nucleoside binding; ion binding; nucleotide binding; organic cyclic compound binding; heterocyclic compound binding; ribonucleoside binding; carbohydrate derivative binding; catalytic activity; tRNA binding; ribonucle…	K01866	YARS; tyrosyl-tRNA synthetase [EC:6.1.1.1]	tsp00970 Aminoacyl-tRNA biosynthesis - Trichinella spiralis;	IPR014729; IPR012340; IPR002547;	Rossmann-like alpha/beta/alpha sandwich fold; Nucleic acid-binding, OB-fold; tRNA-binding domain;
E5S0P6	367	K	Tyrosine--tRNA ligase	Tsp_09148	83.204	LVEAAYPSSK(1)LK	-1.0246	2	1	cytosol	cellular aromatic compound metabolic process; cellular protein metabolic process; single-organism process; biosynthetic process; tRNA aminoacylation; cellular metabolic process; organic substance metabolic process; metabolic process; cellular amino acid metabolic process; heterocycle metabolic process; nucleobase-containing compound metabolic process; cellular nitrogen compound metabolic process;…	intracellular part; cell; cell part; intracellular; cytoplasm;	ligase activity, forming aminoacyl-tRNA and related compounds; RNA binding; ATP binding; nucleoside phosphate binding; ligase activity, forming carbon-oxygen bonds; ligase activity; nucleoside binding; ion binding; nucleotide binding; organic cyclic compound binding; heterocyclic compound binding; ribonucleoside binding; carbohydrate derivative binding; catalytic activity; tRNA binding; ribonucle…	K01866	YARS; tyrosyl-tRNA synthetase [EC:6.1.1.1]	tsp00970 Aminoacyl-tRNA biosynthesis - Trichinella spiralis;	IPR014729; IPR012340; IPR002547;	Rossmann-like alpha/beta/alpha sandwich fold; Nucleic acid-binding, OB-fold; tRNA-binding domain;
E5S0U8	1046	K	Putative RIH domain protein	Tsp_02477	96.371	KLQEACASK(1)SK	-0.56636	2	1	plasma membrane	regulation of biological quality; cellular divalent inorganic cation homeostasis; divalent inorganic cation transport; ion transmembrane transport; metal ion transport; cellular cation homeostasis; single-organism process; cellular chemical homeostasis; establishment of localization; homeostatic process; single-organism localization; cation homeostasis; cation transport; calcium ion transport; me…	intrinsic component of membrane; membrane; integral component of membrane; membrane part;	ligand-gated ion channel activity; ligand-gated channel activity; intracellular ligand-gated calcium channel activity; ion transmembrane transporter activity; ion binding; passive transmembrane transporter activity; calcium-release channel activity; ryanodine-sensitive calcium-release channel activity; substrate-specific transporter activity; protein binding; channel activity; substrate-specific …	K04962	RYR2; ryanodine receptor 2	tsp04020 Calcium signaling pathway - Trichinella spiralis;	IPR003032; IPR014821; IPR011992; IPR002048; IPR000699; IPR013662; IPR013320; IPR003877; IPR009460; IPR005821; IPR016093;	Ryanodine receptor Ryr; Inositol 1,4,5-trisphosphate/ryanodine receptor; EF-hand domain pair; EF-hand domain; RIH (RyR and IP3R Homology) domain; RyR/IP3R Homology associated domain; Concanavalin A-like lectin/glucanase domain; SPRY domain; Ryanodine Receptor TM 4-6; Ion transport domain; MIR motif;
E5S0V1	260	K	Serine/threonine-protein phosphatase	ppp1cb	159.22	AHQVVEDGYEFFAK(1)R	-0.27239	3	1	cytosol			hydrolase activity; phosphoprotein phosphatase activity; phosphoric ester hydrolase activity; catalytic activity; phosphatase activity; hydrolase activity, acting on ester bonds;	K06269	PPP1C; serine/threonine-protein phosphatase PP1 catalytic subunit [EC:3.1.3.16]	tsp03015 mRNA surveillance pathway - Trichinella spiralis;	IPR029052; IPR004843; IPR031675; IPR006186;	Metallo-dependent phosphatase-like; Calcineurin-like phosphoesterase domain, apaH type; Serine-threonine protein phosphatase, N-terminal; Serine/threonine-specific protein phosphatase/bis(5-nucleosyl)-tetraphosphatase;
E5S0V2	58	K	"Fumarate hydratase, class II"	Tsp_02481	119.96	VPSDK(1)YYGAQTAR	0.048855	2	1	mitochondria	dicarboxylic acid metabolic process; tricarboxylic acid metabolic process; oxidation-reduction process; small molecule metabolic process; single-organism cellular process; tricarboxylic acid cycle; single-organism process; primary metabolic process; cellular respiration; cellular metabolic process; organic substance metabolic process; citrate metabolic process; metabolic process; generation of pr…	cell part; intracellular; cytoplasm; macromolecular complex; intracellular part; protein complex; cell; tricarboxylic acid cycle enzyme complex; cytoplasmic part;	lyase activity; hydro-lyase activity; catalytic activity; fumarate hydratase activity; carbon-oxygen lyase activity;	K01679	E4.2.1.2B; fumarate hydratase, class II [EC:4.2.1.2]	tsp00620 Pyruvate metabolism - Trichinella spiralis; tsp01200 Carbon metabolism - Trichinella spiralis; tsp00020 Citrate cycle (TCA cycle) - Trichinella spiralis; tsp01100 Metabolic pathways - Trichinella spiralis;	IPR024083; IPR008948; IPR022761; IPR018951;	Fumarase/histidase, N-terminal; L-Aspartase-like; Fumarate lyase, N-terminal; Fumarase C, C-terminal;
E5S0V2	92	K	"Fumarate hydratase, class II"	Tsp_02481	137.4	MPLPIIHAFGVLK(1)K	0.193	2	1	mitochondria	dicarboxylic acid metabolic process; tricarboxylic acid metabolic process; oxidation-reduction process; small molecule metabolic process; single-organism cellular process; tricarboxylic acid cycle; single-organism process; primary metabolic process; cellular respiration; cellular metabolic process; organic substance metabolic process; citrate metabolic process; metabolic process; generation of pr…	cell part; intracellular; cytoplasm; macromolecular complex; intracellular part; protein complex; cell; tricarboxylic acid cycle enzyme complex; cytoplasmic part;	lyase activity; hydro-lyase activity; catalytic activity; fumarate hydratase activity; carbon-oxygen lyase activity;	K01679	E4.2.1.2B; fumarate hydratase, class II [EC:4.2.1.2]	tsp00620 Pyruvate metabolism - Trichinella spiralis; tsp01200 Carbon metabolism - Trichinella spiralis; tsp00020 Citrate cycle (TCA cycle) - Trichinella spiralis; tsp01100 Metabolic pathways - Trichinella spiralis;	IPR024083; IPR008948; IPR022761; IPR018951;	Fumarase/histidase, N-terminal; L-Aspartase-like; Fumarate lyase, N-terminal; Fumarase C, C-terminal;
E5S0V2	213	K	"Fumarate hydratase, class II"	Tsp_02481	165.63	LHEALENK(1)AK	-0.070154	3	1	mitochondria	dicarboxylic acid metabolic process; tricarboxylic acid metabolic process; oxidation-reduction process; small molecule metabolic process; single-organism cellular process; tricarboxylic acid cycle; single-organism process; primary metabolic process; cellular respiration; cellular metabolic process; organic substance metabolic process; citrate metabolic process; metabolic process; generation of pr…	cell part; intracellular; cytoplasm; macromolecular complex; intracellular part; protein complex; cell; tricarboxylic acid cycle enzyme complex; cytoplasmic part;	lyase activity; hydro-lyase activity; catalytic activity; fumarate hydratase activity; carbon-oxygen lyase activity;	K01679	E4.2.1.2B; fumarate hydratase, class II [EC:4.2.1.2]	tsp00620 Pyruvate metabolism - Trichinella spiralis; tsp01200 Carbon metabolism - Trichinella spiralis; tsp00020 Citrate cycle (TCA cycle) - Trichinella spiralis; tsp01100 Metabolic pathways - Trichinella spiralis;	IPR024083; IPR008948; IPR022761; IPR018951;	Fumarase/histidase, N-terminal; L-Aspartase-like; Fumarate lyase, N-terminal; Fumarase C, C-terminal;
E5S0V6	444	K	Uncharacterized protein	Tsp_02485	62.287	VPPPSNTAMSVK(1)R	0.074874	2	1	nuclear
E5S0W4	32	K	ThiF family protein (Fragment)	Tsp_02492	92.096	NLNSNQVDPNNPSPPSK(1)R	1.0517	3	1	cytosol	metabolic process; cellular macromolecule metabolic process; cellular protein metabolic process; cellular protein modification process; macromolecule metabolic process; protein metabolic process; primary metabolic process; macromolecule modification; protein modification process; cellular metabolic process; cellular process; organic substance metabolic process;		small protein activating enzyme activity; ATP binding; nucleoside phosphate binding; nucleoside binding; ion binding; ligase activity; ligase activity, forming carbon-sulfur bonds; nucleotide binding; organic cyclic compound binding; heterocyclic compound binding; ribonucleoside binding; carbohydrate derivative binding; catalytic activity; ribonucleotide binding; binding; purine ribonucleoside bi…	K03178	UBE1; ubiquitin-activating enzyme E1 [EC:6.2.1.45]	tsp04120 Ubiquitin mediated proteolysis - Trichinella spiralis;	IPR032418; IPR019572; IPR000594; IPR016040; IPR032420;	Ubiquitin-activating enzyme E1, FCCH domain; Ubiquitin-activating enzyme, catalytic cysteine domain; THIF-type NAD/FAD binding fold; NAD(P)-binding domain; Ubiquitin-activating enzyme E1, four-helix bundle;
E5S0W4	35	K	ThiF family protein (Fragment)	Tsp_02492	107.11	SK(1)IDSIDCSTGDK	-0.8088	2	1	cytosol	metabolic process; cellular macromolecule metabolic process; cellular protein metabolic process; cellular protein modification process; macromolecule metabolic process; protein metabolic process; primary metabolic process; macromolecule modification; protein modification process; cellular metabolic process; cellular process; organic substance metabolic process;		small protein activating enzyme activity; ATP binding; nucleoside phosphate binding; nucleoside binding; ion binding; ligase activity; ligase activity, forming carbon-sulfur bonds; nucleotide binding; organic cyclic compound binding; heterocyclic compound binding; ribonucleoside binding; carbohydrate derivative binding; catalytic activity; ribonucleotide binding; binding; purine ribonucleoside bi…	K03178	UBE1; ubiquitin-activating enzyme E1 [EC:6.2.1.45]	tsp04120 Ubiquitin mediated proteolysis - Trichinella spiralis;	IPR032418; IPR019572; IPR000594; IPR016040; IPR032420;	Ubiquitin-activating enzyme E1, FCCH domain; Ubiquitin-activating enzyme, catalytic cysteine domain; THIF-type NAD/FAD binding fold; NAD(P)-binding domain; Ubiquitin-activating enzyme E1, four-helix bundle;
E5S0W4	761	K	ThiF family protein (Fragment)	Tsp_02492	124.59	FWSGSK(1)R	0.72312	2	1	cytosol	metabolic process; cellular macromolecule metabolic process; cellular protein metabolic process; cellular protein modification process; macromolecule metabolic process; protein metabolic process; primary metabolic process; macromolecule modification; protein modification process; cellular metabolic process; cellular process; organic substance metabolic process;		small protein activating enzyme activity; ATP binding; nucleoside phosphate binding; nucleoside binding; ion binding; ligase activity; ligase activity, forming carbon-sulfur bonds; nucleotide binding; organic cyclic compound binding; heterocyclic compound binding; ribonucleoside binding; carbohydrate derivative binding; catalytic activity; ribonucleotide binding; binding; purine ribonucleoside bi…	K03178	UBE1; ubiquitin-activating enzyme E1 [EC:6.2.1.45]	tsp04120 Ubiquitin mediated proteolysis - Trichinella spiralis;	IPR032418; IPR019572; IPR000594; IPR016040; IPR032420;	Ubiquitin-activating enzyme E1, FCCH domain; Ubiquitin-activating enzyme, catalytic cysteine domain; THIF-type NAD/FAD binding fold; NAD(P)-binding domain; Ubiquitin-activating enzyme E1, four-helix bundle;
E5S0W7	194	K	Glucosamine--fructose-6-phosphate aminotransferase	Tsp_02495	77.923	LMHHIYK(1)R	-0.65491	3	1	plasma membrane	single-organism carbohydrate metabolic process; carbohydrate biosynthetic process; metabolic process; single-organism biosynthetic process; single-organism metabolic process; single-organism process; biosynthetic process; primary metabolic process; carbohydrate metabolic process; organic substance biosynthetic process; organic substance metabolic process;		transferase activity, transferring nitrogenous groups; L-glutamine aminotransferase activity; catalytic activity; binding; carbohydrate binding; transaminase activity; transferase activity; glutamine-fructose-6-phosphate transaminase (isomerizing) activity;	K00820	glmS; glucosamine--fructose-6-phosphate aminotransferase (isomerizing) [EC:2.6.1.16]	tsp00520 Amino sugar and nucleotide sugar metabolism - Trichinella spiralis; tsp00250 Alanine, aspartate and glutamate metabolism - Trichinella spiralis; tsp01100 Metabolic pathways - Trichinella spiralis;	IPR029055; IPR001347; IPR017932;	Nucleophile aminohydrolases, N-terminal; Sugar isomerase (SIS); Glutamine amidotransferase type 2 domain;
E5S0W7	392	K	Glucosamine--fructose-6-phosphate aminotransferase	Tsp_02495	121.24	INFK(1)TSEVVLGGIK	-0.3564	2	1	plasma membrane	single-organism carbohydrate metabolic process; carbohydrate biosynthetic process; metabolic process; single-organism biosynthetic process; single-organism metabolic process; single-organism process; biosynthetic process; primary metabolic process; carbohydrate metabolic process; organic substance biosynthetic process; organic substance metabolic process;		transferase activity, transferring nitrogenous groups; L-glutamine aminotransferase activity; catalytic activity; binding; carbohydrate binding; transaminase activity; transferase activity; glutamine-fructose-6-phosphate transaminase (isomerizing) activity;	K00820	glmS; glucosamine--fructose-6-phosphate aminotransferase (isomerizing) [EC:2.6.1.16]	tsp00520 Amino sugar and nucleotide sugar metabolism - Trichinella spiralis; tsp00250 Alanine, aspartate and glutamate metabolism - Trichinella spiralis; tsp01100 Metabolic pathways - Trichinella spiralis;	IPR029055; IPR001347; IPR017932;	Nucleophile aminohydrolases, N-terminal; Sugar isomerase (SIS); Glutamine amidotransferase type 2 domain;
E5S0W7	583	K	Glucosamine--fructose-6-phosphate aminotransferase	Tsp_02495	96.143	MK(1)SMLVMGR	-0.05544	2	1	plasma membrane	single-organism carbohydrate metabolic process; carbohydrate biosynthetic process; metabolic process; single-organism biosynthetic process; single-organism metabolic process; single-organism process; biosynthetic process; primary metabolic process; carbohydrate metabolic process; organic substance biosynthetic process; organic substance metabolic process;		transferase activity, transferring nitrogenous groups; L-glutamine aminotransferase activity; catalytic activity; binding; carbohydrate binding; transaminase activity; transferase activity; glutamine-fructose-6-phosphate transaminase (isomerizing) activity;	K00820	glmS; glucosamine--fructose-6-phosphate aminotransferase (isomerizing) [EC:2.6.1.16]	tsp00520 Amino sugar and nucleotide sugar metabolism - Trichinella spiralis; tsp00250 Alanine, aspartate and glutamate metabolism - Trichinella spiralis; tsp01100 Metabolic pathways - Trichinella spiralis;	IPR029055; IPR001347; IPR017932;	Nucleophile aminohydrolases, N-terminal; Sugar isomerase (SIS); Glutamine amidotransferase type 2 domain;
E5S0W7	646	K	Glucosamine--fructose-6-phosphate aminotransferase	Tsp_02495	84.759	VYHK(1)SLNALQQVLAR	1.0847	3	1	plasma membrane	single-organism carbohydrate metabolic process; carbohydrate biosynthetic process; metabolic process; single-organism biosynthetic process; single-organism metabolic process; single-organism process; biosynthetic process; primary metabolic process; carbohydrate metabolic process; organic substance biosynthetic process; organic substance metabolic process;		transferase activity, transferring nitrogenous groups; L-glutamine aminotransferase activity; catalytic activity; binding; carbohydrate binding; transaminase activity; transferase activity; glutamine-fructose-6-phosphate transaminase (isomerizing) activity;	K00820	glmS; glucosamine--fructose-6-phosphate aminotransferase (isomerizing) [EC:2.6.1.16]	tsp00520 Amino sugar and nucleotide sugar metabolism - Trichinella spiralis; tsp00250 Alanine, aspartate and glutamate metabolism - Trichinella spiralis; tsp01100 Metabolic pathways - Trichinella spiralis;	IPR029055; IPR001347; IPR017932;	Nucleophile aminohydrolases, N-terminal; Sugar isomerase (SIS); Glutamine amidotransferase type 2 domain;
E5S0X4	1055	K	"Putative ubiquinol-cytochrome c reductase, iron-sulfur subunit"	Tsp_02501	74.415	GK(1)PVFVR	0.050751	2	1	plasma membrane	cellular aromatic compound metabolic process; nucleic acid-templated transcription; single-organism process; biosynthetic process; DNA-templated transcription, elongation; cellular metabolic process; organic substance metabolic process; establishment of localization; metabolic process; heterocycle metabolic process; aromatic compound biosynthetic process; nucleobase-containing compound metabolic …	membrane; cytoplasmic vesicle; membrane-bounded vesicle; cytoplasmic membrane-bounded vesicle; vesicle; cytoplasm; macromolecular complex; intracellular part; cell; organelle part; membrane-enclosed lumen; nucleoplasm; catalytic complex; intracellular organelle lumen; synaptic vesicle; cell part; intracellular; membrane-bounded organelle; nucleoplasm part; organelle lumen; synapse part; intracell…	2 iron, 2 sulfur cluster binding; DNA binding; RNA polymerase activity; ubiquinol-cytochrome-c reductase activity; ion transmembrane transporter activity; oxidoreductase activity, acting on diphenols and related substances as donors; ion binding; substrate-specific transporter activity; monovalent inorganic cation transmembrane transporter activity; hydrogen ion transmembrane transporter activity…				IPR008253; IPR011991; IPR006317; IPR010844; IPR017941; IPR019464; IPR004192;	Marvel domain; Winged helix-turn-helix DNA-binding domain; Ubiquinol-cytochrome c reductase, iron-sulphur subunit; Occludin homology domain; Rieske [2Fe-2S] iron-sulphur domain; RNA polymerase II elongation factor ELL, N-terminal; Ubiquinol cytochrome reductase, transmembrane domain;
E5S0X4	1301	K	"Putative ubiquinol-cytochrome c reductase, iron-sulfur subunit"	Tsp_02501	116.37	ETEWFK(1)SR	-0.30407	2	1	plasma membrane	cellular aromatic compound metabolic process; nucleic acid-templated transcription; single-organism process; biosynthetic process; DNA-templated transcription, elongation; cellular metabolic process; organic substance metabolic process; establishment of localization; metabolic process; heterocycle metabolic process; aromatic compound biosynthetic process; nucleobase-containing compound metabolic …	membrane; cytoplasmic vesicle; membrane-bounded vesicle; cytoplasmic membrane-bounded vesicle; vesicle; cytoplasm; macromolecular complex; intracellular part; cell; organelle part; membrane-enclosed lumen; nucleoplasm; catalytic complex; intracellular organelle lumen; synaptic vesicle; cell part; intracellular; membrane-bounded organelle; nucleoplasm part; organelle lumen; synapse part; intracell…	2 iron, 2 sulfur cluster binding; DNA binding; RNA polymerase activity; ubiquinol-cytochrome-c reductase activity; ion transmembrane transporter activity; oxidoreductase activity, acting on diphenols and related substances as donors; ion binding; substrate-specific transporter activity; monovalent inorganic cation transmembrane transporter activity; hydrogen ion transmembrane transporter activity…				IPR008253; IPR011991; IPR006317; IPR010844; IPR017941; IPR019464; IPR004192;	Marvel domain; Winged helix-turn-helix DNA-binding domain; Ubiquinol-cytochrome c reductase, iron-sulphur subunit; Occludin homology domain; Rieske [2Fe-2S] iron-sulphur domain; RNA polymerase II elongation factor ELL, N-terminal; Ubiquinol cytochrome reductase, transmembrane domain;
E5S0X9	271	K	Putative PAN domain protein	Tsp_02506	78.113	CK(1)SAMFFK	0.29737	2	1	cytosol							IPR003609;	PAN/Apple domain;
E5S0Y2	301	K	"Dynein heavy chain, cytoplasmic"	Tsp_02509	119.75	AVFNLLEK(1)R	0.73459	2	1	cytosol	single-organism cellular process; microtubule-based movement; movement of cell or subcellular component; single-organism process; cellular process; microtubule-based process;	intracellular organelle; intracellular non-membrane-bounded organelle; cytoskeletal part; intracellular organelle part; macromolecular complex; intracellular part; dynein complex; microtubule associated complex; cell; organelle part; non-membrane-bounded organelle; organelle; cytoskeleton; catalytic complex; microtubule cytoskeleton; intracellular; cell part; protein complex;	ATP binding; motor activity; nucleoside phosphate binding; nucleoside binding; ion binding; hydrolase activity, acting on acid anhydrides; hydrolase activity; nucleotide binding; nucleoside-triphosphatase activity; ATPase activity; oxidoreductase activity; organic cyclic compound binding; heterocyclic compound binding; ribonucleoside binding; carbohydrate derivative binding; pyrophosphatase activ…	K10413	DYNC1H; dynein heavy chain 1, cytosolic	tsp04145 Phagosome - Trichinella spiralis;	IPR024317; IPR004273; IPR011704; IPR013602; IPR027417; IPR024743; IPR016040; IPR013594;	Dynein heavy chain, P-loop containing D4 domain; Dynein heavy chain domain; ATPase, dynein-related, AAA domain; Dynein heavy chain, domain-2; P-loop containing nucleoside triphosphate hydrolase; Dynein heavy chain, coiled coil stalk; NAD(P)-binding domain; Dynein heavy chain, domain-1;
E5S0Y2	315	K	"Dynein heavy chain, cytoplasmic"	Tsp_02509	119.45	ESPEVILTLEVLK(1)HGK	2.6426	2	1	cytosol	single-organism cellular process; microtubule-based movement; movement of cell or subcellular component; single-organism process; cellular process; microtubule-based process;	intracellular organelle; intracellular non-membrane-bounded organelle; cytoskeletal part; intracellular organelle part; macromolecular complex; intracellular part; dynein complex; microtubule associated complex; cell; organelle part; non-membrane-bounded organelle; organelle; cytoskeleton; catalytic complex; microtubule cytoskeleton; intracellular; cell part; protein complex;	ATP binding; motor activity; nucleoside phosphate binding; nucleoside binding; ion binding; hydrolase activity, acting on acid anhydrides; hydrolase activity; nucleotide binding; nucleoside-triphosphatase activity; ATPase activity; oxidoreductase activity; organic cyclic compound binding; heterocyclic compound binding; ribonucleoside binding; carbohydrate derivative binding; pyrophosphatase activ…	K10413	DYNC1H; dynein heavy chain 1, cytosolic	tsp04145 Phagosome - Trichinella spiralis;	IPR024317; IPR004273; IPR011704; IPR013602; IPR027417; IPR024743; IPR016040; IPR013594;	Dynein heavy chain, P-loop containing D4 domain; Dynein heavy chain domain; ATPase, dynein-related, AAA domain; Dynein heavy chain, domain-2; P-loop containing nucleoside triphosphate hydrolase; Dynein heavy chain, coiled coil stalk; NAD(P)-binding domain; Dynein heavy chain, domain-1;
E5S0Y2	642	K	"Dynein heavy chain, cytoplasmic"	Tsp_02509	59.13	GWEK(1)HIEGQALK	-0.28933	3	1	cytosol	single-organism cellular process; microtubule-based movement; movement of cell or subcellular component; single-organism process; cellular process; microtubule-based process;	intracellular organelle; intracellular non-membrane-bounded organelle; cytoskeletal part; intracellular organelle part; macromolecular complex; intracellular part; dynein complex; microtubule associated complex; cell; organelle part; non-membrane-bounded organelle; organelle; cytoskeleton; catalytic complex; microtubule cytoskeleton; intracellular; cell part; protein complex;	ATP binding; motor activity; nucleoside phosphate binding; nucleoside binding; ion binding; hydrolase activity, acting on acid anhydrides; hydrolase activity; nucleotide binding; nucleoside-triphosphatase activity; ATPase activity; oxidoreductase activity; organic cyclic compound binding; heterocyclic compound binding; ribonucleoside binding; carbohydrate derivative binding; pyrophosphatase activ…	K10413	DYNC1H; dynein heavy chain 1, cytosolic	tsp04145 Phagosome - Trichinella spiralis;	IPR024317; IPR004273; IPR011704; IPR013602; IPR027417; IPR024743; IPR016040; IPR013594;	Dynein heavy chain, P-loop containing D4 domain; Dynein heavy chain domain; ATPase, dynein-related, AAA domain; Dynein heavy chain, domain-2; P-loop containing nucleoside triphosphate hydrolase; Dynein heavy chain, coiled coil stalk; NAD(P)-binding domain; Dynein heavy chain, domain-1;
E5S0Y2	650	K	"Dynein heavy chain, cytoplasmic"	Tsp_02509	91.969	HIEGQALK(1)TDGDIFR	0.3731	3	1	cytosol	single-organism cellular process; microtubule-based movement; movement of cell or subcellular component; single-organism process; cellular process; microtubule-based process;	intracellular organelle; intracellular non-membrane-bounded organelle; cytoskeletal part; intracellular organelle part; macromolecular complex; intracellular part; dynein complex; microtubule associated complex; cell; organelle part; non-membrane-bounded organelle; organelle; cytoskeleton; catalytic complex; microtubule cytoskeleton; intracellular; cell part; protein complex;	ATP binding; motor activity; nucleoside phosphate binding; nucleoside binding; ion binding; hydrolase activity, acting on acid anhydrides; hydrolase activity; nucleotide binding; nucleoside-triphosphatase activity; ATPase activity; oxidoreductase activity; organic cyclic compound binding; heterocyclic compound binding; ribonucleoside binding; carbohydrate derivative binding; pyrophosphatase activ…	K10413	DYNC1H; dynein heavy chain 1, cytosolic	tsp04145 Phagosome - Trichinella spiralis;	IPR024317; IPR004273; IPR011704; IPR013602; IPR027417; IPR024743; IPR016040; IPR013594;	Dynein heavy chain, P-loop containing D4 domain; Dynein heavy chain domain; ATPase, dynein-related, AAA domain; Dynein heavy chain, domain-2; P-loop containing nucleoside triphosphate hydrolase; Dynein heavy chain, coiled coil stalk; NAD(P)-binding domain; Dynein heavy chain, domain-1;
E5S0Y2	906	K	"Dynein heavy chain, cytoplasmic"	Tsp_02509	148.99	SSALTK(1)YR	-0.10494	2	1	cytosol	single-organism cellular process; microtubule-based movement; movement of cell or subcellular component; single-organism process; cellular process; microtubule-based process;	intracellular organelle; intracellular non-membrane-bounded organelle; cytoskeletal part; intracellular organelle part; macromolecular complex; intracellular part; dynein complex; microtubule associated complex; cell; organelle part; non-membrane-bounded organelle; organelle; cytoskeleton; catalytic complex; microtubule cytoskeleton; intracellular; cell part; protein complex;	ATP binding; motor activity; nucleoside phosphate binding; nucleoside binding; ion binding; hydrolase activity, acting on acid anhydrides; hydrolase activity; nucleotide binding; nucleoside-triphosphatase activity; ATPase activity; oxidoreductase activity; organic cyclic compound binding; heterocyclic compound binding; ribonucleoside binding; carbohydrate derivative binding; pyrophosphatase activ…	K10413	DYNC1H; dynein heavy chain 1, cytosolic	tsp04145 Phagosome - Trichinella spiralis;	IPR024317; IPR004273; IPR011704; IPR013602; IPR027417; IPR024743; IPR016040; IPR013594;	Dynein heavy chain, P-loop containing D4 domain; Dynein heavy chain domain; ATPase, dynein-related, AAA domain; Dynein heavy chain, domain-2; P-loop containing nucleoside triphosphate hydrolase; Dynein heavy chain, coiled coil stalk; NAD(P)-binding domain; Dynein heavy chain, domain-1;
E5S0Y2	919	K	"Dynein heavy chain, cytoplasmic"	Tsp_02509	117.25	LPHGIK(1)YLEK	-0.38433	2	1	cytosol	single-organism cellular process; microtubule-based movement; movement of cell or subcellular component; single-organism process; cellular process; microtubule-based process;	intracellular organelle; intracellular non-membrane-bounded organelle; cytoskeletal part; intracellular organelle part; macromolecular complex; intracellular part; dynein complex; microtubule associated complex; cell; organelle part; non-membrane-bounded organelle; organelle; cytoskeleton; catalytic complex; microtubule cytoskeleton; intracellular; cell part; protein complex;	ATP binding; motor activity; nucleoside phosphate binding; nucleoside binding; ion binding; hydrolase activity, acting on acid anhydrides; hydrolase activity; nucleotide binding; nucleoside-triphosphatase activity; ATPase activity; oxidoreductase activity; organic cyclic compound binding; heterocyclic compound binding; ribonucleoside binding; carbohydrate derivative binding; pyrophosphatase activ…	K10413	DYNC1H; dynein heavy chain 1, cytosolic	tsp04145 Phagosome - Trichinella spiralis;	IPR024317; IPR004273; IPR011704; IPR013602; IPR027417; IPR024743; IPR016040; IPR013594;	Dynein heavy chain, P-loop containing D4 domain; Dynein heavy chain domain; ATPase, dynein-related, AAA domain; Dynein heavy chain, domain-2; P-loop containing nucleoside triphosphate hydrolase; Dynein heavy chain, coiled coil stalk; NAD(P)-binding domain; Dynein heavy chain, domain-1;
E5S0Y2	1614	K	"Dynein heavy chain, cytoplasmic"	Tsp_02509	150.06	KIEHLITEYVHK(1)R	0.18149	3	1	cytosol	single-organism cellular process; microtubule-based movement; movement of cell or subcellular component; single-organism process; cellular process; microtubule-based process;	intracellular organelle; intracellular non-membrane-bounded organelle; cytoskeletal part; intracellular organelle part; macromolecular complex; intracellular part; dynein complex; microtubule associated complex; cell; organelle part; non-membrane-bounded organelle; organelle; cytoskeleton; catalytic complex; microtubule cytoskeleton; intracellular; cell part; protein complex;	ATP binding; motor activity; nucleoside phosphate binding; nucleoside binding; ion binding; hydrolase activity, acting on acid anhydrides; hydrolase activity; nucleotide binding; nucleoside-triphosphatase activity; ATPase activity; oxidoreductase activity; organic cyclic compound binding; heterocyclic compound binding; ribonucleoside binding; carbohydrate derivative binding; pyrophosphatase activ…	K10413	DYNC1H; dynein heavy chain 1, cytosolic	tsp04145 Phagosome - Trichinella spiralis;	IPR024317; IPR004273; IPR011704; IPR013602; IPR027417; IPR024743; IPR016040; IPR013594;	Dynein heavy chain, P-loop containing D4 domain; Dynein heavy chain domain; ATPase, dynein-related, AAA domain; Dynein heavy chain, domain-2; P-loop containing nucleoside triphosphate hydrolase; Dynein heavy chain, coiled coil stalk; NAD(P)-binding domain; Dynein heavy chain, domain-1;
E5S0Y2	2322	K	"Dynein heavy chain, cytoplasmic"	Tsp_02509	150.22	TFDHYCEYK(1)R	0.55858	2	1	cytosol	single-organism cellular process; microtubule-based movement; movement of cell or subcellular component; single-organism process; cellular process; microtubule-based process;	intracellular organelle; intracellular non-membrane-bounded organelle; cytoskeletal part; intracellular organelle part; macromolecular complex; intracellular part; dynein complex; microtubule associated complex; cell; organelle part; non-membrane-bounded organelle; organelle; cytoskeleton; catalytic complex; microtubule cytoskeleton; intracellular; cell part; protein complex;	ATP binding; motor activity; nucleoside phosphate binding; nucleoside binding; ion binding; hydrolase activity, acting on acid anhydrides; hydrolase activity; nucleotide binding; nucleoside-triphosphatase activity; ATPase activity; oxidoreductase activity; organic cyclic compound binding; heterocyclic compound binding; ribonucleoside binding; carbohydrate derivative binding; pyrophosphatase activ…	K10413	DYNC1H; dynein heavy chain 1, cytosolic	tsp04145 Phagosome - Trichinella spiralis;	IPR024317; IPR004273; IPR011704; IPR013602; IPR027417; IPR024743; IPR016040; IPR013594;	Dynein heavy chain, P-loop containing D4 domain; Dynein heavy chain domain; ATPase, dynein-related, AAA domain; Dynein heavy chain, domain-2; P-loop containing nucleoside triphosphate hydrolase; Dynein heavy chain, coiled coil stalk; NAD(P)-binding domain; Dynein heavy chain, domain-1;
E5S0Y2	2823	K	"Dynein heavy chain, cytoplasmic"	Tsp_02509	62.589	IVETEQQVTELQK(1)SLSLK	0.18458	3	1	cytosol	single-organism cellular process; microtubule-based movement; movement of cell or subcellular component; single-organism process; cellular process; microtubule-based process;	intracellular organelle; intracellular non-membrane-bounded organelle; cytoskeletal part; intracellular organelle part; macromolecular complex; intracellular part; dynein complex; microtubule associated complex; cell; organelle part; non-membrane-bounded organelle; organelle; cytoskeleton; catalytic complex; microtubule cytoskeleton; intracellular; cell part; protein complex;	ATP binding; motor activity; nucleoside phosphate binding; nucleoside binding; ion binding; hydrolase activity, acting on acid anhydrides; hydrolase activity; nucleotide binding; nucleoside-triphosphatase activity; ATPase activity; oxidoreductase activity; organic cyclic compound binding; heterocyclic compound binding; ribonucleoside binding; carbohydrate derivative binding; pyrophosphatase activ…	K10413	DYNC1H; dynein heavy chain 1, cytosolic	tsp04145 Phagosome - Trichinella spiralis;	IPR024317; IPR004273; IPR011704; IPR013602; IPR027417; IPR024743; IPR016040; IPR013594;	Dynein heavy chain, P-loop containing D4 domain; Dynein heavy chain domain; ATPase, dynein-related, AAA domain; Dynein heavy chain, domain-2; P-loop containing nucleoside triphosphate hydrolase; Dynein heavy chain, coiled coil stalk; NAD(P)-binding domain; Dynein heavy chain, domain-1;
E5S0Y2	2947	K	"Dynein heavy chain, cytoplasmic"	Tsp_02509	85.885	AVIVK(1)DDFISR	0.52743	2	1	cytosol	single-organism cellular process; microtubule-based movement; movement of cell or subcellular component; single-organism process; cellular process; microtubule-based process;	intracellular organelle; intracellular non-membrane-bounded organelle; cytoskeletal part; intracellular organelle part; macromolecular complex; intracellular part; dynein complex; microtubule associated complex; cell; organelle part; non-membrane-bounded organelle; organelle; cytoskeleton; catalytic complex; microtubule cytoskeleton; intracellular; cell part; protein complex;	ATP binding; motor activity; nucleoside phosphate binding; nucleoside binding; ion binding; hydrolase activity, acting on acid anhydrides; hydrolase activity; nucleotide binding; nucleoside-triphosphatase activity; ATPase activity; oxidoreductase activity; organic cyclic compound binding; heterocyclic compound binding; ribonucleoside binding; carbohydrate derivative binding; pyrophosphatase activ…	K10413	DYNC1H; dynein heavy chain 1, cytosolic	tsp04145 Phagosome - Trichinella spiralis;	IPR024317; IPR004273; IPR011704; IPR013602; IPR027417; IPR024743; IPR016040; IPR013594;	Dynein heavy chain, P-loop containing D4 domain; Dynein heavy chain domain; ATPase, dynein-related, AAA domain; Dynein heavy chain, domain-2; P-loop containing nucleoside triphosphate hydrolase; Dynein heavy chain, coiled coil stalk; NAD(P)-binding domain; Dynein heavy chain, domain-1;
E5S0Y2	3079	K	"Dynein heavy chain, cytoplasmic"	Tsp_02509	94.402	KLENDAEVNK(1)R	-0.011947	2	1	cytosol	single-organism cellular process; microtubule-based movement; movement of cell or subcellular component; single-organism process; cellular process; microtubule-based process;	intracellular organelle; intracellular non-membrane-bounded organelle; cytoskeletal part; intracellular organelle part; macromolecular complex; intracellular part; dynein complex; microtubule associated complex; cell; organelle part; non-membrane-bounded organelle; organelle; cytoskeleton; catalytic complex; microtubule cytoskeleton; intracellular; cell part; protein complex;	ATP binding; motor activity; nucleoside phosphate binding; nucleoside binding; ion binding; hydrolase activity, acting on acid anhydrides; hydrolase activity; nucleotide binding; nucleoside-triphosphatase activity; ATPase activity; oxidoreductase activity; organic cyclic compound binding; heterocyclic compound binding; ribonucleoside binding; carbohydrate derivative binding; pyrophosphatase activ…	K10413	DYNC1H; dynein heavy chain 1, cytosolic	tsp04145 Phagosome - Trichinella spiralis;	IPR024317; IPR004273; IPR011704; IPR013602; IPR027417; IPR024743; IPR016040; IPR013594;	Dynein heavy chain, P-loop containing D4 domain; Dynein heavy chain domain; ATPase, dynein-related, AAA domain; Dynein heavy chain, domain-2; P-loop containing nucleoside triphosphate hydrolase; Dynein heavy chain, coiled coil stalk; NAD(P)-binding domain; Dynein heavy chain, domain-1;
E5S0Y2	4147	K	"Dynein heavy chain, cytoplasmic"	Tsp_02509	40.727	WVHGIAEK(1)QK	-1.4908	3	1	cytosol	single-organism cellular process; microtubule-based movement; movement of cell or subcellular component; single-organism process; cellular process; microtubule-based process;	intracellular organelle; intracellular non-membrane-bounded organelle; cytoskeletal part; intracellular organelle part; macromolecular complex; intracellular part; dynein complex; microtubule associated complex; cell; organelle part; non-membrane-bounded organelle; organelle; cytoskeleton; catalytic complex; microtubule cytoskeleton; intracellular; cell part; protein complex;	ATP binding; motor activity; nucleoside phosphate binding; nucleoside binding; ion binding; hydrolase activity, acting on acid anhydrides; hydrolase activity; nucleotide binding; nucleoside-triphosphatase activity; ATPase activity; oxidoreductase activity; organic cyclic compound binding; heterocyclic compound binding; ribonucleoside binding; carbohydrate derivative binding; pyrophosphatase activ…	K10413	DYNC1H; dynein heavy chain 1, cytosolic	tsp04145 Phagosome - Trichinella spiralis;	IPR024317; IPR004273; IPR011704; IPR013602; IPR027417; IPR024743; IPR016040; IPR013594;	Dynein heavy chain, P-loop containing D4 domain; Dynein heavy chain domain; ATPase, dynein-related, AAA domain; Dynein heavy chain, domain-2; P-loop containing nucleoside triphosphate hydrolase; Dynein heavy chain, coiled coil stalk; NAD(P)-binding domain; Dynein heavy chain, domain-1;
E5S0Z5	329	K	26S protease regulatory subunit S10B	Tsp_02519	42.21	IHAK(0.002)PITK(0.998)K	0.61607	3	0.998232	cytoskeleton	organic substance catabolic process; metabolic process; protein catabolic process; macromolecule catabolic process; macromolecule metabolic process; protein metabolic process; primary metabolic process; catabolic process; organic substance metabolic process;	intracellular part; cell; cell part; intracellular; cytoplasm;	ATP binding; peptidase activity; nucleoside phosphate binding; nucleoside binding; ion binding; hydrolase activity, acting on acid anhydrides; hydrolase activity; nucleotide binding; nucleoside-triphosphatase activity; organic cyclic compound binding; heterocyclic compound binding; ribonucleoside binding; carbohydrate derivative binding; pyrophosphatase activity; catalytic activity; ribonucleotid…	K03064	PSMC6; 26S proteasome regulatory subunit T4	tsp03050 Proteasome - Trichinella spiralis;	IPR003959; IPR003593; IPR027417;	ATPase, AAA-type, core; AAA+ ATPase domain; P-loop containing nucleoside triphosphate hydrolase;
E5S0Z8	74	K	Enoyl-CoA hydratase/isomerase family protein	Tsp_02522	80.063	EIGECFQYLSTYGK(1)CR	-1.0524	3	1	mitochondria	metabolic process;		isomerase activity; catalytic activity;	K12663	ECH1; Delta(3,5)-Delta(2,4)-dienoyl-CoA isomerase [EC:5.3.3.-]	tsp04146 Peroxisome - Trichinella spiralis;	IPR029045;	ClpP/crotonase-like domain;
E5S0Z8	251	K	Enoyl-CoA hydratase/isomerase family protein	Tsp_02522	121.82	SPVAVQGTK(1)LELNYAR	-2.7125	2	1	mitochondria	metabolic process;		isomerase activity; catalytic activity;	K12663	ECH1; Delta(3,5)-Delta(2,4)-dienoyl-CoA isomerase [EC:5.3.3.-]	tsp04146 Peroxisome - Trichinella spiralis;	IPR029045;	ClpP/crotonase-like domain;
E5S0Z9	137	K	Putative filamin/ABP280 repeat-containing domain protein	Tsp_02523	92.19	EPGEHLVTVK(1)K	1.4783	2	1	mitochondria			protein binding; binding;	K04437	FLNA; filamin	tsp04010 MAPK signaling pathway - Trichinella spiralis;	IPR013783; IPR014756;	Immunoglobulin-like fold; Immunoglobulin E-set;
E5S0Z9	220	K	Putative filamin/ABP280 repeat-containing domain protein	Tsp_02523	115.56	IFYK(1)PFEPGLYVLNVK	0.81841	2	1	mitochondria			protein binding; binding;	K04437	FLNA; filamin	tsp04010 MAPK signaling pathway - Trichinella spiralis;	IPR013783; IPR014756;	Immunoglobulin-like fold; Immunoglobulin E-set;
E5S0Z9	397	K	Putative filamin/ABP280 repeat-containing domain protein	Tsp_02523	86.879	AK(1)LEYHEYR	-2.7886	2	1	mitochondria			protein binding; binding;	K04437	FLNA; filamin	tsp04010 MAPK signaling pathway - Trichinella spiralis;	IPR013783; IPR014756;	Immunoglobulin-like fold; Immunoglobulin E-set;
E5S0Z9	429	K	Putative filamin/ABP280 repeat-containing domain protein	Tsp_02523	129.37	FNEK(1)HIPDSPFK	-0.10497	2	1	mitochondria			protein binding; binding;	K04437	FLNA; filamin	tsp04010 MAPK signaling pathway - Trichinella spiralis;	IPR013783; IPR014756;	Immunoglobulin-like fold; Immunoglobulin E-set;
E5S0Z9	623	K	Putative filamin/ABP280 repeat-containing domain protein	Tsp_02523	102.64	ATLDAYDVEIGYK(1)VR	-0.12557	3	1	mitochondria			protein binding; binding;	K04437	FLNA; filamin	tsp04010 MAPK signaling pathway - Trichinella spiralis;	IPR013783; IPR014756;	Immunoglobulin-like fold; Immunoglobulin E-set;
E5S0Z9	677	K	Putative filamin/ABP280 repeat-containing domain protein	Tsp_02523	171.52	VNINTVSK(1)SSEGAAMQVPK	0.84113	3	1	mitochondria			protein binding; binding;	K04437	FLNA; filamin	tsp04010 MAPK signaling pathway - Trichinella spiralis;	IPR013783; IPR014756;	Immunoglobulin-like fold; Immunoglobulin E-set;
E5S110	188	K	Uncharacterized protein	Tsp_02534	93.843	QHEEQIK(1)SLK	-0.60572	2	1	cytosol
E5S111	215	K	cGMP-dependent protein kinase	Tsp_02535	116.71	DVPLFK(1)NLSEDR	1.2209	2	1	cytosol	phosphorylation; cellular protein metabolic process; primary metabolic process; cellular metabolic process; phosphate-containing compound metabolic process; organic substance metabolic process; metabolic process; protein phosphorylation; phosphorus metabolic process; cellular macromolecule metabolic process; cellular protein modification process; protein metabolic process; macromolecule metabolic…		ATP binding; nucleoside phosphate binding; phosphotransferase activity, alcohol group as acceptor; nucleoside binding; ion binding; nucleotide binding; protein kinase activity; organic cyclic compound binding; heterocyclic compound binding; ribonucleoside binding; carbohydrate derivative binding; kinase activity; ribonucleotide binding; catalytic activity; binding; purine ribonucleoside binding; …	K07376			IPR000595; IPR000719; IPR018490; IPR014710; IPR000961; IPR011009;	Cyclic nucleotide-binding domain; Protein kinase domain; Cyclic nucleotide-binding-like; RmlC-like jelly roll fold; AGC-kinase, C-terminal; Protein kinase-like domain;
E5S111	520	K	cGMP-dependent protein kinase	Tsp_02535	124.92	IVDFGFAK(1)R	0.25323	2	1	cytosol	phosphorylation; cellular protein metabolic process; primary metabolic process; cellular metabolic process; phosphate-containing compound metabolic process; organic substance metabolic process; metabolic process; protein phosphorylation; phosphorus metabolic process; cellular macromolecule metabolic process; cellular protein modification process; protein metabolic process; macromolecule metabolic…		ATP binding; nucleoside phosphate binding; phosphotransferase activity, alcohol group as acceptor; nucleoside binding; ion binding; nucleotide binding; protein kinase activity; organic cyclic compound binding; heterocyclic compound binding; ribonucleoside binding; carbohydrate derivative binding; kinase activity; ribonucleotide binding; catalytic activity; binding; purine ribonucleoside binding; …	K07376			IPR000595; IPR000719; IPR018490; IPR014710; IPR000961; IPR011009;	Cyclic nucleotide-binding domain; Protein kinase domain; Cyclic nucleotide-binding-like; RmlC-like jelly roll fold; AGC-kinase, C-terminal; Protein kinase-like domain;
E5S115	83	K	MAP/microtubule affinity-regulating kinase 3	Tsp_02539	113.65	IIDK(1)TQLNPSSLQK	0.71586	2	1	cytosol	phosphorylation; cellular protein metabolic process; primary metabolic process; cellular metabolic process; phosphate-containing compound metabolic process; organic substance metabolic process; metabolic process; protein phosphorylation; phosphorus metabolic process; cellular macromolecule metabolic process; cellular protein modification process; protein metabolic process; macromolecule metabolic…		ATP binding; nucleoside phosphate binding; phosphotransferase activity, alcohol group as acceptor; nucleoside binding; ion binding; nucleotide binding; protein kinase activity; organic cyclic compound binding; heterocyclic compound binding; ribonucleoside binding; carbohydrate derivative binding; kinase activity; ribonucleotide binding; catalytic activity; binding; purine ribonucleoside binding; …	K08798			IPR015940; IPR028375; IPR000719; IPR011009;	Ubiquitin-associated domain; KA1 domain/Ssp2, C-terminal; Protein kinase domain; Protein kinase-like domain;
E5S117	37	K	Activator ofheat shock protein ATPase protein	Tsp_02541	114.99	NATPWSK(1)R	0.00012922	2	1	cytosol	response to stress; response to stimulus;		ATPase activator activity; enzyme regulator activity; chaperone binding; binding; nucleoside-triphosphatase regulator activity; protein binding; ATPase regulator activity; molecular function regulator; enzyme activator activity;				IPR015310; IPR023393;	Activator of Hsp90 ATPase, N-terminal; START-like domain;
E5S117	183	K	Activator ofheat shock protein ATPase protein	Tsp_02541	100.82	ETK(1)SVSETSR	0.14634	2	1	cytosol	response to stress; response to stimulus;		ATPase activator activity; enzyme regulator activity; chaperone binding; binding; nucleoside-triphosphatase regulator activity; protein binding; ATPase regulator activity; molecular function regulator; enzyme activator activity;				IPR015310; IPR023393;	Activator of Hsp90 ATPase, N-terminal; START-like domain;
E5S120	636	K	Phosphoinositide phospholipase C	Tsp_02544	113.61	VISGQFLSEK(1)K	1.8968	2	1	cytosol	regulation of cellular process; single organism signaling; cellular response to stimulus; lipid catabolic process; intracellular signal transduction; single-organism catabolic process; single-organism cellular process; single-organism process; signaling; response to stimulus; primary metabolic process; organic substance metabolic process; organic substance catabolic process; metabolic process; si…		phospholipase C activity; ion binding; protein binding; hydrolase activity; lipase activity; signal transducer activity; molecular transducer activity; phosphatidylinositol phospholipase C activity; phosphoric ester hydrolase activity; catalytic activity; binding; hydrolase activity, acting on ester bonds; phospholipase activity; metal ion binding; cation binding; phosphoric diester hydrolase act…	K05858	PLCB; phosphatidylinositol phospholipase C, beta [EC:3.1.4.11]	tsp04310 Wnt signaling pathway - Trichinella spiralis; tsp04933 AGE-RAGE signaling pathway in diabetic complications - Trichinella spiralis; tsp04070 Phosphatidylinositol signaling system - Trichinella spiralis; tsp01100 Metabolic pathways - Trichinella spiralis; tsp00562 Inositol phosphate metabolism - Trichinella spiralis; tsp04020 Calcium signaling pathway - Trichinella spiralis;	IPR015359; IPR000909; IPR017946; IPR011993; IPR011992; IPR000008; IPR001711;	Phosphoinositide-specific phospholipase C, EF-hand-like domain; Phosphatidylinositol-specific phospholipase C, X domain; PLC-like phosphodiesterase, TIM beta/alpha-barrel domain; PH domain-like; EF-hand domain pair; C2 domain; Phospholipase C, phosphatidylinositol-specific, Y domain;
E5S134	829	K	Putative RecF/RecN/SMC N domain protein	Tsp_02559	84.738	LK(1)NELEYQK	0.86669	2	1	cytosol	cellular component organization; macromolecule glycosylation; organelle fission; mitotic nuclear division; cellular protein metabolic process; single-organism process; biosynthetic process; mitotic cell cycle process; cellular metabolic process; organic substance metabolic process; sister chromatid segregation; metabolic process; carbohydrate derivative biosynthetic process; carbohydrate derivati…	membrane; intracellular organelle; intracellular non-membrane-bounded organelle; intracellular organelle part; cytoplasm; macromolecular complex; intrinsic component of membrane; endomembrane system; intracellular part; cell; integral component of membrane; organelle part; chromosomal part; cohesin complex; non-membrane-bounded organelle; condensed chromosome; organelle; intracellular membrane-bo…	ATP binding; nucleoside phosphate binding; macromolecular complex binding; nucleoside binding; ion binding; protein binding; chromatin binding; nucleotide binding; organic cyclic compound binding; heterocyclic compound binding; ribonucleoside binding; carbohydrate derivative binding; catalytic activity; ribonucleotide binding; binding; purine ribonucleoside binding; metal ion binding; cation bind…	K06636			IPR010935; IPR027417; IPR000772; IPR029044; IPR001173; IPR003395;	SMCs flexible hinge; P-loop containing nucleoside triphosphate hydrolase; Ricin B, lectin domain; Nucleotide-diphospho-sugar transferases; Glycosyltransferase 2-like; RecF/RecN/SMC, N-terminal;
E5S136	595	K	Serine/threonine-protein kinase PLK	Tsp_02561	63.662	YFK(1)SYMHEHLLK	0.10056	3	1	cytosol	phosphorylation; cellular protein metabolic process; primary metabolic process; cellular metabolic process; phosphate-containing compound metabolic process; organic substance metabolic process; metabolic process; protein phosphorylation; phosphorus metabolic process; cellular macromolecule metabolic process; cellular protein modification process; protein metabolic process; macromolecule metabolic…		ATP binding; nucleoside phosphate binding; phosphotransferase activity, alcohol group as acceptor; nucleoside binding; ion binding; protein binding; nucleotide binding; protein kinase activity; organic cyclic compound binding; heterocyclic compound binding; ribonucleoside binding; carbohydrate derivative binding; kinase activity; ribonucleotide binding; catalytic activity; binding; purine ribonuc…	K06631	PLK1; polo-like kinase 1 [EC:2.7.11.21]	tsp04068 FoxO signaling pathway - Trichinella spiralis;	IPR033701; IPR000959; IPR000719; IPR033695; IPR011009;	First polo-box domain; POLO box domain; Protein kinase domain; Second polo-box domain; Protein kinase-like domain;
E5S139	1540	K	Laminin subunit beta-1	Tsp_02564	134.99	HHSTEAQLLK(1)NR	2.1403	2	1	cytosol			protein binding; binding;	K05636	LAMB1; laminin, beta 1	tsp04512 ECM-receptor interaction - Trichinella spiralis;	IPR013015; IPR002049; IPR000742; IPR008211;	Laminin IV type B; Laminin EGF domain; EGF-like domain; Laminin, N-terminal;
E5S139	1654	K	Laminin subunit beta-1	Tsp_02564	131.22	TEQVEVK(1)R	0.73677	2	1	cytosol			protein binding; binding;	K05636	LAMB1; laminin, beta 1	tsp04512 ECM-receptor interaction - Trichinella spiralis;	IPR013015; IPR002049; IPR000742; IPR008211;	Laminin IV type B; Laminin EGF domain; EGF-like domain; Laminin, N-terminal;
E5S146	298	K	Putative tubulin-specific chaperone E	Tsp_02571	106.11	VFNK(1)VAISAAER	1.0137	2	1	nuclear							IPR029071; IPR032675;	Ubiquitin-related domain; Leucine-rich repeat domain, L domain-like;
E5S146	417	K	Putative tubulin-specific chaperone E	Tsp_02571	65.88	LSYK(1)SSR	1.5744	2	1	nuclear							IPR029071; IPR032675;	Ubiquitin-related domain; Leucine-rich repeat domain, L domain-like;
E5S147	49	K	Uncharacterized protein	Tsp_02572	152.19	TDK(1)VGELGASLTSAGIIENMR	2.2085	3	1	cytoskeleton
E5S148	98	K	Estradiol 17-beta-dehydrogenase 12-B	Tsp_02573	139.86	LK(1)NAVEEIEK	0.66265	2	1	extracellular			catalytic activity; oxidoreductase activity;	K10251	HSD17B12; 17beta-estradiol 17-dehydrogenase / very-long-chain 3-oxoacyl-CoA reductase [EC:1.1.1.62 1.1.1.330]	tsp00062 Fatty acid elongation - Trichinella spiralis; tsp01212 Fatty acid metabolism - Trichinella spiralis; tsp01100 Metabolic pathways - Trichinella spiralis; tsp01040 Biosynthesis of unsaturated fatty acids - Trichinella spiralis;	IPR016040;	NAD(P)-binding domain;
E5S149	32	K	Cysteine-rich protein 2	Tsp_02574	75.445	VSMGK(1)DWHASCLR	-2.0152	2	1	extracellular			cation binding; metal ion binding; zinc ion binding; transition metal ion binding; binding; ion binding;				IPR001781;	Zinc finger, LIM-type;
E5S169	280	K	Calcium/calmodulin-dependent protein kinase type II alpha chain (CaM-kinase II alpha chain)	Tsp_02594	125.36	ITADQALK(1)HPWICQR	0.49397	3	1	peroxisome	phosphorylation; cellular protein metabolic process; primary metabolic process; cellular metabolic process; phosphate-containing compound metabolic process; organic substance metabolic process; metabolic process; protein phosphorylation; phosphorus metabolic process; cellular macromolecule metabolic process; cellular protein modification process; protein metabolic process; macromolecule metabolic…		ATP binding; nucleoside phosphate binding; phosphotransferase activity, alcohol group as acceptor; nucleoside binding; ion binding; nucleotide binding; protein kinase activity; organic cyclic compound binding; heterocyclic compound binding; ribonucleoside binding; carbohydrate derivative binding; kinase activity; ribonucleotide binding; catalytic activity; binding; purine ribonucleoside binding; …	K04515	CAMK2; calcium/calmodulin-dependent protein kinase (CaM kinase) II [EC:2.7.11.17]	tsp04310 Wnt signaling pathway - Trichinella spiralis; tsp04012 ErbB signaling pathway - Trichinella spiralis; tsp04020 Calcium signaling pathway - Trichinella spiralis;	IPR000719; IPR011009;	Protein kinase domain; Protein kinase-like domain;
E5S171	32	K	Elongation factor 2	eef-2	193.42	NMSVIAHVDHGK(1)STLTDSLVSK	3.1954	3	1	cytosol			RNA binding; nucleoside phosphate binding; translation elongation factor activity; nucleoside binding; ion binding; hydrolase activity, acting on acid anhydrides; hydrolase activity; nucleotide binding; nucleoside-triphosphatase activity; heterocyclic compound binding; organic cyclic compound binding; translation factor activity, nucleic acid binding; ribonucleoside binding; carbohydrate derivati…	K03234			IPR027417; IPR000795; IPR005517; IPR005225; IPR000640; IPR004161; IPR020568; IPR014721; IPR009022; IPR009000;	P-loop containing nucleoside triphosphate hydrolase; Transcription factor, GTP-binding domain; Translation elongation factor EFG/EF2, domain IV; Small GTP-binding protein domain; Translation elongation factor EFG, V domain; Translation elongation factor EFTu-like, domain 2; Ribosomal protein S5 domain 2-type fold; Ribosomal protein S5 domain 2-type fold, subgroup; Elongation factor G, III-V domai…
E5S171	253	K	Elongation factor 2	eef-2	82.417	FGIQAEK(1)LMK	-0.55502	2	1	cytosol			RNA binding; nucleoside phosphate binding; translation elongation factor activity; nucleoside binding; ion binding; hydrolase activity, acting on acid anhydrides; hydrolase activity; nucleotide binding; nucleoside-triphosphatase activity; heterocyclic compound binding; organic cyclic compound binding; translation factor activity, nucleic acid binding; ribonucleoside binding; carbohydrate derivati…	K03234			IPR027417; IPR000795; IPR005517; IPR005225; IPR000640; IPR004161; IPR020568; IPR014721; IPR009022; IPR009000;	P-loop containing nucleoside triphosphate hydrolase; Transcription factor, GTP-binding domain; Translation elongation factor EFG/EF2, domain IV; Small GTP-binding protein domain; Translation elongation factor EFG, V domain; Translation elongation factor EFTu-like, domain 2; Ribosomal protein S5 domain 2-type fold; Ribosomal protein S5 domain 2-type fold, subgroup; Elongation factor G, III-V domai…
E5S171	256	K	Elongation factor 2	eef-2	142.98	LMK(1)NLWGDR	-0.73281	2	1	cytosol			RNA binding; nucleoside phosphate binding; translation elongation factor activity; nucleoside binding; ion binding; hydrolase activity, acting on acid anhydrides; hydrolase activity; nucleotide binding; nucleoside-triphosphatase activity; heterocyclic compound binding; organic cyclic compound binding; translation factor activity, nucleic acid binding; ribonucleoside binding; carbohydrate derivati…	K03234			IPR027417; IPR000795; IPR005517; IPR005225; IPR000640; IPR004161; IPR020568; IPR014721; IPR009022; IPR009000;	P-loop containing nucleoside triphosphate hydrolase; Transcription factor, GTP-binding domain; Translation elongation factor EFG/EF2, domain IV; Small GTP-binding protein domain; Translation elongation factor EFG, V domain; Translation elongation factor EFTu-like, domain 2; Ribosomal protein S5 domain 2-type fold; Ribosomal protein S5 domain 2-type fold, subgroup; Elongation factor G, III-V domai…
E5S171	267	K	Elongation factor 2	eef-2	83.753	YFNPK(1)TK	-0.66357	2	1	cytosol			RNA binding; nucleoside phosphate binding; translation elongation factor activity; nucleoside binding; ion binding; hydrolase activity, acting on acid anhydrides; hydrolase activity; nucleotide binding; nucleoside-triphosphatase activity; heterocyclic compound binding; organic cyclic compound binding; translation factor activity, nucleic acid binding; ribonucleoside binding; carbohydrate derivati…	K03234			IPR027417; IPR000795; IPR005517; IPR005225; IPR000640; IPR004161; IPR020568; IPR014721; IPR009022; IPR009000;	P-loop containing nucleoside triphosphate hydrolase; Transcription factor, GTP-binding domain; Translation elongation factor EFG/EF2, domain IV; Small GTP-binding protein domain; Translation elongation factor EFG, V domain; Translation elongation factor EFTu-like, domain 2; Ribosomal protein S5 domain 2-type fold; Ribosomal protein S5 domain 2-type fold, subgroup; Elongation factor G, III-V domai…
E5S171	280	K	Elongation factor 2	eef-2	127.87	WTSTSTEGSK(1)R	0.73274	2	1	cytosol			RNA binding; nucleoside phosphate binding; translation elongation factor activity; nucleoside binding; ion binding; hydrolase activity, acting on acid anhydrides; hydrolase activity; nucleotide binding; nucleoside-triphosphatase activity; heterocyclic compound binding; organic cyclic compound binding; translation factor activity, nucleic acid binding; ribonucleoside binding; carbohydrate derivati…	K03234			IPR027417; IPR000795; IPR005517; IPR005225; IPR000640; IPR004161; IPR020568; IPR014721; IPR009022; IPR009000;	P-loop containing nucleoside triphosphate hydrolase; Transcription factor, GTP-binding domain; Translation elongation factor EFG/EF2, domain IV; Small GTP-binding protein domain; Translation elongation factor EFG, V domain; Translation elongation factor EFTu-like, domain 2; Ribosomal protein S5 domain 2-type fold; Ribosomal protein S5 domain 2-type fold, subgroup; Elongation factor G, III-V domai…
E5S171	302	K	Elongation factor 2	eef-2	108.93	VFDAVMNVK(1)K	-0.057503	2	1	cytosol			RNA binding; nucleoside phosphate binding; translation elongation factor activity; nucleoside binding; ion binding; hydrolase activity, acting on acid anhydrides; hydrolase activity; nucleotide binding; nucleoside-triphosphatase activity; heterocyclic compound binding; organic cyclic compound binding; translation factor activity, nucleic acid binding; ribonucleoside binding; carbohydrate derivati…	K03234			IPR027417; IPR000795; IPR005517; IPR005225; IPR000640; IPR004161; IPR020568; IPR014721; IPR009022; IPR009000;	P-loop containing nucleoside triphosphate hydrolase; Transcription factor, GTP-binding domain; Translation elongation factor EFG/EF2, domain IV; Small GTP-binding protein domain; Translation elongation factor EFG, V domain; Translation elongation factor EFTu-like, domain 2; Ribosomal protein S5 domain 2-type fold; Ribosomal protein S5 domain 2-type fold, subgroup; Elongation factor G, III-V domai…
E5S171	327	K	Elongation factor 2	eef-2	92.38	LPADERDLEGK(1)PLLK	3.5628	3	1	cytosol			RNA binding; nucleoside phosphate binding; translation elongation factor activity; nucleoside binding; ion binding; hydrolase activity, acting on acid anhydrides; hydrolase activity; nucleotide binding; nucleoside-triphosphatase activity; heterocyclic compound binding; organic cyclic compound binding; translation factor activity, nucleic acid binding; ribonucleoside binding; carbohydrate derivati…	K03234			IPR027417; IPR000795; IPR005517; IPR005225; IPR000640; IPR004161; IPR020568; IPR014721; IPR009022; IPR009000;	P-loop containing nucleoside triphosphate hydrolase; Transcription factor, GTP-binding domain; Translation elongation factor EFG/EF2, domain IV; Small GTP-binding protein domain; Translation elongation factor EFG, V domain; Translation elongation factor EFTu-like, domain 2; Ribosomal protein S5 domain 2-type fold; Ribosomal protein S5 domain 2-type fold, subgroup; Elongation factor G, III-V domai…
E5S171	432	K	Elongation factor 2	eef-2	86.344	IQGPNYVPGK(1)K	0.27231	2	1	cytosol			RNA binding; nucleoside phosphate binding; translation elongation factor activity; nucleoside binding; ion binding; hydrolase activity, acting on acid anhydrides; hydrolase activity; nucleotide binding; nucleoside-triphosphatase activity; heterocyclic compound binding; organic cyclic compound binding; translation factor activity, nucleic acid binding; ribonucleoside binding; carbohydrate derivati…	K03234			IPR027417; IPR000795; IPR005517; IPR005225; IPR000640; IPR004161; IPR020568; IPR014721; IPR009022; IPR009000;	P-loop containing nucleoside triphosphate hydrolase; Transcription factor, GTP-binding domain; Translation elongation factor EFG/EF2, domain IV; Small GTP-binding protein domain; Translation elongation factor EFG, V domain; Translation elongation factor EFTu-like, domain 2; Ribosomal protein S5 domain 2-type fold; Ribosomal protein S5 domain 2-type fold, subgroup; Elongation factor G, III-V domai…
E5S171	439	K	Elongation factor 2	eef-2	128.54	KEDLYEK(1)AIQR	1.3728	2	1	cytosol			RNA binding; nucleoside phosphate binding; translation elongation factor activity; nucleoside binding; ion binding; hydrolase activity, acting on acid anhydrides; hydrolase activity; nucleotide binding; nucleoside-triphosphatase activity; heterocyclic compound binding; organic cyclic compound binding; translation factor activity, nucleic acid binding; ribonucleoside binding; carbohydrate derivati…	K03234			IPR027417; IPR000795; IPR005517; IPR005225; IPR000640; IPR004161; IPR020568; IPR014721; IPR009022; IPR009000;	P-loop containing nucleoside triphosphate hydrolase; Transcription factor, GTP-binding domain; Translation elongation factor EFG/EF2, domain IV; Small GTP-binding protein domain; Translation elongation factor EFG, V domain; Translation elongation factor EFTu-like, domain 2; Ribosomal protein S5 domain 2-type fold; Ribosomal protein S5 domain 2-type fold, subgroup; Elongation factor G, III-V domai…
E5S171	542	K	Elongation factor 2	eef-2	85.395	LAK(1)SDPMVQCLFEESGEHIVAGAGELHLEICLK	-3.4581	4	1	cytosol			RNA binding; nucleoside phosphate binding; translation elongation factor activity; nucleoside binding; ion binding; hydrolase activity, acting on acid anhydrides; hydrolase activity; nucleotide binding; nucleoside-triphosphatase activity; heterocyclic compound binding; organic cyclic compound binding; translation factor activity, nucleic acid binding; ribonucleoside binding; carbohydrate derivati…	K03234			IPR027417; IPR000795; IPR005517; IPR005225; IPR000640; IPR004161; IPR020568; IPR014721; IPR009022; IPR009000;	P-loop containing nucleoside triphosphate hydrolase; Transcription factor, GTP-binding domain; Translation elongation factor EFG/EF2, domain IV; Small GTP-binding protein domain; Translation elongation factor EFG, V domain; Translation elongation factor EFTu-like, domain 2; Ribosomal protein S5 domain 2-type fold; Ribosomal protein S5 domain 2-type fold, subgroup; Elongation factor G, III-V domai…
E5S171	584	K	Elongation factor 2	eef-2	217.88	DLEEDHACIPLK(1)K	0.16727	2	1	cytosol			RNA binding; nucleoside phosphate binding; translation elongation factor activity; nucleoside binding; ion binding; hydrolase activity, acting on acid anhydrides; hydrolase activity; nucleotide binding; nucleoside-triphosphatase activity; heterocyclic compound binding; organic cyclic compound binding; translation factor activity, nucleic acid binding; ribonucleoside binding; carbohydrate derivati…	K03234			IPR027417; IPR000795; IPR005517; IPR005225; IPR000640; IPR004161; IPR020568; IPR014721; IPR009022; IPR009000;	P-loop containing nucleoside triphosphate hydrolase; Transcription factor, GTP-binding domain; Translation elongation factor EFG/EF2, domain IV; Small GTP-binding protein domain; Translation elongation factor EFG, V domain; Translation elongation factor EFTu-like, domain 2; Ribosomal protein S5 domain 2-type fold; Ribosomal protein S5 domain 2-type fold, subgroup; Elongation factor G, III-V domai…
E5S180	81	K	"Putative NAD(P)(+) transhydrogenase, alpha subunit"	Tsp_02605	119.96	VAVTPSVAQTLAK(1)K	-0.023264	3	1	plasma membrane	transport; metabolic process; single-organism localization; cation transport; ion transport; oxidation-reduction process; single-organism metabolic process; single-organism process; localization; monovalent inorganic cation transport; hydrogen transport; proton transport; single-organism transport; establishment of localization;	intrinsic component of membrane; membrane; integral component of membrane; membrane part;	oxidoreductase activity, acting on NAD(P)H; nucleoside phosphate binding; nucleotide binding; cofactor binding; NAD(P)+ transhydrogenase activity; NAD(P)+ transhydrogenase (AB-specific) activity; oxidoreductase activity; heterocyclic compound binding; organic cyclic compound binding; oxidoreductase activity, acting on NAD(P)H, NAD(P) as acceptor; catalytic activity; binding; NADP binding; small m…	K00323	NNT; NAD(P) transhydrogenase [EC:1.6.1.2]	tsp00760 Nicotinate and nicotinamide metabolism - Trichinella spiralis; tsp01100 Metabolic pathways - Trichinella spiralis;	IPR007698; IPR029035; IPR016040; IPR007886; IPR023753; IPR024605;	Alanine dehydrogenase/pyridine nucleotide transhydrogenase, NAD(H)-binding domain; DHS-like NAD/FAD-binding domain; NAD(P)-binding domain; Alanine dehydrogenase/pyridine nucleotide transhydrogenase, N-terminal; FAD/NAD(P)-binding domain; NAD(P) transhydrogenase, alpha subunit, C-terminal;
E5S180	135	K	"Putative NAD(P)(+) transhydrogenase, alpha subunit"	Tsp_02605	128.85	APVENEVEK(1)FK	-0.51438	2	1	plasma membrane	transport; metabolic process; single-organism localization; cation transport; ion transport; oxidation-reduction process; single-organism metabolic process; single-organism process; localization; monovalent inorganic cation transport; hydrogen transport; proton transport; single-organism transport; establishment of localization;	intrinsic component of membrane; membrane; integral component of membrane; membrane part;	oxidoreductase activity, acting on NAD(P)H; nucleoside phosphate binding; nucleotide binding; cofactor binding; NAD(P)+ transhydrogenase activity; NAD(P)+ transhydrogenase (AB-specific) activity; oxidoreductase activity; heterocyclic compound binding; organic cyclic compound binding; oxidoreductase activity, acting on NAD(P)H, NAD(P) as acceptor; catalytic activity; binding; NADP binding; small m…	K00323	NNT; NAD(P) transhydrogenase [EC:1.6.1.2]	tsp00760 Nicotinate and nicotinamide metabolism - Trichinella spiralis; tsp01100 Metabolic pathways - Trichinella spiralis;	IPR007698; IPR029035; IPR016040; IPR007886; IPR023753; IPR024605;	Alanine dehydrogenase/pyridine nucleotide transhydrogenase, NAD(H)-binding domain; DHS-like NAD/FAD-binding domain; NAD(P)-binding domain; Alanine dehydrogenase/pyridine nucleotide transhydrogenase, N-terminal; FAD/NAD(P)-binding domain; NAD(P) transhydrogenase, alpha subunit, C-terminal;
E5S180	1021	K	"Putative NAD(P)(+) transhydrogenase, alpha subunit"	Tsp_02605	119.21	ANQVVVMK(1)R	0.66509	2	1	plasma membrane	transport; metabolic process; single-organism localization; cation transport; ion transport; oxidation-reduction process; single-organism metabolic process; single-organism process; localization; monovalent inorganic cation transport; hydrogen transport; proton transport; single-organism transport; establishment of localization;	intrinsic component of membrane; membrane; integral component of membrane; membrane part;	oxidoreductase activity, acting on NAD(P)H; nucleoside phosphate binding; nucleotide binding; cofactor binding; NAD(P)+ transhydrogenase activity; NAD(P)+ transhydrogenase (AB-specific) activity; oxidoreductase activity; heterocyclic compound binding; organic cyclic compound binding; oxidoreductase activity, acting on NAD(P)H, NAD(P) as acceptor; catalytic activity; binding; NADP binding; small m…	K00323	NNT; NAD(P) transhydrogenase [EC:1.6.1.2]	tsp00760 Nicotinate and nicotinamide metabolism - Trichinella spiralis; tsp01100 Metabolic pathways - Trichinella spiralis;	IPR007698; IPR029035; IPR016040; IPR007886; IPR023753; IPR024605;	Alanine dehydrogenase/pyridine nucleotide transhydrogenase, NAD(H)-binding domain; DHS-like NAD/FAD-binding domain; NAD(P)-binding domain; Alanine dehydrogenase/pyridine nucleotide transhydrogenase, N-terminal; FAD/NAD(P)-binding domain; NAD(P) transhydrogenase, alpha subunit, C-terminal;
E5S180	1058	K	"Putative NAD(P)(+) transhydrogenase, alpha subunit"	Tsp_02605	84.507	TCDSLLEK(1)LK	-1.4139	2	1	plasma membrane	transport; metabolic process; single-organism localization; cation transport; ion transport; oxidation-reduction process; single-organism metabolic process; single-organism process; localization; monovalent inorganic cation transport; hydrogen transport; proton transport; single-organism transport; establishment of localization;	intrinsic component of membrane; membrane; integral component of membrane; membrane part;	oxidoreductase activity, acting on NAD(P)H; nucleoside phosphate binding; nucleotide binding; cofactor binding; NAD(P)+ transhydrogenase activity; NAD(P)+ transhydrogenase (AB-specific) activity; oxidoreductase activity; heterocyclic compound binding; organic cyclic compound binding; oxidoreductase activity, acting on NAD(P)H, NAD(P) as acceptor; catalytic activity; binding; NADP binding; small m…	K00323	NNT; NAD(P) transhydrogenase [EC:1.6.1.2]	tsp00760 Nicotinate and nicotinamide metabolism - Trichinella spiralis; tsp01100 Metabolic pathways - Trichinella spiralis;	IPR007698; IPR029035; IPR016040; IPR007886; IPR023753; IPR024605;	Alanine dehydrogenase/pyridine nucleotide transhydrogenase, NAD(H)-binding domain; DHS-like NAD/FAD-binding domain; NAD(P)-binding domain; Alanine dehydrogenase/pyridine nucleotide transhydrogenase, N-terminal; FAD/NAD(P)-binding domain; NAD(P) transhydrogenase, alpha subunit, C-terminal;
E5S188	53	K	Protein asteroid	Tsp_02613	127.17	SADVQTK(1)LNEAK	0.10874	2	1	extracellular
E5S188	64	K	Protein asteroid	Tsp_02613	110.38	K(1)SVFQDLGK	0.93772	2	1	extracellular
E5S188	72	K	Protein asteroid	Tsp_02613	239.93	SVFQDLGK(1)SVEGCVK	0.13432	2	1	extracellular
E5S188	79	K	Protein asteroid	Tsp_02613	83.948	SVEGCVK(1)NK	0.4989	2	1	extracellular
E5S188	81	K	Protein asteroid	Tsp_02613	75.764	NK(1)IPGFSFPDLFLR	0.91377	2	1	extracellular
E5S188	110	K	Protein asteroid	Tsp_02613	147.6	NLPGGEHSPFSLPSGQK(1)K	0.45552	2	1	extracellular
E5S188	149	K	Protein asteroid	Tsp_02613	136.3	GQIK(1)NFINELCQAK	0.42016	2	1	extracellular
E5S188	209	K	Protein asteroid	Tsp_02613	196.76	YTDELLNCLGSGNK(1)PPTTIK	0.48109	2	1	extracellular
E5S188	215	K	Protein asteroid	Tsp_02613	274.68	YTDELLNCLGSGNKPPTTIK(1)R	-2.2104	2	1	extracellular
E5S188	224	K	Protein asteroid	Tsp_02613	108.35	IIEGLIPK(1)FCQR	2.0248	3	1	extracellular
E5S1A1	71	K	D-tyrosyl-tRNA(Tyr) deacylase	Tsp_02626	99.815	IFSGDAEK(1)R	0.18755	2	1	nuclear	alpha-amino acid catabolic process; D-amino acid metabolic process; single-organism catabolic process; small molecule metabolic process; single-organism cellular process; nitrogen compound metabolic process; single-organism process; small molecule catabolic process; primary metabolic process; alpha-amino acid metabolic process; cellular metabolic process; organic substance metabolic process; carb…	intracellular part; cell; cell part; intracellular; cytoplasm;	hydrolase activity; catalytic activity; hydrolase activity, acting on ester bonds;	K07560			IPR023509;	D-Tyr tRNAtyr deacylase-like domain;
E5S1A3	254	K	Uncharacterized protein	Tsp_02628	79.462	VANLPK(1)NSVPLAILLEHK	-0.35368	3	1	cytoskeleton	protein glycosylation; macromolecule glycosylation; glycoprotein biosynthetic process; single-organism cellular process; cellular protein metabolic process; glycoprotein metabolic process; single-organism process; biosynthetic process; primary metabolic process; carbohydrate metabolic process; cellular metabolic process; organic substance biosynthetic process; cellular biosynthetic process; organ…	membrane; intracellular organelle; endoplasmic reticulum; nuclear outer membrane-endoplasmic reticulum membrane network; bounding membrane of organelle; organelle membrane; cytoplasm; intracellular organelle part; intrinsic component of membrane; endomembrane system; macromolecular complex; intracellular part; oligosaccharyltransferase complex; transferase complex; cell; integral component of mem…		K12667	SWP1; oligosaccharyltransferase complex subunit delta (ribophorin II)	tsp04141 Protein processing in endoplasmic reticulum - Trichinella spiralis; tsp00510 N-Glycan biosynthesis - Trichinella spiralis; tsp01100 Metabolic pathways - Trichinella spiralis;
E5S1A5	1919	K	Putative HECT-domain protein	Tsp_02630	42.708	LPVGGLK(1)HLNPPFTVVR	0.75465	3	1	cytosol			ubiquitin-like protein transferase activity; transition metal ion binding; catalytic activity; binding; ligase activity; ubiquitin-protein transferase activity; ion binding; metal ion binding; cation binding; zinc ion binding; transferase activity;	K10590	TRIP12; E3 ubiquitin-protein ligase TRIP12 [EC:2.3.2.26]	tsp04120 Ubiquitin mediated proteolysis - Trichinella spiralis;	IPR011989; IPR004170; IPR018123; IPR000569; IPR016024;	Armadillo-like helical; WWE domain; WWE domain, subgroup; HECT domain; Armadillo-type fold;
E5S1A7	331	K	Putative ATP-dependent RNA helicase Pl10	Tsp_02632	110.53	LVWVEDYDK(1)R	-0.41411	2	1	nuclear			purine NTP-dependent helicase activity; ATP binding; nucleoside phosphate binding; helicase activity; ATP-dependent helicase activity; nucleoside binding; ion binding; hydrolase activity, acting on acid anhydrides; hydrolase activity; nucleotide binding; nucleoside-triphosphatase activity; ATPase activity; organic cyclic compound binding; heterocyclic compound binding; ribonucleoside binding; car…	K11594			IPR011545; IPR014014; IPR014001; IPR027417; IPR001650;	DEAD/DEAH box helicase domain; RNA helicase, DEAD-box type, Q motif; Helicase superfamily 1/2, ATP-binding domain; P-loop containing nucleoside triphosphate hydrolase; Helicase, C-terminal;
E5S1A7	380	K	Putative ATP-dependent RNA helicase Pl10	Tsp_02632	119.47	YSVVAIHGDLK(1)QFER	0.010046	2	1	nuclear			purine NTP-dependent helicase activity; ATP binding; nucleoside phosphate binding; helicase activity; ATP-dependent helicase activity; nucleoside binding; ion binding; hydrolase activity, acting on acid anhydrides; hydrolase activity; nucleotide binding; nucleoside-triphosphatase activity; ATPase activity; organic cyclic compound binding; heterocyclic compound binding; ribonucleoside binding; car…	K11594			IPR011545; IPR014014; IPR014001; IPR027417; IPR001650;	DEAD/DEAH box helicase domain; RNA helicase, DEAD-box type, Q motif; Helicase superfamily 1/2, ATP-binding domain; P-loop containing nucleoside triphosphate hydrolase; Helicase, C-terminal;
E5S1A7	415	K	Putative ATP-dependent RNA helicase Pl10	Tsp_02632	53.905	GLDIPNVK(1)HVINYDLPSEIDEYVHR	1.9606	4	1	nuclear			purine NTP-dependent helicase activity; ATP binding; nucleoside phosphate binding; helicase activity; ATP-dependent helicase activity; nucleoside binding; ion binding; hydrolase activity, acting on acid anhydrides; hydrolase activity; nucleotide binding; nucleoside-triphosphatase activity; ATPase activity; organic cyclic compound binding; heterocyclic compound binding; ribonucleoside binding; car…	K11594			IPR011545; IPR014014; IPR014001; IPR027417; IPR001650;	DEAD/DEAH box helicase domain; RNA helicase, DEAD-box type, Q motif; Helicase superfamily 1/2, ATP-binding domain; P-loop containing nucleoside triphosphate hydrolase; Helicase, C-terminal;
E5S1A9	64	K	Receptor expression-enhancing protein 2	Tsp_02634	107.29	ATLDLQK(1)R	-0.22801	2	1	extracellular
E5S1B0	9	K	Surfeit locus protein 4	sft-4	138.36	MHHINVGPK(1)QK	-1.5306	2	1	plasma membrane		intrinsic component of membrane; membrane; integral component of membrane; membrane part;		K20369
E5S1B0	16	K	Surfeit locus protein 4	sft-4	133.34	EWLSK(1)AEDVADEVLR	0.93036	2	1	plasma membrane		intrinsic component of membrane; membrane; integral component of membrane; membrane part;		K20369
E5S1B0	29	K	Surfeit locus protein 4	sft-4	103.69	QTK(1)HILPHVAR	1.2463	2	1	plasma membrane		intrinsic component of membrane; membrane; integral component of membrane; membrane part;		K20369
E5S1B3	344	K	Putative U3 small nucleolar RNA-associated protein 15-like protein	Tsp_02638	117.01	LNDVSISDPEKYPHLVSVK(1)NCFIR	1.0598	4	1	cytosol, nuclear	rRNA metabolic process; ncRNA processing; cellular component biogenesis; ribonucleoprotein complex biogenesis; cellular aromatic compound metabolic process; ribosome biogenesis; organic cyclic compound metabolic process; nitrogen compound metabolic process; primary metabolic process; cellular metabolic process; organic substance metabolic process; RNA metabolic process; metabolic process; nucleic…	intracellular organelle; intracellular non-membrane-bounded organelle; intracellular organelle part; nuclear lumen; intracellular part; nucleolus; cell; organelle part; non-membrane-bounded organelle; organelle; intracellular membrane-bounded organelle; membrane-enclosed lumen; nucleus; intracellular organelle lumen; cell part; intracellular; membrane-bounded organelle; organelle lumen; nuclear p…	protein binding; binding;	K14549	UTP15; U3 small nucleolar RNA-associated protein 15	tsp03008 Ribosome biogenesis in eukaryotes - Trichinella spiralis;	IPR018983; IPR001163; IPR017986; IPR015943; IPR010920;	U3 small nucleolar RNA-associated protein 15, C-terminal; LSM domain, eukaryotic/archaea-type; WD40-repeat-containing domain; WD40/YVTN repeat-like-containing domain; LSM domain;
E5S1B4	190	K	40S ribosomal protein S13	Tsp_02639	88.177	WATGNK(1)ILR	-0.16518	2	1	mitochondria	cellular protein metabolic process; biosynthetic process; primary metabolic process; cellular metabolic process; organic substance biosynthetic process; cellular biosynthetic process; organic substance metabolic process; metabolic process; cellular macromolecule biosynthetic process; cellular macromolecule metabolic process; gene expression; macromolecule metabolic process; protein metabolic proc…	ribosome; organelle; intracellular organelle; intracellular non-membrane-bounded organelle; cell part; intracellular; cytoplasm; macromolecular complex; intracellular part; cell; ribonucleoprotein complex; cytoplasmic part; non-membrane-bounded organelle;	transition metal ion binding; binding; ion binding; metal ion binding; cation binding; zinc ion binding; structural molecule activity; structural constituent of ribosome;	K02953	RP-S13e; small subunit ribosomal protein S13e	tsp03010 Ribosome - Trichinella spiralis;	IPR012606; IPR007853; IPR009068;	Ribosomal protein S13/S15, N-terminal; Zinc finger, DNL-type; S15/NS1, RNA-binding;
E5S1B4	213	K	40S ribosomal protein S13	Tsp_02639	88.768	GLAPEIPEDLYHLIK(1)K	-1.3637	3	1	mitochondria	cellular protein metabolic process; biosynthetic process; primary metabolic process; cellular metabolic process; organic substance biosynthetic process; cellular biosynthetic process; organic substance metabolic process; metabolic process; cellular macromolecule biosynthetic process; cellular macromolecule metabolic process; gene expression; macromolecule metabolic process; protein metabolic proc…	ribosome; organelle; intracellular organelle; intracellular non-membrane-bounded organelle; cell part; intracellular; cytoplasm; macromolecular complex; intracellular part; cell; ribonucleoprotein complex; cytoplasmic part; non-membrane-bounded organelle;	transition metal ion binding; binding; ion binding; metal ion binding; cation binding; zinc ion binding; structural molecule activity; structural constituent of ribosome;	K02953	RP-S13e; small subunit ribosomal protein S13e	tsp03010 Ribosome - Trichinella spiralis;	IPR012606; IPR007853; IPR009068;	Ribosomal protein S13/S15, N-terminal; Zinc finger, DNL-type; S15/NS1, RNA-binding;
E5S1B6	328	K	"Putative NADH oxidoreductase, F subunit"	Tsp_02641	113.94	EITK(1)SGLR	-1.2671	2	1	cytosol, nuclear	single-organism process; metabolic process; oxidation-reduction process; single-organism metabolic process;		oxidoreductase activity, acting on NAD(P)H; nucleoside phosphate binding; ion binding; NADH dehydrogenase (quinone) activity; nucleotide binding; 4 iron, 4 sulfur cluster binding; cofactor binding; oxidoreductase activity, acting on NAD(P)H, quinone or similar compound as acceptor; NADH dehydrogenase (ubiquinone) activity; oxidoreductase activity; heterocyclic compound binding; organic cyclic com…	K03942	NDUFV1; NADH dehydrogenase (ubiquinone) flavoprotein 1 [EC:1.6.5.3 1.6.99.3]	tsp01100 Metabolic pathways - Trichinella spiralis; tsp00190 Oxidative phosphorylation - Trichinella spiralis;	IPR011538; IPR014810; IPR019554; IPR019575;	NADH-ubiquinone oxidoreductase 51 kDa subunit, FMN-binding domain; Fcf2 pre-rRNA processing; Soluble ligand binding domain; NADH-ubiquinone oxidoreductase 51 kDa subunit, iron-sulphur binding domain;
E5S1B6	383	K	"Putative NADH oxidoreductase, F subunit"	Tsp_02641	48.899	HDPHK(1)LIEGCLIAGR	1.1893	3	1	cytosol, nuclear	single-organism process; metabolic process; oxidation-reduction process; single-organism metabolic process;		oxidoreductase activity, acting on NAD(P)H; nucleoside phosphate binding; ion binding; NADH dehydrogenase (quinone) activity; nucleotide binding; 4 iron, 4 sulfur cluster binding; cofactor binding; oxidoreductase activity, acting on NAD(P)H, quinone or similar compound as acceptor; NADH dehydrogenase (ubiquinone) activity; oxidoreductase activity; heterocyclic compound binding; organic cyclic com…	K03942	NDUFV1; NADH dehydrogenase (ubiquinone) flavoprotein 1 [EC:1.6.5.3 1.6.99.3]	tsp01100 Metabolic pathways - Trichinella spiralis; tsp00190 Oxidative phosphorylation - Trichinella spiralis;	IPR011538; IPR014810; IPR019554; IPR019575;	NADH-ubiquinone oxidoreductase 51 kDa subunit, FMN-binding domain; Fcf2 pre-rRNA processing; Soluble ligand binding domain; NADH-ubiquinone oxidoreductase 51 kDa subunit, iron-sulphur binding domain;
E5S1B6	602	K	"Putative NADH oxidoreductase, F subunit"	Tsp_02641	217.97	LSLFYK(1)HESCGQCTPCR	1.3812	2	1	cytosol, nuclear	single-organism process; metabolic process; oxidation-reduction process; single-organism metabolic process;		oxidoreductase activity, acting on NAD(P)H; nucleoside phosphate binding; ion binding; NADH dehydrogenase (quinone) activity; nucleotide binding; 4 iron, 4 sulfur cluster binding; cofactor binding; oxidoreductase activity, acting on NAD(P)H, quinone or similar compound as acceptor; NADH dehydrogenase (ubiquinone) activity; oxidoreductase activity; heterocyclic compound binding; organic cyclic com…	K03942	NDUFV1; NADH dehydrogenase (ubiquinone) flavoprotein 1 [EC:1.6.5.3 1.6.99.3]	tsp01100 Metabolic pathways - Trichinella spiralis; tsp00190 Oxidative phosphorylation - Trichinella spiralis;	IPR011538; IPR014810; IPR019554; IPR019575;	NADH-ubiquinone oxidoreductase 51 kDa subunit, FMN-binding domain; Fcf2 pre-rRNA processing; Soluble ligand binding domain; NADH-ubiquinone oxidoreductase 51 kDa subunit, iron-sulphur binding domain;
E5S1D6	60	K	"Putative transketolase, thiamine diphosphate binding domain protein"	Tsp_02661	74.415	DIAHK(1)LR	-0.7294	2	1	plasma membrane	metabolic process;		catalytic activity;	K00615	E2.2.1.1; transketolase [EC:2.2.1.1]	tsp00030 Pentose phosphate pathway - Trichinella spiralis; tsp01200 Carbon metabolism - Trichinella spiralis; tsp01230 Biosynthesis of amino acids - Trichinella spiralis; tsp01100 Metabolic pathways - Trichinella spiralis;	IPR005474; IPR009014; IPR033248; IPR029061; IPR005475;	Transketolase, N-terminal; Transketolase C-terminal/Pyruvate-ferredoxin oxidoreductase domain II; Transketolase, C-terminal domain; Thiamin diphosphate-binding fold; Transketolase-like, pyrimidine-binding domain;
E5S1D6	209	K	"Putative transketolase, thiamine diphosphate binding domain protein"	Tsp_02661	100.09	FMDK(1)IDSR	-2.3522	2	1	plasma membrane	metabolic process;		catalytic activity;	K00615	E2.2.1.1; transketolase [EC:2.2.1.1]	tsp00030 Pentose phosphate pathway - Trichinella spiralis; tsp01200 Carbon metabolism - Trichinella spiralis; tsp01230 Biosynthesis of amino acids - Trichinella spiralis; tsp01100 Metabolic pathways - Trichinella spiralis;	IPR005474; IPR009014; IPR033248; IPR029061; IPR005475;	Transketolase, N-terminal; Transketolase C-terminal/Pyruvate-ferredoxin oxidoreductase domain II; Transketolase, C-terminal domain; Thiamin diphosphate-binding fold; Transketolase-like, pyrimidine-binding domain;
E5S1D6	300	K	"Putative transketolase, thiamine diphosphate binding domain protein"	Tsp_02661	67.645	SFSSAAGVK(0.943)HK(0.057)PTAIVAK	0.45432	3	0.943275	plasma membrane	metabolic process;		catalytic activity;	K00615	E2.2.1.1; transketolase [EC:2.2.1.1]	tsp00030 Pentose phosphate pathway - Trichinella spiralis; tsp01200 Carbon metabolism - Trichinella spiralis; tsp01230 Biosynthesis of amino acids - Trichinella spiralis; tsp01100 Metabolic pathways - Trichinella spiralis;	IPR005474; IPR009014; IPR033248; IPR029061; IPR005475;	Transketolase, N-terminal; Transketolase C-terminal/Pyruvate-ferredoxin oxidoreductase domain II; Transketolase, C-terminal domain; Thiamin diphosphate-binding fold; Transketolase-like, pyrimidine-binding domain;
E5S1D6	318	K	"Putative transketolase, thiamine diphosphate binding domain protein"	Tsp_02661	153.32	GFGIPK(1)VEDQENWHGK	-1.0045	2	1	plasma membrane	metabolic process;		catalytic activity;	K00615	E2.2.1.1; transketolase [EC:2.2.1.1]	tsp00030 Pentose phosphate pathway - Trichinella spiralis; tsp01200 Carbon metabolism - Trichinella spiralis; tsp01230 Biosynthesis of amino acids - Trichinella spiralis; tsp01100 Metabolic pathways - Trichinella spiralis;	IPR005474; IPR009014; IPR033248; IPR029061; IPR005475;	Transketolase, N-terminal; Transketolase C-terminal/Pyruvate-ferredoxin oxidoreductase domain II; Transketolase, C-terminal domain; Thiamin diphosphate-binding fold; Transketolase-like, pyrimidine-binding domain;
E5S1D6	397	K	"Putative transketolase, thiamine diphosphate binding domain protein"	Tsp_02661	101.33	LGK(1)SCDR	0.20475	2	1	plasma membrane	metabolic process;		catalytic activity;	K00615	E2.2.1.1; transketolase [EC:2.2.1.1]	tsp00030 Pentose phosphate pathway - Trichinella spiralis; tsp01200 Carbon metabolism - Trichinella spiralis; tsp01230 Biosynthesis of amino acids - Trichinella spiralis; tsp01100 Metabolic pathways - Trichinella spiralis;	IPR005474; IPR009014; IPR033248; IPR029061; IPR005475;	Transketolase, N-terminal; Transketolase C-terminal/Pyruvate-ferredoxin oxidoreductase domain II; Transketolase, C-terminal domain; Thiamin diphosphate-binding fold; Transketolase-like, pyrimidine-binding domain;
E5S1D6	417	K	"Putative transketolase, thiamine diphosphate binding domain protein"	Tsp_02661	73.499	NSTFADK(1)FK	-0.29902	2	1	plasma membrane	metabolic process;		catalytic activity;	K00615	E2.2.1.1; transketolase [EC:2.2.1.1]	tsp00030 Pentose phosphate pathway - Trichinella spiralis; tsp01200 Carbon metabolism - Trichinella spiralis; tsp01230 Biosynthesis of amino acids - Trichinella spiralis; tsp01100 Metabolic pathways - Trichinella spiralis;	IPR005474; IPR009014; IPR033248; IPR029061; IPR005475;	Transketolase, N-terminal; Transketolase C-terminal/Pyruvate-ferredoxin oxidoreductase domain II; Transketolase, C-terminal domain; Thiamin diphosphate-binding fold; Transketolase-like, pyrimidine-binding domain;
E5S1D6	419	K	"Putative transketolase, thiamine diphosphate binding domain protein"	Tsp_02661	115.71	FK(1)NAFPDR	1.0222	2	1	plasma membrane	metabolic process;		catalytic activity;	K00615	E2.2.1.1; transketolase [EC:2.2.1.1]	tsp00030 Pentose phosphate pathway - Trichinella spiralis; tsp01200 Carbon metabolism - Trichinella spiralis; tsp01230 Biosynthesis of amino acids - Trichinella spiralis; tsp01100 Metabolic pathways - Trichinella spiralis;	IPR005474; IPR009014; IPR033248; IPR029061; IPR005475;	Transketolase, N-terminal; Transketolase C-terminal/Pyruvate-ferredoxin oxidoreductase domain II; Transketolase, C-terminal domain; Thiamin diphosphate-binding fold; Transketolase-like, pyrimidine-binding domain;
E5S1D6	633	K	"Putative transketolase, thiamine diphosphate binding domain protein"	Tsp_02661	123.98	TLAEQAK(1)R	-3.7334	2	1	plasma membrane	metabolic process;		catalytic activity;	K00615	E2.2.1.1; transketolase [EC:2.2.1.1]	tsp00030 Pentose phosphate pathway - Trichinella spiralis; tsp01200 Carbon metabolism - Trichinella spiralis; tsp01230 Biosynthesis of amino acids - Trichinella spiralis; tsp01100 Metabolic pathways - Trichinella spiralis;	IPR005474; IPR009014; IPR033248; IPR029061; IPR005475;	Transketolase, N-terminal; Transketolase C-terminal/Pyruvate-ferredoxin oxidoreductase domain II; Transketolase, C-terminal domain; Thiamin diphosphate-binding fold; Transketolase-like, pyrimidine-binding domain;
E5S1E5	111	K	Methionine aminopeptidase 1	Tsp_02670	84.297	TLYPEYSYTGK(1)LR	3.8236	2	1	extracellular	metabolic process; protein initiator methionine removal; cellular macromolecule metabolic process; cellular protein metabolic process; cellular protein modification process; proteolysis; protein metabolic process; macromolecule metabolic process; protein modification process; macromolecule modification; primary metabolic process; cellular metabolic process; cellular process; organic substance met…		peptidase activity; exopeptidase activity; catalytic activity; binding; metalloaminopeptidase activity; metalloexopeptidase activity; ion binding; cation binding; metal ion binding; peptidase activity, acting on L-amino acid peptides; metallopeptidase activity; aminopeptidase activity; hydrolase activity;	K01265			IPR000994; IPR031615;	Peptidase M24, structural domain; MYND-like zinc finger, mRNA-binding;
E5S1E5	382	K	Methionine aminopeptidase 1	Tsp_02670	112.13	WTAVTVDGK(1)R	1.8503	2	1	extracellular	metabolic process; protein initiator methionine removal; cellular macromolecule metabolic process; cellular protein metabolic process; cellular protein modification process; proteolysis; protein metabolic process; macromolecule metabolic process; protein modification process; macromolecule modification; primary metabolic process; cellular metabolic process; cellular process; organic substance met…		peptidase activity; exopeptidase activity; catalytic activity; binding; metalloaminopeptidase activity; metalloexopeptidase activity; ion binding; cation binding; metal ion binding; peptidase activity, acting on L-amino acid peptides; metallopeptidase activity; aminopeptidase activity; hydrolase activity;	K01265			IPR000994; IPR031615;	Peptidase M24, structural domain; MYND-like zinc finger, mRNA-binding;
E5S1F0	23	K	Sodium/potassium-transporting ATPase subunit alpha (Fragment)	Tsp_02675	53.377	AEQVPLVDK(1)TSK	1.2346	2	1	cytosol							IPR004014;	Cation-transporting P-type ATPase, N-terminal;
E5S1F0	34	K	Sodium/potassium-transporting ATPase subunit alpha (Fragment)	Tsp_02675	119.29	KDAVVQYK(1)R	1.4955	3	1	cytosol							IPR004014;	Cation-transporting P-type ATPase, N-terminal;
E5S1F0	77	K	Sodium/potassium-transporting ATPase subunit alpha (Fragment)	Tsp_02675	143.67	LETNPNTGLSSEEAK(1)R	0.54946	2	1	cytosol							IPR004014;	Cation-transporting P-type ATPase, N-terminal;
E5S1F3	87	K	Sodium/potassium-transporting ATPase subunit alpha-3	Tsp_02677	81.632	IMESFK(1)HMVPSFAK	-0.47112	3	1	plasma membrane		intrinsic component of membrane; membrane; integral component of membrane; membrane part;	ATPase activity, coupled to transmembrane movement of ions; nucleoside phosphate binding; primary active transmembrane transporter activity; substrate-specific transporter activity; hydrolase activity, acting on acid anhydrides; hydrolase activity; substrate-specific transmembrane transporter activity; ATPase activity; organic cyclic compound binding; heterocyclic compound binding; cation-transpo…	K01539			IPR023298; IPR023299; IPR008250; IPR006068; IPR023214;	P-type ATPase, transmembrane domain; P-type ATPase, cytoplasmic domain N; P-type ATPase, A domain; Cation-transporting P-type ATPase, C-terminal; HAD-like domain;
E5S1F3	284	K	Sodium/potassium-transporting ATPase subunit alpha-3	Tsp_02677	94.389	NCLVK(1)HLEAVETLGSTSTICSDK	0.46546	3	1	plasma membrane		intrinsic component of membrane; membrane; integral component of membrane; membrane part;	ATPase activity, coupled to transmembrane movement of ions; nucleoside phosphate binding; primary active transmembrane transporter activity; substrate-specific transporter activity; hydrolase activity, acting on acid anhydrides; hydrolase activity; substrate-specific transmembrane transporter activity; ATPase activity; organic cyclic compound binding; heterocyclic compound binding; cation-transpo…	K01539			IPR023298; IPR023299; IPR008250; IPR006068; IPR023214;	P-type ATPase, transmembrane domain; P-type ATPase, cytoplasmic domain N; P-type ATPase, A domain; Cation-transporting P-type ATPase, C-terminal; HAD-like domain;
E5S1F3	302	K	Sodium/potassium-transporting ATPase subunit alpha-3	Tsp_02677	204.12	HLEAVETLGSTSTICSDK(1)TGTLTQNR	0.85596	3	1	plasma membrane		intrinsic component of membrane; membrane; integral component of membrane; membrane part;	ATPase activity, coupled to transmembrane movement of ions; nucleoside phosphate binding; primary active transmembrane transporter activity; substrate-specific transporter activity; hydrolase activity, acting on acid anhydrides; hydrolase activity; substrate-specific transmembrane transporter activity; ATPase activity; organic cyclic compound binding; heterocyclic compound binding; cation-transpo…	K01539			IPR023298; IPR023299; IPR008250; IPR006068; IPR023214;	P-type ATPase, transmembrane domain; P-type ATPase, cytoplasmic domain N; P-type ATPase, A domain; Cation-transporting P-type ATPase, C-terminal; HAD-like domain;
E5S1F3	369	K	Sodium/potassium-transporting ATPase subunit alpha-3	Tsp_02677	152.64	ANQDLVPVLK(1)R	-0.84323	3	1	plasma membrane		intrinsic component of membrane; membrane; integral component of membrane; membrane part;	ATPase activity, coupled to transmembrane movement of ions; nucleoside phosphate binding; primary active transmembrane transporter activity; substrate-specific transporter activity; hydrolase activity, acting on acid anhydrides; hydrolase activity; substrate-specific transmembrane transporter activity; ATPase activity; organic cyclic compound binding; heterocyclic compound binding; cation-transpo…	K01539			IPR023298; IPR023299; IPR008250; IPR006068; IPR023214;	P-type ATPase, transmembrane domain; P-type ATPase, cytoplasmic domain N; P-type ATPase, A domain; Cation-transporting P-type ATPase, C-terminal; HAD-like domain;
E5S1F3	584	K	Sodium/potassium-transporting ATPase subunit alpha-3	Tsp_02677	196.43	AVAK(1)SVGIISPENETPEDVAMR	0.80812	2	1	plasma membrane		intrinsic component of membrane; membrane; integral component of membrane; membrane part;	ATPase activity, coupled to transmembrane movement of ions; nucleoside phosphate binding; primary active transmembrane transporter activity; substrate-specific transporter activity; hydrolase activity, acting on acid anhydrides; hydrolase activity; substrate-specific transmembrane transporter activity; ATPase activity; organic cyclic compound binding; heterocyclic compound binding; cation-transpo…	K01539			IPR023298; IPR023299; IPR008250; IPR006068; IPR023214;	P-type ATPase, transmembrane domain; P-type ATPase, cytoplasmic domain N; P-type ATPase, A domain; Cation-transporting P-type ATPase, C-terminal; HAD-like domain;
E5S1F3	630	K	Sodium/potassium-transporting ATPase subunit alpha-3	Tsp_02677	147.36	EMTK(1)NELDFIVGHYK	-1.0501	3	1	plasma membrane		intrinsic component of membrane; membrane; integral component of membrane; membrane part;	ATPase activity, coupled to transmembrane movement of ions; nucleoside phosphate binding; primary active transmembrane transporter activity; substrate-specific transporter activity; hydrolase activity, acting on acid anhydrides; hydrolase activity; substrate-specific transmembrane transporter activity; ATPase activity; organic cyclic compound binding; heterocyclic compound binding; cation-transpo…	K01539			IPR023298; IPR023299; IPR008250; IPR006068; IPR023214;	P-type ATPase, transmembrane domain; P-type ATPase, cytoplasmic domain N; P-type ATPase, A domain; Cation-transporting P-type ATPase, C-terminal; HAD-like domain;
E5S1F3	764	K	Sodium/potassium-transporting ATPase subunit alpha-3	Tsp_02677	91.318	LIFDNLK(1)K	0.4102	2	1	plasma membrane		intrinsic component of membrane; membrane; integral component of membrane; membrane part;	ATPase activity, coupled to transmembrane movement of ions; nucleoside phosphate binding; primary active transmembrane transporter activity; substrate-specific transporter activity; hydrolase activity, acting on acid anhydrides; hydrolase activity; substrate-specific transmembrane transporter activity; ATPase activity; organic cyclic compound binding; heterocyclic compound binding; cation-transpo…	K01539			IPR023298; IPR023299; IPR008250; IPR006068; IPR023214;	P-type ATPase, transmembrane domain; P-type ATPase, cytoplasmic domain N; P-type ATPase, A domain; Cation-transporting P-type ATPase, C-terminal; HAD-like domain;
E5S1I0	138	K	RNA-binding protein 47	Tsp_02703	82.529	GYAFVTFCDK(0.002)EQAK(0.998)R	3.0302	3	0.997948	nuclear			organic cyclic compound binding; heterocyclic compound binding; nucleoside phosphate binding; binding; nucleic acid binding; nucleotide binding; small molecule binding;				IPR000504; IPR012677;	RNA recognition motif domain; Nucleotide-binding alpha-beta plait domain;
E5S1J0	502	K	Uncharacterized protein	Tsp_02712	63.216	YESSLK(1)EK	0.93594	2	1	cytosol, nuclear
E5S1J0	1252	K	Uncharacterized protein	Tsp_02712	66.073	EYEK(1)SLK	0.45545	2	1	cytosol, nuclear
E5S1J0	1416	K	Uncharacterized protein	Tsp_02712	97.065	QYQQK(1)HDLLPEELDRFPR	-0.22498	4	1	cytosol, nuclear
E5S1J1	197	K	Putative ZU5 domain protein	Tsp_02713	84.183	AAALLLQSDHNPDVTSK(1)SGFTPLHIAAHYGNENMAK	0.43387	4	1	cytosol			protein binding; binding;	K10380			IPR000906; IPR020683;	ZU5 domain; Ankyrin repeat-containing domain;
E5S1J1	263	K	Putative ZU5 domain protein	Tsp_02713	166.62	TK(1)DLLTPLHCAAR	0.10975	2	1	cytosol			protein binding; binding;	K10380			IPR000906; IPR020683;	ZU5 domain; Ankyrin repeat-containing domain;
E5S1J1	1339	K	Putative ZU5 domain protein	Tsp_02713	86.497	LFCVTDDK(0.009)EDK(0.991)TLER	0.78513	3	0.990649	cytosol			protein binding; binding;	K10380			IPR000906; IPR020683;	ZU5 domain; Ankyrin repeat-containing domain;
E5S1J1	1377	K	Putative ZU5 domain protein	Tsp_02713	114.39	FQHLEFAGNLIPVTK(1)SGEQLSLR	0.4092	3	1	cytosol			protein binding; binding;	K10380			IPR000906; IPR020683;	ZU5 domain; Ankyrin repeat-containing domain;
E5S1J4	97	K	N-acetylglucosaminyl transferase component family protein	Tsp_02716	85.807	IQVNPEK(1)YR	0.48917	2	1	plasma membrane	GPI anchor biosynthetic process; glycolipid biosynthetic process; liposaccharide metabolic process; glycerolipid metabolic process; phosphatidylinositol biosynthetic process; membrane lipid metabolic process; cellular protein metabolic process; phospholipid biosynthetic process; single-organism process; biosynthetic process; cellular lipid metabolic process; cellular metabolic process; lipoprotei…	intrinsic component of membrane; membrane; integral component of membrane; membrane part;	acetylglucosaminyltransferase activity; phosphatidylinositol N-acetylglucosaminyltransferase activity; transferase activity, transferring hexosyl groups; catalytic activity; UDP-glycosyltransferase activity; transferase activity, transferring glycosyl groups; transferase activity;	K15102			IPR023395;	Mitochondrial carrier domain;
E5S1J4	250	K	N-acetylglucosaminyl transferase component family protein	Tsp_02716	86.866	YVVPK(1)PR	-0.86178	2	1	plasma membrane	GPI anchor biosynthetic process; glycolipid biosynthetic process; liposaccharide metabolic process; glycerolipid metabolic process; phosphatidylinositol biosynthetic process; membrane lipid metabolic process; cellular protein metabolic process; phospholipid biosynthetic process; single-organism process; biosynthetic process; cellular lipid metabolic process; cellular metabolic process; lipoprotei…	intrinsic component of membrane; membrane; integral component of membrane; membrane part;	acetylglucosaminyltransferase activity; phosphatidylinositol N-acetylglucosaminyltransferase activity; transferase activity, transferring hexosyl groups; catalytic activity; UDP-glycosyltransferase activity; transferase activity, transferring glycosyl groups; transferase activity;	K15102			IPR023395;	Mitochondrial carrier domain;
E5S1K4	141	K	Ubiquitin domain-containing protein DSK2	Tsp_02727	84.743	YASAMK(1)NK	-0.25458	2	1	mitochondria			protein binding; binding;				IPR029071; IPR000626;	Ubiquitin-related domain; Ubiquitin domain;
E5S1K6	15	K	Guanine nucleotide-binding protein subunit beta-1	gpb-1	132.56	QEAEQLK(1)SQIR	0.91934	2	1	cytosol			protein binding; binding;	K04536			IPR017986; IPR015943; IPR001632;	WD40-repeat-containing domain; WD40/YVTN repeat-like-containing domain; G-protein, beta subunit;
E5S1K6	89	K	Guanine nucleotide-binding protein subunit beta-1	gpb-1	118.55	LIVWDSYTTNK(1)VHAIPLR	0.41975	3	1	cytosol			protein binding; binding;	K04536			IPR017986; IPR015943; IPR001632;	WD40-repeat-containing domain; WD40/YVTN repeat-like-containing domain; G-protein, beta subunit;
E5S1L2	120	K	Reticulon-like protein	Tsp_02735	131.04	FLDNLK(1)R	0.59889	2	1	plasma membrane		intrinsic component of membrane; membrane; integral component of membrane; membrane part;					IPR003388;	Reticulon;
E5S1L2	177	K	Reticulon-like protein	Tsp_02735	66.55	HGNTINK(1)YK	0.78905	2	1	plasma membrane		intrinsic component of membrane; membrane; integral component of membrane; membrane part;					IPR003388;	Reticulon;
E5S1L2	179	K	Reticulon-like protein	Tsp_02735	126.24	YK(1)NMVTAK	-1.1478	2	1	plasma membrane		intrinsic component of membrane; membrane; integral component of membrane; membrane part;					IPR003388;	Reticulon;
E5S1L8	50	K	Huntingtin-interacting protein K	Tsp_02741	156.06	AQVHK(1)YDSGAADLQK	0.75541	2	1	cytosol
E5S1L9	135	K	"Thioredoxin reductase 1, cytoplasmic"	Tsp_02742	94.114	DAALAGK(1)R	0.2947	2	1	cytosol	regulation of cellular process; homeostatic process; regulation of biological quality; metabolic process; regulation of biological process; oxidation-reduction process; single-organism metabolic process; cell redox homeostasis; single-organism cellular process; cellular homeostasis; single-organism process; cellular process; biological regulation;		oxidoreductase activity, acting on NAD(P)H; nucleoside phosphate binding; flavin adenine dinucleotide binding; thioredoxin-disulfide reductase activity; ion binding; antioxidant activity; nucleotide binding; oxidoreductase activity, acting on a sulfur group of donors, NAD(P) as acceptor; cofactor binding; oxidoreductase activity; heterocyclic compound binding; organic cyclic compound binding; cat…	K00384	trxB; thioredoxin reductase (NADPH) [EC:1.8.1.9]	tsp00240 Pyrimidine metabolism - Trichinella spiralis; tsp00450 Selenocompound metabolism - Trichinella spiralis;	IPR016156; IPR004099; IPR012336; IPR023753;	FAD/NAD-linked reductase, dimerisation domain; Pyridine nucleotide-disulphide oxidoreductase, dimerisation domain; Thioredoxin-like fold; FAD/NAD(P)-binding domain;
E5S1L9	350	K	"Thioredoxin reductase 1, cytoplasmic"	Tsp_02742	66.92	FIYK(1)CIPTK	-0.42058	2	1	cytosol	regulation of cellular process; homeostatic process; regulation of biological quality; metabolic process; regulation of biological process; oxidation-reduction process; single-organism metabolic process; cell redox homeostasis; single-organism cellular process; cellular homeostasis; single-organism process; cellular process; biological regulation;		oxidoreductase activity, acting on NAD(P)H; nucleoside phosphate binding; flavin adenine dinucleotide binding; thioredoxin-disulfide reductase activity; ion binding; antioxidant activity; nucleotide binding; oxidoreductase activity, acting on a sulfur group of donors, NAD(P) as acceptor; cofactor binding; oxidoreductase activity; heterocyclic compound binding; organic cyclic compound binding; cat…	K00384	trxB; thioredoxin reductase (NADPH) [EC:1.8.1.9]	tsp00240 Pyrimidine metabolism - Trichinella spiralis; tsp00450 Selenocompound metabolism - Trichinella spiralis;	IPR016156; IPR004099; IPR012336; IPR023753;	FAD/NAD-linked reductase, dimerisation domain; Pyridine nucleotide-disulphide oxidoreductase, dimerisation domain; Thioredoxin-like fold; FAD/NAD(P)-binding domain;
E5S1R2	121	K	Putative spectrin repeat-containing domain protein	Tsp_02784	128.75	VLGFLK(1)R	0.49034	2	1	plasma membrane			lipid binding; anion binding; protein binding; binding; phospholipid binding; ion binding;	K06115			IPR001605; IPR011993; IPR001715; IPR001849;	Pleckstrin homology domain, spectrin-type; PH domain-like; Calponin homology domain; Pleckstrin homology domain;
E5S1R2	234	K	Putative spectrin repeat-containing domain protein	Tsp_02784	183.27	DHLANLK(1)NAFDVAEHSLGISK	0.30198	3	1	plasma membrane			lipid binding; anion binding; protein binding; binding; phospholipid binding; ion binding;	K06115			IPR001605; IPR011993; IPR001715; IPR001849;	Pleckstrin homology domain, spectrin-type; PH domain-like; Calponin homology domain; Pleckstrin homology domain;
E5S1R2	473	K	Putative spectrin repeat-containing domain protein	Tsp_02784	61.523	TVGEVEASIK(1)K	0.10425	2	1	plasma membrane			lipid binding; anion binding; protein binding; binding; phospholipid binding; ion binding;	K06115			IPR001605; IPR011993; IPR001715; IPR001849;	Pleckstrin homology domain, spectrin-type; PH domain-like; Calponin homology domain; Pleckstrin homology domain;
E5S1R2	507	K	Putative spectrin repeat-containing domain protein	Tsp_02784	134.29	AMASELVSENYHGK(1)TAICQR	1.3932	3	1	plasma membrane			lipid binding; anion binding; protein binding; binding; phospholipid binding; ion binding;	K06115			IPR001605; IPR011993; IPR001715; IPR001849;	Pleckstrin homology domain, spectrin-type; PH domain-like; Calponin homology domain; Pleckstrin homology domain;
E5S1R2	569	K	Putative spectrin repeat-containing domain protein	Tsp_02784	58.658	DTGK(1)HLIGVEDLQQK	1.4156	3	1	plasma membrane			lipid binding; anion binding; protein binding; binding; phospholipid binding; ion binding;	K06115			IPR001605; IPR011993; IPR001715; IPR001849;	Pleckstrin homology domain, spectrin-type; PH domain-like; Calponin homology domain; Pleckstrin homology domain;
E5S1R2	580	K	Putative spectrin repeat-containing domain protein	Tsp_02784	63.559	HLIGVEDLQQK(1)HNLVESQLLTCGGR	2.3014	4	1	plasma membrane			lipid binding; anion binding; protein binding; binding; phospholipid binding; ion binding;	K06115			IPR001605; IPR011993; IPR001715; IPR001849;	Pleckstrin homology domain, spectrin-type; PH domain-like; Calponin homology domain; Pleckstrin homology domain;
E5S1R2	1192	K	Putative spectrin repeat-containing domain protein	Tsp_02784	166.9	GHMK(1)SEVEDELTK	-1.1256	2	1	plasma membrane			lipid binding; anion binding; protein binding; binding; phospholipid binding; ion binding;	K06115			IPR001605; IPR011993; IPR001715; IPR001849;	Pleckstrin homology domain, spectrin-type; PH domain-like; Calponin homology domain; Pleckstrin homology domain;
E5S1R2	1201	K	Putative spectrin repeat-containing domain protein	Tsp_02784	125.22	SEVEDELTK(1)VNANYR	3.6648	2	1	plasma membrane			lipid binding; anion binding; protein binding; binding; phospholipid binding; ion binding;	K06115			IPR001605; IPR011993; IPR001715; IPR001849;	Pleckstrin homology domain, spectrin-type; PH domain-like; Calponin homology domain; Pleckstrin homology domain;
E5S1R2	1366	K	Putative spectrin repeat-containing domain protein	Tsp_02784	88.706	IVSSDSYHSGLNLQK(1)R	1.606	3	1	plasma membrane			lipid binding; anion binding; protein binding; binding; phospholipid binding; ion binding;	K06115			IPR001605; IPR011993; IPR001715; IPR001849;	Pleckstrin homology domain, spectrin-type; PH domain-like; Calponin homology domain; Pleckstrin homology domain;
E5S1R2	1370	K	Putative spectrin repeat-containing domain protein	Tsp_02784	54.427	K(1)HEAFEAELHANQDR	0.3007	3	1	plasma membrane			lipid binding; anion binding; protein binding; binding; phospholipid binding; ion binding;	K06115			IPR001605; IPR011993; IPR001715; IPR001849;	Pleckstrin homology domain, spectrin-type; PH domain-like; Calponin homology domain; Pleckstrin homology domain;
E5S1R2	2200	K	Putative spectrin repeat-containing domain protein	Tsp_02784	69.598	IK(1)SIGEK	0.014958	2	1	plasma membrane			lipid binding; anion binding; protein binding; binding; phospholipid binding; ion binding;	K06115			IPR001605; IPR011993; IPR001715; IPR001849;	Pleckstrin homology domain, spectrin-type; PH domain-like; Calponin homology domain; Pleckstrin homology domain;
E5S1R2	2517	K	Putative spectrin repeat-containing domain protein	Tsp_02784	151.26	YDSILEQCSK(1)R	0.58665	2	1	plasma membrane			lipid binding; anion binding; protein binding; binding; phospholipid binding; ion binding;	K06115			IPR001605; IPR011993; IPR001715; IPR001849;	Pleckstrin homology domain, spectrin-type; PH domain-like; Calponin homology domain; Pleckstrin homology domain;
E5S1R2	2566	K	Putative spectrin repeat-containing domain protein	Tsp_02784	89.44	K(1)HDAFEAEMK	-0.78808	3	1	plasma membrane			lipid binding; anion binding; protein binding; binding; phospholipid binding; ion binding;	K06115			IPR001605; IPR011993; IPR001715; IPR001849;	Pleckstrin homology domain, spectrin-type; PH domain-like; Calponin homology domain; Pleckstrin homology domain;
E5S1R6	57	K	"Seryl-tRNA synthetase, cytoplasmic"	Tsp_02788	142.36	LK(1)NLCSK	1.0831	2	1	cytosol	cellular aromatic compound metabolic process; cellular protein metabolic process; single-organism process; biosynthetic process; tRNA aminoacylation; cellular metabolic process; organic substance metabolic process; metabolic process; cellular amino acid metabolic process; heterocycle metabolic process; nucleobase-containing compound metabolic process; cellular nitrogen compound metabolic process;…	intracellular part; cell; cell part; intracellular; cytoplasm;	ligase activity, forming aminoacyl-tRNA and related compounds; ATP binding; serine-tRNA ligase activity; nucleoside phosphate binding; ligase activity, forming carbon-oxygen bonds; nucleoside binding; ion binding; ligase activity; nucleotide binding; organic cyclic compound binding; heterocyclic compound binding; ribonucleoside binding; carbohydrate derivative binding; ribonucleotide binding; cat…	K01875	SARS; seryl-tRNA synthetase [EC:6.1.1.11]	tsp00970 Aminoacyl-tRNA biosynthesis - Trichinella spiralis;	IPR010978; IPR002314; IPR015866; IPR006195; IPR033729;	tRNA-binding arm; Aminoacyl-tRNA synthetase, class II (G/ P/ S/T); Serine-tRNA synthetase, type1, N-terminal; Aminoacyl-tRNA synthetase, class II; Serine-tRNA ligase catalytic core domain;
E5S1R6	117	K	"Seryl-tRNA synthetase, cytoplasmic"	Tsp_02788	145	LLIDHEMEK(1)SYK	-0.5234	2	1	cytosol	cellular aromatic compound metabolic process; cellular protein metabolic process; single-organism process; biosynthetic process; tRNA aminoacylation; cellular metabolic process; organic substance metabolic process; metabolic process; cellular amino acid metabolic process; heterocycle metabolic process; nucleobase-containing compound metabolic process; cellular nitrogen compound metabolic process;…	intracellular part; cell; cell part; intracellular; cytoplasm;	ligase activity, forming aminoacyl-tRNA and related compounds; ATP binding; serine-tRNA ligase activity; nucleoside phosphate binding; ligase activity, forming carbon-oxygen bonds; nucleoside binding; ion binding; ligase activity; nucleotide binding; organic cyclic compound binding; heterocyclic compound binding; ribonucleoside binding; carbohydrate derivative binding; ribonucleotide binding; cat…	K01875	SARS; seryl-tRNA synthetase [EC:6.1.1.11]	tsp00970 Aminoacyl-tRNA biosynthesis - Trichinella spiralis;	IPR010978; IPR002314; IPR015866; IPR006195; IPR033729;	tRNA-binding arm; Aminoacyl-tRNA synthetase, class II (G/ P/ S/T); Serine-tRNA synthetase, type1, N-terminal; Aminoacyl-tRNA synthetase, class II; Serine-tRNA ligase catalytic core domain;
E5S1R6	253	K	"Seryl-tRNA synthetase, cytoplasmic"	Tsp_02788	226.08	VIGK(1)SSEVKEEIAEEEK	0.75021	2	1	cytosol	cellular aromatic compound metabolic process; cellular protein metabolic process; single-organism process; biosynthetic process; tRNA aminoacylation; cellular metabolic process; organic substance metabolic process; metabolic process; cellular amino acid metabolic process; heterocycle metabolic process; nucleobase-containing compound metabolic process; cellular nitrogen compound metabolic process;…	intracellular part; cell; cell part; intracellular; cytoplasm;	ligase activity, forming aminoacyl-tRNA and related compounds; ATP binding; serine-tRNA ligase activity; nucleoside phosphate binding; ligase activity, forming carbon-oxygen bonds; nucleoside binding; ion binding; ligase activity; nucleotide binding; organic cyclic compound binding; heterocyclic compound binding; ribonucleoside binding; carbohydrate derivative binding; ribonucleotide binding; cat…	K01875	SARS; seryl-tRNA synthetase [EC:6.1.1.11]	tsp00970 Aminoacyl-tRNA biosynthesis - Trichinella spiralis;	IPR010978; IPR002314; IPR015866; IPR006195; IPR033729;	tRNA-binding arm; Aminoacyl-tRNA synthetase, class II (G/ P/ S/T); Serine-tRNA synthetase, type1, N-terminal; Aminoacyl-tRNA synthetase, class II; Serine-tRNA ligase catalytic core domain;
E5S1R6	375	K	"Seryl-tRNA synthetase, cytoplasmic"	Tsp_02788	102.65	VVSIVSGELNNAAAK(1)K	2.2323	2	1	cytosol	cellular aromatic compound metabolic process; cellular protein metabolic process; single-organism process; biosynthetic process; tRNA aminoacylation; cellular metabolic process; organic substance metabolic process; metabolic process; cellular amino acid metabolic process; heterocycle metabolic process; nucleobase-containing compound metabolic process; cellular nitrogen compound metabolic process;…	intracellular part; cell; cell part; intracellular; cytoplasm;	ligase activity, forming aminoacyl-tRNA and related compounds; ATP binding; serine-tRNA ligase activity; nucleoside phosphate binding; ligase activity, forming carbon-oxygen bonds; nucleoside binding; ion binding; ligase activity; nucleotide binding; organic cyclic compound binding; heterocyclic compound binding; ribonucleoside binding; carbohydrate derivative binding; ribonucleotide binding; cat…	K01875	SARS; seryl-tRNA synthetase [EC:6.1.1.11]	tsp00970 Aminoacyl-tRNA biosynthesis - Trichinella spiralis;	IPR010978; IPR002314; IPR015866; IPR006195; IPR033729;	tRNA-binding arm; Aminoacyl-tRNA synthetase, class II (G/ P/ S/T); Serine-tRNA synthetase, type1, N-terminal; Aminoacyl-tRNA synthetase, class II; Serine-tRNA ligase catalytic core domain;
E5S1R9	331	K	Ankyrin repeat-containing domain protein	Tsp_02791	45.368	SLK(1)RFMK(0.995)K(0.005)K	1.7508	2	0.999841	cytosol
E5S1R9	335	K	Ankyrin repeat-containing domain protein	Tsp_02791	45.368	SLK(1)RFMK(0.995)K(0.005)K	1.7508	2	0.995425	cytosol
E5S1T0	61	K	Golgi resident protein GCP60	Tsp_02802	69.825	AFHVPYQK(1)R	0.79394	3	1	nuclear	transport; localization; establishment of localization;	intrinsic component of membrane; membrane; integral component of membrane; membrane part;	fatty-acyl-CoA binding; binding; ion binding; anion binding; cofactor binding; sulfur compound binding; coenzyme binding;				IPR000582; IPR009038; IPR014352;	Acyl-CoA-binding protein, ACBP; GOLD domain; FERM/acyl-CoA-binding protein, 3-helical bundle;
E5S1T0	101	K	Golgi resident protein GCP60	Tsp_02802	58.172	NEAWK(1)SLENK	0.6023	2	1	nuclear	transport; localization; establishment of localization;	intrinsic component of membrane; membrane; integral component of membrane; membrane part;	fatty-acyl-CoA binding; binding; ion binding; anion binding; cofactor binding; sulfur compound binding; coenzyme binding;				IPR000582; IPR009038; IPR014352;	Acyl-CoA-binding protein, ACBP; GOLD domain; FERM/acyl-CoA-binding protein, 3-helical bundle;
E5S1T8	264	K	Plasma alpha-L-fucosidase	Tsp_02809	104.2	YNPGTLQK(1)R	0.17485	2	1	cytosol	single-organism carbohydrate metabolic process; metabolic process; single-organism metabolic process; monosaccharide metabolic process; single-organism process; primary metabolic process; carbohydrate metabolic process; fucose metabolic process; hexose metabolic process; organic substance metabolic process;		hydrolase activity, hydrolyzing O-glycosyl compounds; hydrolase activity; catalytic activity; fucosidase activity; alpha-L-fucosidase activity; hydrolase activity, acting on glycosyl bonds;	K01206	FUCA; alpha-L-fucosidase [EC:3.2.1.51]	tsp00511 Other glycan degradation - Trichinella spiralis;	IPR017853; IPR013781;	Glycoside hydrolase superfamily; Glycoside hydrolase, catalytic domain;
E5S1T9	250	K	Translation machinery-associated protein 20	Tsp_02810	129.82	DTSLYAK(1)HLLK	0.61104	2	1	nuclear			organic cyclic compound binding; heterocyclic compound binding; RNA binding; binding; ion binding; nucleic acid binding; cation binding; metal ion binding;	K07575			IPR015880; IPR015947; IPR002478; IPR007087; IPR004521;	Zinc finger, C2H2-like; PUA-like domain; PUA domain; Zinc finger, C2H2; Uncharacterised domain CHP00451;
E5S1T9	339	K	Translation machinery-associated protein 20	Tsp_02810	110.08	EVNPK(1)NVLYDK	-1.2442	2	1	nuclear			organic cyclic compound binding; heterocyclic compound binding; RNA binding; binding; ion binding; nucleic acid binding; cation binding; metal ion binding;	K07575			IPR015880; IPR015947; IPR002478; IPR007087; IPR004521;	Zinc finger, C2H2-like; PUA-like domain; PUA domain; Zinc finger, C2H2; Uncharacterised domain CHP00451;
E5S1V6	45	K	Inositol monophosphatase (Fragment)	Tsp_02827	63.044	SKFPDHQFIGEESTAMGK(1)K	0.25201	3	0.999999	cytosol	phosphorylation; glycerolipid metabolic process; phosphatidylinositol phosphorylation; single-organism cellular process; single-organism process; cellular lipid metabolic process; primary metabolic process; cellular metabolic process; lipid phosphorylation; phosphate-containing compound metabolic process; organic substance metabolic process; metabolic process; phosphorus metabolic process; lipid …			K01092	E3.1.3.25; myo-inositol-1(or 4)-monophosphatase [EC:3.1.3.25]	tsp04070 Phosphatidylinositol signaling system - Trichinella spiralis; tsp01100 Metabolic pathways - Trichinella spiralis; tsp00562 Inositol phosphate metabolism - Trichinella spiralis;
E5S1V6	132	K	Inositol monophosphatase (Fragment)	Tsp_02827	95.751	FSLPNAVDVYLQNNK(1)R	-0.85975	2	1	cytosol	phosphorylation; glycerolipid metabolic process; phosphatidylinositol phosphorylation; single-organism cellular process; single-organism process; cellular lipid metabolic process; primary metabolic process; cellular metabolic process; lipid phosphorylation; phosphate-containing compound metabolic process; organic substance metabolic process; metabolic process; phosphorus metabolic process; lipid …			K01092	E3.1.3.25; myo-inositol-1(or 4)-monophosphatase [EC:3.1.3.25]	tsp04070 Phosphatidylinositol signaling system - Trichinella spiralis; tsp01100 Metabolic pathways - Trichinella spiralis; tsp00562 Inositol phosphate metabolism - Trichinella spiralis;
E5S1V7	48	K	Endoplasmin protein	Tsp_02828	75.743	VKDDNDASPSVDPNLGK(1)HK	-0.1214	3	1	extracellular	protein folding; metabolic process; response to stress; cellular protein metabolic process; cellular macromolecule metabolic process; macromolecule metabolic process; protein metabolic process; response to stimulus; primary metabolic process; cellular process; cellular metabolic process; organic substance metabolic process;		ATP binding; nucleoside phosphate binding; nucleoside binding; ion binding; protein binding; nucleotide binding; organic cyclic compound binding; heterocyclic compound binding; ribonucleoside binding; carbohydrate derivative binding; ribonucleotide binding; binding; purine ribonucleoside binding; anion binding; purine ribonucleotide binding; unfolded protein binding; adenyl ribonucleotide binding…	K09487	HSP90B; heat shock protein 90kDa beta	tsp04141 Protein processing in endoplasmic reticulum - Trichinella spiralis;	IPR020575; IPR020568; IPR003594;	Heat shock protein Hsp90, N-terminal; Ribosomal protein S5 domain 2-type fold; Histidine kinase-like ATPase, C-terminal domain;
E5S1V7	112	K	Endoplasmin protein	Tsp_02828	94.804	LIINSLYK(1)NK	4.2639	2	1	extracellular	protein folding; metabolic process; response to stress; cellular protein metabolic process; cellular macromolecule metabolic process; macromolecule metabolic process; protein metabolic process; response to stimulus; primary metabolic process; cellular process; cellular metabolic process; organic substance metabolic process;		ATP binding; nucleoside phosphate binding; nucleoside binding; ion binding; protein binding; nucleotide binding; organic cyclic compound binding; heterocyclic compound binding; ribonucleoside binding; carbohydrate derivative binding; ribonucleotide binding; binding; purine ribonucleoside binding; anion binding; purine ribonucleotide binding; unfolded protein binding; adenyl ribonucleotide binding…	K09487	HSP90B; heat shock protein 90kDa beta	tsp04141 Protein processing in endoplasmic reticulum - Trichinella spiralis;	IPR020575; IPR020568; IPR003594;	Heat shock protein Hsp90, N-terminal; Ribosomal protein S5 domain 2-type fold; Histidine kinase-like ATPase, C-terminal domain;
E5S1V7	114	K	Endoplasmin protein	Tsp_02828	97.798	NK(1)EIFLR	0.21059	2	1	extracellular	protein folding; metabolic process; response to stress; cellular protein metabolic process; cellular macromolecule metabolic process; macromolecule metabolic process; protein metabolic process; response to stimulus; primary metabolic process; cellular process; cellular metabolic process; organic substance metabolic process;		ATP binding; nucleoside phosphate binding; nucleoside binding; ion binding; protein binding; nucleotide binding; organic cyclic compound binding; heterocyclic compound binding; ribonucleoside binding; carbohydrate derivative binding; ribonucleotide binding; binding; purine ribonucleoside binding; anion binding; purine ribonucleotide binding; unfolded protein binding; adenyl ribonucleotide binding…	K09487	HSP90B; heat shock protein 90kDa beta	tsp04141 Protein processing in endoplasmic reticulum - Trichinella spiralis;	IPR020575; IPR020568; IPR003594;	Heat shock protein Hsp90, N-terminal; Ribosomal protein S5 domain 2-type fold; Histidine kinase-like ATPase, C-terminal domain;
E5S1V7	146	K	Endoplasmin protein	Tsp_02828	146.81	LLSLTDPQAMETK(1)PELSIR	-0.5433	3	1	extracellular	protein folding; metabolic process; response to stress; cellular protein metabolic process; cellular macromolecule metabolic process; macromolecule metabolic process; protein metabolic process; response to stimulus; primary metabolic process; cellular process; cellular metabolic process; organic substance metabolic process;		ATP binding; nucleoside phosphate binding; nucleoside binding; ion binding; protein binding; nucleotide binding; organic cyclic compound binding; heterocyclic compound binding; ribonucleoside binding; carbohydrate derivative binding; ribonucleotide binding; binding; purine ribonucleoside binding; anion binding; purine ribonucleotide binding; unfolded protein binding; adenyl ribonucleotide binding…	K09487	HSP90B; heat shock protein 90kDa beta	tsp04141 Protein processing in endoplasmic reticulum - Trichinella spiralis;	IPR020575; IPR020568; IPR003594;	Heat shock protein Hsp90, N-terminal; Ribosomal protein S5 domain 2-type fold; Histidine kinase-like ATPase, C-terminal domain;
E5S1V7	355	K	Endoplasmin protein	Tsp_02828	213.69	KAADIEEKEYQEFYK(1)SLTK	0.090527	3	1	extracellular	protein folding; metabolic process; response to stress; cellular protein metabolic process; cellular macromolecule metabolic process; macromolecule metabolic process; protein metabolic process; response to stimulus; primary metabolic process; cellular process; cellular metabolic process; organic substance metabolic process;		ATP binding; nucleoside phosphate binding; nucleoside binding; ion binding; protein binding; nucleotide binding; organic cyclic compound binding; heterocyclic compound binding; ribonucleoside binding; carbohydrate derivative binding; ribonucleotide binding; binding; purine ribonucleoside binding; anion binding; purine ribonucleotide binding; unfolded protein binding; adenyl ribonucleotide binding…	K09487	HSP90B; heat shock protein 90kDa beta	tsp04141 Protein processing in endoplasmic reticulum - Trichinella spiralis;	IPR020575; IPR020568; IPR003594;	Heat shock protein Hsp90, N-terminal; Ribosomal protein S5 domain 2-type fold; Histidine kinase-like ATPase, C-terminal domain;
E5S1V7	467	K	Endoplasmin protein	Tsp_02828	126.55	KVLDLLK(1)K	-0.33428	2	1	extracellular	protein folding; metabolic process; response to stress; cellular protein metabolic process; cellular macromolecule metabolic process; macromolecule metabolic process; protein metabolic process; response to stimulus; primary metabolic process; cellular process; cellular metabolic process; organic substance metabolic process;		ATP binding; nucleoside phosphate binding; nucleoside binding; ion binding; protein binding; nucleotide binding; organic cyclic compound binding; heterocyclic compound binding; ribonucleoside binding; carbohydrate derivative binding; ribonucleotide binding; binding; purine ribonucleoside binding; anion binding; purine ribonucleotide binding; unfolded protein binding; adenyl ribonucleotide binding…	K09487	HSP90B; heat shock protein 90kDa beta	tsp04141 Protein processing in endoplasmic reticulum - Trichinella spiralis;	IPR020575; IPR020568; IPR003594;	Heat shock protein Hsp90, N-terminal; Ribosomal protein S5 domain 2-type fold; Histidine kinase-like ATPase, C-terminal domain;
E5S1V7	602	K	Endoplasmin protein	Tsp_02828	104.24	EGLSLEMSEK(1)SK	0.015502	2	1	extracellular	protein folding; metabolic process; response to stress; cellular protein metabolic process; cellular macromolecule metabolic process; macromolecule metabolic process; protein metabolic process; response to stimulus; primary metabolic process; cellular process; cellular metabolic process; organic substance metabolic process;		ATP binding; nucleoside phosphate binding; nucleoside binding; ion binding; protein binding; nucleotide binding; organic cyclic compound binding; heterocyclic compound binding; ribonucleoside binding; carbohydrate derivative binding; ribonucleotide binding; binding; purine ribonucleoside binding; anion binding; purine ribonucleotide binding; unfolded protein binding; adenyl ribonucleotide binding…	K09487	HSP90B; heat shock protein 90kDa beta	tsp04141 Protein processing in endoplasmic reticulum - Trichinella spiralis;	IPR020575; IPR020568; IPR003594;	Heat shock protein Hsp90, N-terminal; Ribosomal protein S5 domain 2-type fold; Histidine kinase-like ATPase, C-terminal domain;
E5S1V7	668	K	Endoplasmin protein	Tsp_02828	163	SQTYSK(1)SQDPTQEYYMK	0.082689	2	1	extracellular	protein folding; metabolic process; response to stress; cellular protein metabolic process; cellular macromolecule metabolic process; macromolecule metabolic process; protein metabolic process; response to stimulus; primary metabolic process; cellular process; cellular metabolic process; organic substance metabolic process;		ATP binding; nucleoside phosphate binding; nucleoside binding; ion binding; protein binding; nucleotide binding; organic cyclic compound binding; heterocyclic compound binding; ribonucleoside binding; carbohydrate derivative binding; ribonucleotide binding; binding; purine ribonucleoside binding; anion binding; purine ribonucleotide binding; unfolded protein binding; adenyl ribonucleotide binding…	K09487	HSP90B; heat shock protein 90kDa beta	tsp04141 Protein processing in endoplasmic reticulum - Trichinella spiralis;	IPR020575; IPR020568; IPR003594;	Heat shock protein Hsp90, N-terminal; Ribosomal protein S5 domain 2-type fold; Histidine kinase-like ATPase, C-terminal domain;
E5S1V7	679	K	Endoplasmin protein	Tsp_02828	102.52	SQDPTQEYYMK(1)EK	-0.73444	2	1	extracellular	protein folding; metabolic process; response to stress; cellular protein metabolic process; cellular macromolecule metabolic process; macromolecule metabolic process; protein metabolic process; response to stimulus; primary metabolic process; cellular process; cellular metabolic process; organic substance metabolic process;		ATP binding; nucleoside phosphate binding; nucleoside binding; ion binding; protein binding; nucleotide binding; organic cyclic compound binding; heterocyclic compound binding; ribonucleoside binding; carbohydrate derivative binding; ribonucleotide binding; binding; purine ribonucleoside binding; anion binding; purine ribonucleotide binding; unfolded protein binding; adenyl ribonucleotide binding…	K09487	HSP90B; heat shock protein 90kDa beta	tsp04141 Protein processing in endoplasmic reticulum - Trichinella spiralis;	IPR020575; IPR020568; IPR003594;	Heat shock protein Hsp90, N-terminal; Ribosomal protein S5 domain 2-type fold; Histidine kinase-like ATPase, C-terminal domain;
E5S1V8	155	K	Rab GDP dissociation inhibitor alpha	Tsp_02829	145.92	YLEFK(1)SIEGSFVYK	0.72027	2	1	cytosol	regulation of cellular process; single organism signaling; cellular response to stimulus; intracellular signal transduction; oxidation-reduction process; single-organism cellular process; single-organism process; organic substance transport; small GTPase mediated signal transduction; signaling; response to stimulus; protein transport; establishment of localization; establishment of protein locali…		enzyme regulator activity; catalytic activity; Rab GDP-dissociation inhibitor activity; GDP-dissociation inhibitor activity; nucleoside-triphosphatase regulator activity; GTPase regulator activity; molecular function regulator; oxidoreductase activity;	K17255			IPR023753;	FAD/NAD(P)-binding domain;
E5S1V8	189	K	Rab GDP dissociation inhibitor alpha	Tsp_02829	97.713	VPADEAEALTTSLMGIFEK(1)R	1.1196	3	1	cytosol	regulation of cellular process; single organism signaling; cellular response to stimulus; intracellular signal transduction; oxidation-reduction process; single-organism cellular process; single-organism process; organic substance transport; small GTPase mediated signal transduction; signaling; response to stimulus; protein transport; establishment of localization; establishment of protein locali…		enzyme regulator activity; catalytic activity; Rab GDP-dissociation inhibitor activity; GDP-dissociation inhibitor activity; nucleoside-triphosphatase regulator activity; GTPase regulator activity; molecular function regulator; oxidoreductase activity;	K17255			IPR023753;	FAD/NAD(P)-binding domain;
E5S1V8	250	K	Rab GDP dissociation inhibitor alpha	Tsp_02829	111.94	YK(1)NEPFGETVKR	1.1618	2	1	cytosol	regulation of cellular process; single organism signaling; cellular response to stimulus; intracellular signal transduction; oxidation-reduction process; single-organism cellular process; single-organism process; organic substance transport; small GTPase mediated signal transduction; signaling; response to stimulus; protein transport; establishment of localization; establishment of protein locali…		enzyme regulator activity; catalytic activity; Rab GDP-dissociation inhibitor activity; GDP-dissociation inhibitor activity; nucleoside-triphosphatase regulator activity; GTPase regulator activity; molecular function regulator; oxidoreductase activity;	K17255			IPR023753;	FAD/NAD(P)-binding domain;
E5S1V8	259	K	Rab GDP dissociation inhibitor alpha	Tsp_02829	158.04	YKNEPFGETVK(1)R	-0.19337	2	1	cytosol	regulation of cellular process; single organism signaling; cellular response to stimulus; intracellular signal transduction; oxidation-reduction process; single-organism cellular process; single-organism process; organic substance transport; small GTPase mediated signal transduction; signaling; response to stimulus; protein transport; establishment of localization; establishment of protein locali…		enzyme regulator activity; catalytic activity; Rab GDP-dissociation inhibitor activity; GDP-dissociation inhibitor activity; nucleoside-triphosphatase regulator activity; GTPase regulator activity; molecular function regulator; oxidoreductase activity;	K17255			IPR023753;	FAD/NAD(P)-binding domain;
E5S1V8	348	K	Rab GDP dissociation inhibitor alpha	Tsp_02829	89.369	HVGK(1)VIR	0.14587	2	1	cytosol	regulation of cellular process; single organism signaling; cellular response to stimulus; intracellular signal transduction; oxidation-reduction process; single-organism cellular process; single-organism process; organic substance transport; small GTPase mediated signal transduction; signaling; response to stimulus; protein transport; establishment of localization; establishment of protein locali…		enzyme regulator activity; catalytic activity; Rab GDP-dissociation inhibitor activity; GDP-dissociation inhibitor activity; nucleoside-triphosphatase regulator activity; GTPase regulator activity; molecular function regulator; oxidoreductase activity;	K17255			IPR023753;	FAD/NAD(P)-binding domain;
E5S1V8	367	K	Rab GDP dissociation inhibitor alpha	Tsp_02829	96.128	AICLLNHPIPNTNDSK(1)SCQIIIPQR	-0.086033	3	1	cytosol	regulation of cellular process; single organism signaling; cellular response to stimulus; intracellular signal transduction; oxidation-reduction process; single-organism cellular process; single-organism process; organic substance transport; small GTPase mediated signal transduction; signaling; response to stimulus; protein transport; establishment of localization; establishment of protein locali…		enzyme regulator activity; catalytic activity; Rab GDP-dissociation inhibitor activity; GDP-dissociation inhibitor activity; nucleoside-triphosphatase regulator activity; GTPase regulator activity; molecular function regulator; oxidoreductase activity;	K17255			IPR023753;	FAD/NAD(P)-binding domain;
E5S1V9	70	K	Rab GDP dissociation inhibitor beta	Tsp_02830	63.225	SYDATSHFK(1)TTCDDVIDIFQR	-0.15222	3	1	extracellular	regulation of cellular process; single organism signaling; cellular response to stimulus; intracellular signal transduction; oxidation-reduction process; single-organism cellular process; single-organism process; organic substance transport; small GTPase mediated signal transduction; signaling; response to stimulus; protein transport; establishment of localization; establishment of protein locali…		enzyme regulator activity; catalytic activity; Rab GDP-dissociation inhibitor activity; GDP-dissociation inhibitor activity; nucleoside-triphosphatase regulator activity; GTPase regulator activity; molecular function regulator; oxidoreductase activity;	K17255			IPR023753;	FAD/NAD(P)-binding domain;
E5S1V9	92	K	Rab GDP dissociation inhibitor beta	Tsp_02830	167.9	GTGEPFDFSK(1)ISHLTLEDTQ	-0.89008	2	1	extracellular	regulation of cellular process; single organism signaling; cellular response to stimulus; intracellular signal transduction; oxidation-reduction process; single-organism cellular process; single-organism process; organic substance transport; small GTPase mediated signal transduction; signaling; response to stimulus; protein transport; establishment of localization; establishment of protein locali…		enzyme regulator activity; catalytic activity; Rab GDP-dissociation inhibitor activity; GDP-dissociation inhibitor activity; nucleoside-triphosphatase regulator activity; GTPase regulator activity; molecular function regulator; oxidoreductase activity;	K17255			IPR023753;	FAD/NAD(P)-binding domain;
E5S1W1	117	K	Uncharacterized protein	Tsp_02832	91.658	KRPFEEK(1)SR	-0.75861	3	1	nuclear				K13114	PNN; pinin	tsp03015 mRNA surveillance pathway - Trichinella spiralis; tsp03013 RNA transport - Trichinella spiralis;	IPR006786;	Pinin/SDK/MemA protein;
E5S1W1	388	K	Uncharacterized protein	Tsp_02832	102.45	YIQTTNSPCLLYLPAK(1)HTIR	-0.50484	3	1	nuclear				K13114	PNN; pinin	tsp03015 mRNA surveillance pathway - Trichinella spiralis; tsp03013 RNA transport - Trichinella spiralis;	IPR006786;	Pinin/SDK/MemA protein;
E5S1X1	412	K	Uncharacterized protein	Tsp_02842	62.633	MLK(1)HEALLAR	-1.3421	3	1	cytosol				K14544	UTP22; U3 small nucleolar RNA-associated protein 22	tsp03008 Ribosome biogenesis in eukaryotes - Trichinella spiralis;
E5S1X1	769	K	Uncharacterized protein	Tsp_02842	117.08	LHVSFK(1)SEEFFLK	0.58402	2	1	cytosol				K14544	UTP22; U3 small nucleolar RNA-associated protein 22	tsp03008 Ribosome biogenesis in eukaryotes - Trichinella spiralis;
E5S1Y0	82	K	Putative calcium binding EGF domain protein	Tsp_02850	88.495	WELVDQNK(1)K	-2.0713	2	1	plasma membrane			nucleoside phosphate binding; hydrolase activity, acting on acid anhydrides; hydrolase activity; protein binding; organic cyclic compound binding; heterocyclic compound binding; pyrophosphatase activity; catalytic activity; ribonucleotide binding; binding; purine ribonucleoside binding; cation binding; anion binding; adenyl ribonucleotide binding; adenyl nucleotide binding; hydrolase activity, ac…	K17675			IPR014756; IPR003172; IPR027417; IPR001881; IPR000742; IPR009030; IPR021852; IPR022192; IPR001650;	Immunoglobulin E-set; MD-2-related lipid-recognition domain; P-loop containing nucleoside triphosphate hydrolase; EGF-like calcium-binding domain; EGF-like domain; Growth factor receptor cysteine-rich domain; Domain of unknown function DUF3456; Mitochondrial degradasome RNA helicase subunit, C-terminal domain; Helicase, C-terminal;
E5S1Y0	1028	K	Putative calcium binding EGF domain protein	Tsp_02850	119.41	IK(1)NLESK	-0.38348	2	1	plasma membrane			nucleoside phosphate binding; hydrolase activity, acting on acid anhydrides; hydrolase activity; protein binding; organic cyclic compound binding; heterocyclic compound binding; pyrophosphatase activity; catalytic activity; ribonucleotide binding; binding; purine ribonucleoside binding; cation binding; anion binding; adenyl ribonucleotide binding; adenyl nucleotide binding; hydrolase activity, ac…	K17675			IPR014756; IPR003172; IPR027417; IPR001881; IPR000742; IPR009030; IPR021852; IPR022192; IPR001650;	Immunoglobulin E-set; MD-2-related lipid-recognition domain; P-loop containing nucleoside triphosphate hydrolase; EGF-like calcium-binding domain; EGF-like domain; Growth factor receptor cysteine-rich domain; Domain of unknown function DUF3456; Mitochondrial degradasome RNA helicase subunit, C-terminal domain; Helicase, C-terminal;
E5S1Y1	185	K	Protein NPC2-like protein	Tsp_02851	76.574	LGK(1)VPFLLPNSDACK	0.27016	2	1	nuclear				K13443	NPC2; Niemann-Pick C2 protein	tsp04142 Lysosome - Trichinella spiralis;	IPR014756; IPR003172;	Immunoglobulin E-set; MD-2-related lipid-recognition domain;
E5S1Y7	309	K	Phosphodiesterase	Tsp_02857	128.74	ELSQFSDSK(1)SGDQVSR	0.035606	2	1	nuclear	regulation of cellular process; single organism signaling; cellular response to stimulus; signal transduction; regulation of biological process; cell communication; single-organism cellular process; single-organism process; signaling; response to stimulus; cellular process; biological regulation;		3',5'-cyclic-nucleotide phosphodiesterase activity; cyclic-nucleotide phosphodiesterase activity; catalytic activity; phosphoric ester hydrolase activity; binding; hydrolase activity, acting on ester bonds; ion binding; cation binding; metal ion binding; hydrolase activity; phosphoric diester hydrolase activity;	K13293	PDE4; cAMP-specific phosphodiesterase 4 [EC:3.1.4.53]	tsp00230 Purine metabolism - Trichinella spiralis;	IPR002073; IPR003607;	3'5'-cyclic nucleotide phosphodiesterase, catalytic domain; HD/PDEase domain;
E5S209	10	K	EH domain-containing protein	Tsp_02879	121.02	MFSFINNDTK(1)R	0.21442	2	1	cytosol			nucleoside phosphate binding; nucleoside binding; ion binding; hydrolase activity, acting on acid anhydrides; hydrolase activity; protein binding; nucleotide binding; nucleoside-triphosphatase activity; organic cyclic compound binding; heterocyclic compound binding; ribonucleoside binding; carbohydrate derivative binding; pyrophosphatase activity; catalytic activity; ribonucleotide binding; bindi…	K12483	EHD1; EH domain-containing protein 1	tsp04144 Endocytosis - Trichinella spiralis;	IPR030381; IPR000261; IPR002048; IPR011992; IPR027417; IPR031692;	Dynamin-type guanine nucleotide-binding (G) domain; EH domain; EF-hand domain; EF-hand domain pair; P-loop containing nucleoside triphosphate hydrolase; EH domain-containing protein, N-terminal;
E5S209	119	K	EH domain-containing protein	Tsp_02879	108.55	FIVVMHGEQEGMVPGNALVVDTK(1)R	0.083094	3	1	cytosol			nucleoside phosphate binding; nucleoside binding; ion binding; hydrolase activity, acting on acid anhydrides; hydrolase activity; protein binding; nucleotide binding; nucleoside-triphosphatase activity; organic cyclic compound binding; heterocyclic compound binding; ribonucleoside binding; carbohydrate derivative binding; pyrophosphatase activity; catalytic activity; ribonucleotide binding; bindi…	K12483	EHD1; EH domain-containing protein 1	tsp04144 Endocytosis - Trichinella spiralis;	IPR030381; IPR000261; IPR002048; IPR011992; IPR027417; IPR031692;	Dynamin-type guanine nucleotide-binding (G) domain; EH domain; EF-hand domain; EF-hand domain pair; P-loop containing nucleoside triphosphate hydrolase; EH domain-containing protein, N-terminal;
E5S209	229	K	EH domain-containing protein	Tsp_02879	232.17	IVLNK(1)ADMVDHQQLMR	-1.408	2	1	cytosol			nucleoside phosphate binding; nucleoside binding; ion binding; hydrolase activity, acting on acid anhydrides; hydrolase activity; protein binding; nucleotide binding; nucleoside-triphosphatase activity; organic cyclic compound binding; heterocyclic compound binding; ribonucleoside binding; carbohydrate derivative binding; pyrophosphatase activity; catalytic activity; ribonucleotide binding; bindi…	K12483	EHD1; EH domain-containing protein 1	tsp04144 Endocytosis - Trichinella spiralis;	IPR030381; IPR000261; IPR002048; IPR011992; IPR027417; IPR031692;	Dynamin-type guanine nucleotide-binding (G) domain; EH domain; EF-hand domain; EF-hand domain pair; P-loop containing nucleoside triphosphate hydrolase; EH domain-containing protein, N-terminal;
E5S209	308	K	EH domain-containing protein	Tsp_02879	110.31	LNDLIK(1)R	0.57448	2	1	cytosol			nucleoside phosphate binding; nucleoside binding; ion binding; hydrolase activity, acting on acid anhydrides; hydrolase activity; protein binding; nucleotide binding; nucleoside-triphosphatase activity; organic cyclic compound binding; heterocyclic compound binding; ribonucleoside binding; carbohydrate derivative binding; pyrophosphatase activity; catalytic activity; ribonucleotide binding; bindi…	K12483	EHD1; EH domain-containing protein 1	tsp04144 Endocytosis - Trichinella spiralis;	IPR030381; IPR000261; IPR002048; IPR011992; IPR027417; IPR031692;	Dynamin-type guanine nucleotide-binding (G) domain; EH domain; EF-hand domain; EF-hand domain pair; P-loop containing nucleoside triphosphate hydrolase; EH domain-containing protein, N-terminal;
E5S209	366	K	EH domain-containing protein	Tsp_02879	146.77	EYNISPGDFPDMK(1)R	-0.32767	3	1	cytosol			nucleoside phosphate binding; nucleoside binding; ion binding; hydrolase activity, acting on acid anhydrides; hydrolase activity; protein binding; nucleotide binding; nucleoside-triphosphatase activity; organic cyclic compound binding; heterocyclic compound binding; ribonucleoside binding; carbohydrate derivative binding; pyrophosphatase activity; catalytic activity; ribonucleotide binding; bindi…	K12483	EHD1; EH domain-containing protein 1	tsp04144 Endocytosis - Trichinella spiralis;	IPR030381; IPR000261; IPR002048; IPR011992; IPR027417; IPR031692;	Dynamin-type guanine nucleotide-binding (G) domain; EH domain; EF-hand domain; EF-hand domain pair; P-loop containing nucleoside triphosphate hydrolase; EH domain-containing protein, N-terminal;
E5S219	264	K	DNA damage-binding protein 1	Tsp_02888	101.41	IK(1)TLASR	0.35561	2	1	plasma membrane		organelle; intracellular membrane-bounded organelle; intracellular organelle; nucleus; cell part; intracellular; intracellular part; membrane-bounded organelle; cell;	organic cyclic compound binding; heterocyclic compound binding; protein binding; binding; nucleic acid binding;	K10610	DDB1; DNA damage-binding protein 1	tsp03420 Nucleotide excision repair - Trichinella spiralis; tsp04120 Ubiquitin mediated proteolysis - Trichinella spiralis;	IPR011989; IPR015943; IPR016024; IPR004871;	Armadillo-like helical; WD40/YVTN repeat-like-containing domain; Armadillo-type fold; Cleavage/polyadenylation specificity factor, A subunit, C-terminal;
E5S219	1178	K	DNA damage-binding protein 1	Tsp_02888	139.74	DLQQQPVSESQVVK(1)SAGR	1.4339	3	1	plasma membrane		organelle; intracellular membrane-bounded organelle; intracellular organelle; nucleus; cell part; intracellular; intracellular part; membrane-bounded organelle; cell;	organic cyclic compound binding; heterocyclic compound binding; protein binding; binding; nucleic acid binding;	K10610	DDB1; DNA damage-binding protein 1	tsp03420 Nucleotide excision repair - Trichinella spiralis; tsp04120 Ubiquitin mediated proteolysis - Trichinella spiralis;	IPR011989; IPR015943; IPR016024; IPR004871;	Armadillo-like helical; WD40/YVTN repeat-like-containing domain; Armadillo-type fold; Cleavage/polyadenylation specificity factor, A subunit, C-terminal;
E5S232	58	K	Uncharacterized protein	Tsp_02900	77.192	DCDLPK(1)GTR	-0.60412	2	1	mitochondria
E5S233	7	K	Adenylosuccinate synthetase	Tsp_02901	89.698	AVEVNK(1)QR	-1.9029	2	1	cytosol	nucleoside metabolic process; purine nucleoside metabolic process; purine ribonucleoside monophosphate metabolic process; nucleotide metabolic process; single-organism process; purine ribonucleoside biosynthetic process; nucleoside biosynthetic process; biosynthetic process; ribonucleoside monophosphate biosynthetic process; cellular metabolic process; phosphate-containing compound metabolic proc…	intracellular part; cell; cell part; intracellular; cytoplasm;	magnesium ion binding; nucleoside phosphate binding; ligase activity; nucleoside binding; ion binding; nucleotide binding; ligase activity, forming carbon-nitrogen bonds; organic cyclic compound binding; heterocyclic compound binding; ribonucleoside binding; carbohydrate derivative binding; catalytic activity; ribonucleotide binding; binding; purine ribonucleoside binding; cation binding; metal i…	K01939	purA; adenylosuccinate synthase [EC:6.3.4.4]	tsp00250 Alanine, aspartate and glutamate metabolism - Trichinella spiralis; tsp00230 Purine metabolism - Trichinella spiralis; tsp01100 Metabolic pathways - Trichinella spiralis;	IPR027417;	P-loop containing nucleoside triphosphate hydrolase;
E5S233	34	K	Adenylosuccinate synthetase	Tsp_02901	108.58	IVDLLAPK(1)VDIVAR	0.6045	2	1	cytosol	nucleoside metabolic process; purine nucleoside metabolic process; purine ribonucleoside monophosphate metabolic process; nucleotide metabolic process; single-organism process; purine ribonucleoside biosynthetic process; nucleoside biosynthetic process; biosynthetic process; ribonucleoside monophosphate biosynthetic process; cellular metabolic process; phosphate-containing compound metabolic proc…	intracellular part; cell; cell part; intracellular; cytoplasm;	magnesium ion binding; nucleoside phosphate binding; ligase activity; nucleoside binding; ion binding; nucleotide binding; ligase activity, forming carbon-nitrogen bonds; organic cyclic compound binding; heterocyclic compound binding; ribonucleoside binding; carbohydrate derivative binding; catalytic activity; ribonucleotide binding; binding; purine ribonucleoside binding; cation binding; metal i…	K01939	purA; adenylosuccinate synthase [EC:6.3.4.4]	tsp00250 Alanine, aspartate and glutamate metabolism - Trichinella spiralis; tsp00230 Purine metabolism - Trichinella spiralis; tsp01100 Metabolic pathways - Trichinella spiralis;	IPR027417;	P-loop containing nucleoside triphosphate hydrolase;
E5S233	181	K	Adenylosuccinate synthetase	Tsp_02901	145.43	LGDLVGNFNEFK(1)AK	-0.18629	2	1	cytosol	nucleoside metabolic process; purine nucleoside metabolic process; purine ribonucleoside monophosphate metabolic process; nucleotide metabolic process; single-organism process; purine ribonucleoside biosynthetic process; nucleoside biosynthetic process; biosynthetic process; ribonucleoside monophosphate biosynthetic process; cellular metabolic process; phosphate-containing compound metabolic proc…	intracellular part; cell; cell part; intracellular; cytoplasm;	magnesium ion binding; nucleoside phosphate binding; ligase activity; nucleoside binding; ion binding; nucleotide binding; ligase activity, forming carbon-nitrogen bonds; organic cyclic compound binding; heterocyclic compound binding; ribonucleoside binding; carbohydrate derivative binding; catalytic activity; ribonucleotide binding; binding; purine ribonucleoside binding; cation binding; metal i…	K01939	purA; adenylosuccinate synthase [EC:6.3.4.4]	tsp00250 Alanine, aspartate and glutamate metabolism - Trichinella spiralis; tsp00230 Purine metabolism - Trichinella spiralis; tsp01100 Metabolic pathways - Trichinella spiralis;	IPR027417;	P-loop containing nucleoside triphosphate hydrolase;
E5S233	183	K	Adenylosuccinate synthetase	Tsp_02901	68.107	AK(1)FQQLVLFLK	0.74633	2	1	cytosol	nucleoside metabolic process; purine nucleoside metabolic process; purine ribonucleoside monophosphate metabolic process; nucleotide metabolic process; single-organism process; purine ribonucleoside biosynthetic process; nucleoside biosynthetic process; biosynthetic process; ribonucleoside monophosphate biosynthetic process; cellular metabolic process; phosphate-containing compound metabolic proc…	intracellular part; cell; cell part; intracellular; cytoplasm;	magnesium ion binding; nucleoside phosphate binding; ligase activity; nucleoside binding; ion binding; nucleotide binding; ligase activity, forming carbon-nitrogen bonds; organic cyclic compound binding; heterocyclic compound binding; ribonucleoside binding; carbohydrate derivative binding; catalytic activity; ribonucleotide binding; binding; purine ribonucleoside binding; cation binding; metal i…	K01939	purA; adenylosuccinate synthase [EC:6.3.4.4]	tsp00250 Alanine, aspartate and glutamate metabolism - Trichinella spiralis; tsp00230 Purine metabolism - Trichinella spiralis; tsp01100 Metabolic pathways - Trichinella spiralis;	IPR027417;	P-loop containing nucleoside triphosphate hydrolase;
E5S233	215	K	Adenylosuccinate synthetase	Tsp_02901	79.148	YQNYAEK(1)LK	-0.082624	2	1	cytosol	nucleoside metabolic process; purine nucleoside metabolic process; purine ribonucleoside monophosphate metabolic process; nucleotide metabolic process; single-organism process; purine ribonucleoside biosynthetic process; nucleoside biosynthetic process; biosynthetic process; ribonucleoside monophosphate biosynthetic process; cellular metabolic process; phosphate-containing compound metabolic proc…	intracellular part; cell; cell part; intracellular; cytoplasm;	magnesium ion binding; nucleoside phosphate binding; ligase activity; nucleoside binding; ion binding; nucleotide binding; ligase activity, forming carbon-nitrogen bonds; organic cyclic compound binding; heterocyclic compound binding; ribonucleoside binding; carbohydrate derivative binding; catalytic activity; ribonucleotide binding; binding; purine ribonucleoside binding; cation binding; metal i…	K01939	purA; adenylosuccinate synthase [EC:6.3.4.4]	tsp00250 Alanine, aspartate and glutamate metabolism - Trichinella spiralis; tsp00230 Purine metabolism - Trichinella spiralis; tsp01100 Metabolic pathways - Trichinella spiralis;	IPR027417;	P-loop containing nucleoside triphosphate hydrolase;
E5S233	217	K	Adenylosuccinate synthetase	Tsp_02901	122.16	LK(1)SLNLVHDTVFYMHK	-0.2929	3	1	cytosol	nucleoside metabolic process; purine nucleoside metabolic process; purine ribonucleoside monophosphate metabolic process; nucleotide metabolic process; single-organism process; purine ribonucleoside biosynthetic process; nucleoside biosynthetic process; biosynthetic process; ribonucleoside monophosphate biosynthetic process; cellular metabolic process; phosphate-containing compound metabolic proc…	intracellular part; cell; cell part; intracellular; cytoplasm;	magnesium ion binding; nucleoside phosphate binding; ligase activity; nucleoside binding; ion binding; nucleotide binding; ligase activity, forming carbon-nitrogen bonds; organic cyclic compound binding; heterocyclic compound binding; ribonucleoside binding; carbohydrate derivative binding; catalytic activity; ribonucleotide binding; binding; purine ribonucleoside binding; cation binding; metal i…	K01939	purA; adenylosuccinate synthase [EC:6.3.4.4]	tsp00250 Alanine, aspartate and glutamate metabolism - Trichinella spiralis; tsp00230 Purine metabolism - Trichinella spiralis; tsp01100 Metabolic pathways - Trichinella spiralis;	IPR027417;	P-loop containing nucleoside triphosphate hydrolase;
E5S233	386	K	Adenylosuccinate synthetase	Tsp_02901	91.906	VAVEYK(1)R	-0.40974	2	1	cytosol	nucleoside metabolic process; purine nucleoside metabolic process; purine ribonucleoside monophosphate metabolic process; nucleotide metabolic process; single-organism process; purine ribonucleoside biosynthetic process; nucleoside biosynthetic process; biosynthetic process; ribonucleoside monophosphate biosynthetic process; cellular metabolic process; phosphate-containing compound metabolic proc…	intracellular part; cell; cell part; intracellular; cytoplasm;	magnesium ion binding; nucleoside phosphate binding; ligase activity; nucleoside binding; ion binding; nucleotide binding; ligase activity, forming carbon-nitrogen bonds; organic cyclic compound binding; heterocyclic compound binding; ribonucleoside binding; carbohydrate derivative binding; catalytic activity; ribonucleotide binding; binding; purine ribonucleoside binding; cation binding; metal i…	K01939	purA; adenylosuccinate synthase [EC:6.3.4.4]	tsp00250 Alanine, aspartate and glutamate metabolism - Trichinella spiralis; tsp00230 Purine metabolism - Trichinella spiralis; tsp01100 Metabolic pathways - Trichinella spiralis;	IPR027417;	P-loop containing nucleoside triphosphate hydrolase;
E5S235	175	K	Reticulon-like protein	Tsp_02903	57.532	LETGDVK(1)SK	-0.7714	2	1	plasma membrane		intrinsic component of membrane; membrane; integral component of membrane; membrane part;					IPR003388;	Reticulon;
E5S235	239	K	Reticulon-like protein	Tsp_02903	88.021	SDLK(1)NNEDLSK	0.8848	2	1	plasma membrane		intrinsic component of membrane; membrane; integral component of membrane; membrane part;					IPR003388;	Reticulon;
E5S248	53	K	Splicing factor 3 subunit 1	Tsp_02916	132.79	NIVDK(1)TASFVAR	-0.67253	2	1	cytosol	RNA processing; cellular aromatic compound metabolic process; organic cyclic compound metabolic process; nitrogen compound metabolic process; primary metabolic process; cellular metabolic process; organic substance metabolic process; RNA metabolic process; metabolic process; nucleic acid metabolic process; heterocycle metabolic process; nucleobase-containing compound metabolic process; cellular m…		organic cyclic compound binding; heterocyclic compound binding; RNA binding; protein binding; binding; nucleic acid binding;	K12825	SF3A1; splicing factor 3A subunit 1	tsp03040 Spliceosome - Trichinella spiralis;	IPR000061; IPR029071; IPR022030; IPR000626;	SWAP/Surp; Ubiquitin-related domain; Splicing factor 3A subunit 1; Ubiquitin domain;
E5S256	49	K	Vacuolar proton pump subunit H	Tsp_02924	49.595	LYMESLEVK(1)TCRPNWR	1.2974	3	1	cytosol	ion transmembrane transport; cation transmembrane transport; inorganic ion transmembrane transport; single-organism cellular process; energy coupled proton transmembrane transport, against electrochemical gradient; single-organism process; hydrogen transport; proton transport; establishment of localization; transport; transmembrane transport; single-organism localization; cation transport; ion tr…	membrane; intracellular organelle; bounding membrane of organelle; organelle membrane; cytoplasm; intracellular organelle part; macromolecular complex; intracellular part; proton-transporting V-type ATPase complex; cell; organelle part; proton-transporting V-type ATPase, V1 domain; vacuolar proton-transporting V-type ATPase complex; intracellular membrane-bounded organelle; organelle; intracellul…	active transmembrane transporter activity; ATPase activity, coupled to transmembrane movement of ions; ion transmembrane transporter activity; primary active transmembrane transporter activity; substrate-specific transporter activity; ATPase activity, coupled to transmembrane movement of ions, rotational mechanism; hydrolase activity, acting on acid anhydrides; monovalent inorganic cation transme…	K02144	ATPeV1H; V-type H+-transporting ATPase subunit H	tsp04150 mTOR signaling pathway - Trichinella spiralis; tsp04142 Lysosome - Trichinella spiralis; tsp01100 Metabolic pathways - Trichinella spiralis; tsp04145 Phagosome - Trichinella spiralis; tsp00190 Oxidative phosphorylation - Trichinella spiralis;	IPR011987; IPR011989; IPR016024;	ATPase, V1 complex, subunit H, C-terminal; Armadillo-like helical; Armadillo-type fold;
E5S256	374	K	Vacuolar proton pump subunit H	Tsp_02924	106.67	LQWSPVHK(1)SEK	0.77713	2	1	cytosol	ion transmembrane transport; cation transmembrane transport; inorganic ion transmembrane transport; single-organism cellular process; energy coupled proton transmembrane transport, against electrochemical gradient; single-organism process; hydrogen transport; proton transport; establishment of localization; transport; transmembrane transport; single-organism localization; cation transport; ion tr…	membrane; intracellular organelle; bounding membrane of organelle; organelle membrane; cytoplasm; intracellular organelle part; macromolecular complex; intracellular part; proton-transporting V-type ATPase complex; cell; organelle part; proton-transporting V-type ATPase, V1 domain; vacuolar proton-transporting V-type ATPase complex; intracellular membrane-bounded organelle; organelle; intracellul…	active transmembrane transporter activity; ATPase activity, coupled to transmembrane movement of ions; ion transmembrane transporter activity; primary active transmembrane transporter activity; substrate-specific transporter activity; ATPase activity, coupled to transmembrane movement of ions, rotational mechanism; hydrolase activity, acting on acid anhydrides; monovalent inorganic cation transme…	K02144	ATPeV1H; V-type H+-transporting ATPase subunit H	tsp04150 mTOR signaling pathway - Trichinella spiralis; tsp04142 Lysosome - Trichinella spiralis; tsp01100 Metabolic pathways - Trichinella spiralis; tsp04145 Phagosome - Trichinella spiralis; tsp00190 Oxidative phosphorylation - Trichinella spiralis;	IPR011987; IPR011989; IPR016024;	ATPase, V1 complex, subunit H, C-terminal; Armadillo-like helical; Armadillo-type fold;
E5S257	11	K	60S ribosomal protein L11	Tsp_02925	79.474	SK(1)ANNPMR	-0.088567	2	1	cytosol	cellular protein metabolic process; biosynthetic process; primary metabolic process; cellular metabolic process; organic substance biosynthetic process; cellular biosynthetic process; organic substance metabolic process; metabolic process; cellular macromolecule biosynthetic process; cellular macromolecule metabolic process; gene expression; macromolecule metabolic process; protein metabolic proc…	ribosome; organelle; intracellular organelle; intracellular non-membrane-bounded organelle; cell part; intracellular; cytoplasm; macromolecular complex; intracellular part; cell; ribonucleoprotein complex; cytoplasmic part; non-membrane-bounded organelle;	structural constituent of ribosome; structural molecule activity;	K02868	RP-L11e; large subunit ribosomal protein L11e	tsp03010 Ribosome - Trichinella spiralis;	IPR022803; IPR031309; IPR031310;	Ribosomal protein L5 domain; Ribosomal protein L5, C-terminal; Ribosomal protein L5, N-terminal;
E5S257	56	K	60S ribosomal protein L11	Tsp_02925	220.6	VLETLTGQTPIFSK(1)AR	0.52979	3	1	cytosol	cellular protein metabolic process; biosynthetic process; primary metabolic process; cellular metabolic process; organic substance biosynthetic process; cellular biosynthetic process; organic substance metabolic process; metabolic process; cellular macromolecule biosynthetic process; cellular macromolecule metabolic process; gene expression; macromolecule metabolic process; protein metabolic proc…	ribosome; organelle; intracellular organelle; intracellular non-membrane-bounded organelle; cell part; intracellular; cytoplasm; macromolecular complex; intracellular part; cell; ribonucleoprotein complex; cytoplasmic part; non-membrane-bounded organelle;	structural constituent of ribosome; structural molecule activity;	K02868	RP-L11e; large subunit ribosomal protein L11e	tsp03010 Ribosome - Trichinella spiralis;	IPR022803; IPR031309; IPR031310;	Ribosomal protein L5 domain; Ribosomal protein L5, C-terminal; Ribosomal protein L5, N-terminal;
E5S257	82	K	60S ribosomal protein L11	Tsp_02925	66.326	GPK(1)AEEILEK	0.19841	2	1	cytosol	cellular protein metabolic process; biosynthetic process; primary metabolic process; cellular metabolic process; organic substance biosynthetic process; cellular biosynthetic process; organic substance metabolic process; metabolic process; cellular macromolecule biosynthetic process; cellular macromolecule metabolic process; gene expression; macromolecule metabolic process; protein metabolic proc…	ribosome; organelle; intracellular organelle; intracellular non-membrane-bounded organelle; cell part; intracellular; cytoplasm; macromolecular complex; intracellular part; cell; ribonucleoprotein complex; cytoplasmic part; non-membrane-bounded organelle;	structural constituent of ribosome; structural molecule activity;	K02868	RP-L11e; large subunit ribosomal protein L11e	tsp03010 Ribosome - Trichinella spiralis;	IPR022803; IPR031309; IPR031310;	Ribosomal protein L5 domain; Ribosomal protein L5, C-terminal; Ribosomal protein L5, N-terminal;
E5S257	163	K	60S ribosomal protein L11	Tsp_02925	66.299	ITK(1)AESIK	0.75775	2	1	cytosol	cellular protein metabolic process; biosynthetic process; primary metabolic process; cellular metabolic process; organic substance biosynthetic process; cellular biosynthetic process; organic substance metabolic process; metabolic process; cellular macromolecule biosynthetic process; cellular macromolecule metabolic process; gene expression; macromolecule metabolic process; protein metabolic proc…	ribosome; organelle; intracellular organelle; intracellular non-membrane-bounded organelle; cell part; intracellular; cytoplasm; macromolecular complex; intracellular part; cell; ribonucleoprotein complex; cytoplasmic part; non-membrane-bounded organelle;	structural constituent of ribosome; structural molecule activity;	K02868	RP-L11e; large subunit ribosomal protein L11e	tsp03010 Ribosome - Trichinella spiralis;	IPR022803; IPR031309; IPR031310;	Ribosomal protein L5 domain; Ribosomal protein L5, C-terminal; Ribosomal protein L5, N-terminal;
E5S263	189	K	Serine/threonine-protein phosphatase 2A 56 kDa regulatory subunit alpha isoform	Ppp2r5a	116.63	FLESPDFQPAVGK(1)R	-0.30176	2	1	nuclear	regulation of cellular process; single organism signaling; cellular response to stimulus; signal transduction; regulation of biological process; cell communication; single-organism cellular process; single-organism process; signaling; response to stimulus; cellular process; biological regulation;	catalytic complex; cell part; intracellular; protein serine/threonine phosphatase complex; macromolecular complex; intracellular part; cell; protein complex; phosphatase complex; protein phosphatase type 2A complex;	protein phosphatase type 2A regulator activity; enzyme regulator activity; molecular function regulator; binding; phosphatase regulator activity; protein phosphatase regulator activity;	K11584	PPP2R5; serine/threonine-protein phosphatase 2A regulatory subunit B'	tsp03015 mRNA surveillance pathway - Trichinella spiralis;	IPR016024;	Armadillo-type fold;
E5S280	50	K	Uncharacterized protein	Tsp_02947	78.903	ICGSEDLRPCYK(1)R	-0.62236	3	1	extracellular
E5S2B8	595	K	Putative myosin head (Motor domain)	Tsp_02984	70.028	LVYADFK(1)QR	0.40687	2	1	cytosol, nuclear		intracellular organelle; intracellular non-membrane-bounded organelle; cytoskeletal part; intracellular organelle part; macromolecular complex; intracellular part; cell; actin cytoskeleton; organelle part; non-membrane-bounded organelle; organelle; cytoskeleton; cell part; intracellular; myosin complex; protein complex;	ATP binding; motor activity; nucleoside phosphate binding; nucleoside binding; ion binding; hydrolase activity, acting on acid anhydrides; hydrolase activity; protein binding; nucleotide binding; nucleoside-triphosphatase activity; organic cyclic compound binding; heterocyclic compound binding; ribonucleoside binding; carbohydrate derivative binding; pyrophosphatase activity; catalytic activity; …	K17751			IPR002928; IPR004009; IPR027417; IPR001609; IPR027401;	Myosin tail; Myosin, N-terminal, SH3-like; P-loop containing nucleoside triphosphate hydrolase; Myosin head, motor domain; Myosin-like IQ motif-containing domain;
E5S2B8	1153	K	Putative myosin head (Motor domain)	Tsp_02984	53.359	QVK(1)SLEAQLVDLQTNHEETLR	-1.365	3	1	cytosol, nuclear		intracellular organelle; intracellular non-membrane-bounded organelle; cytoskeletal part; intracellular organelle part; macromolecular complex; intracellular part; cell; actin cytoskeleton; organelle part; non-membrane-bounded organelle; organelle; cytoskeleton; cell part; intracellular; myosin complex; protein complex;	ATP binding; motor activity; nucleoside phosphate binding; nucleoside binding; ion binding; hydrolase activity, acting on acid anhydrides; hydrolase activity; protein binding; nucleotide binding; nucleoside-triphosphatase activity; organic cyclic compound binding; heterocyclic compound binding; ribonucleoside binding; carbohydrate derivative binding; pyrophosphatase activity; catalytic activity; …	K17751			IPR002928; IPR004009; IPR027417; IPR001609; IPR027401;	Myosin tail; Myosin, N-terminal, SH3-like; P-loop containing nucleoside triphosphate hydrolase; Myosin head, motor domain; Myosin-like IQ motif-containing domain;
E5S2D9	142	K	Tether containing UBX domain for GLUT4	Tsp_03004	107.57	SDVILMQK(1)R	0.31736	2	1	cytosol			protein binding; binding;	K15627			IPR029071; IPR001012; IPR021569;	Ubiquitin-related domain; UBX domain; TUG ubiquitin-like domain;
E5S2E2	24	K	Kinesin light chain	Tsp_03007	193.77	TVVQGLEALK(1)NEHTAIR	2.7868	2	1	cytosol		intracellular organelle; intracellular non-membrane-bounded organelle; cytoskeletal part; intracellular organelle part; macromolecular complex; intracellular part; microtubule associated complex; cell; organelle part; kinesin complex; non-membrane-bounded organelle; organelle; cytoskeleton; microtubule cytoskeleton; intracellular; cell part; protein complex;	pyrophosphatase activity; motor activity; catalytic activity; binding; hydrolase activity, acting on acid anhydrides; protein binding; hydrolase activity; nucleoside-triphosphatase activity; hydrolase activity, acting on acid anhydrides, in phosphorus-containing anhydrides; microtubule motor activity;	K10407			IPR011990; IPR013026;	Tetratricopeptide-like helical domain; Tetratricopeptide repeat-containing domain;
E5S2E2	131	K	Kinesin light chain	Tsp_03007	47.904	LQQSEQAVAQLEEEK(1)K	-0.9189	2	1	cytosol		intracellular organelle; intracellular non-membrane-bounded organelle; cytoskeletal part; intracellular organelle part; macromolecular complex; intracellular part; microtubule associated complex; cell; organelle part; kinesin complex; non-membrane-bounded organelle; organelle; cytoskeleton; microtubule cytoskeleton; intracellular; cell part; protein complex;	pyrophosphatase activity; motor activity; catalytic activity; binding; hydrolase activity, acting on acid anhydrides; protein binding; hydrolase activity; nucleoside-triphosphatase activity; hydrolase activity, acting on acid anhydrides, in phosphorus-containing anhydrides; microtubule motor activity;	K10407			IPR011990; IPR013026;	Tetratricopeptide-like helical domain; Tetratricopeptide repeat-containing domain;
E5S2E2	132	K	Kinesin light chain	Tsp_03007	102.05	K(1)HLEFINSIR	-1.7967	3	1	cytosol		intracellular organelle; intracellular non-membrane-bounded organelle; cytoskeletal part; intracellular organelle part; macromolecular complex; intracellular part; microtubule associated complex; cell; organelle part; kinesin complex; non-membrane-bounded organelle; organelle; cytoskeleton; microtubule cytoskeleton; intracellular; cell part; protein complex;	pyrophosphatase activity; motor activity; catalytic activity; binding; hydrolase activity, acting on acid anhydrides; protein binding; hydrolase activity; nucleoside-triphosphatase activity; hydrolase activity, acting on acid anhydrides, in phosphorus-containing anhydrides; microtubule motor activity;	K10407			IPR011990; IPR013026;	Tetratricopeptide-like helical domain; Tetratricopeptide repeat-containing domain;
E5S2E2	376	K	Kinesin light chain	Tsp_03007	85.973	TK(1)NNLASAYLK	-0.38569	2	1	cytosol		intracellular organelle; intracellular non-membrane-bounded organelle; cytoskeletal part; intracellular organelle part; macromolecular complex; intracellular part; microtubule associated complex; cell; organelle part; kinesin complex; non-membrane-bounded organelle; organelle; cytoskeleton; microtubule cytoskeleton; intracellular; cell part; protein complex;	pyrophosphatase activity; motor activity; catalytic activity; binding; hydrolase activity, acting on acid anhydrides; protein binding; hydrolase activity; nucleoside-triphosphatase activity; hydrolase activity, acting on acid anhydrides, in phosphorus-containing anhydrides; microtubule motor activity;	K10407			IPR011990; IPR013026;	Tetratricopeptide-like helical domain; Tetratricopeptide repeat-containing domain;
E5S2F4	2	K	Putative membrane protein	Tsp_03019	47.749	MK(1)FDGFR	0.51019	2	1	cytosol
E5S2G4	220	K	"Procollagen-lysine,2-oxoglutarate 5-dioxygenase 3"	Tsp_03029	68.76	QYK(1)SYAHSK	-0.069894	2	1	nuclear			organic cyclic compound binding; heterocyclic compound binding; catalytic activity; dioxygenase activity; binding; nucleic acid binding; ion binding; cation binding; metal ion binding; oxidoreductase activity;	K13646	PLOD3; lysyl hydroxylase/galactosyltransferase/glucosyltransferase [EC:1.14.11.4 2.4.1.50 2.4.1.66]	tsp00310 Lysine degradation - Trichinella spiralis; tsp00514 Other types of O-glycan biosynthesis - Trichinella spiralis;	IPR015880; IPR016040; IPR007087; IPR013087;	Zinc finger, C2H2-like; NAD(P)-binding domain; Zinc finger, C2H2; Zinc finger C2H2-type/integrase DNA-binding domain;
E5S2G4	1063	K	"Procollagen-lysine,2-oxoglutarate 5-dioxygenase 3"	Tsp_03029	110.38	GYK(1)TSHELK	0.49844	3	1	nuclear			organic cyclic compound binding; heterocyclic compound binding; catalytic activity; dioxygenase activity; binding; nucleic acid binding; ion binding; cation binding; metal ion binding; oxidoreductase activity;	K13646	PLOD3; lysyl hydroxylase/galactosyltransferase/glucosyltransferase [EC:1.14.11.4 2.4.1.50 2.4.1.66]	tsp00310 Lysine degradation - Trichinella spiralis; tsp00514 Other types of O-glycan biosynthesis - Trichinella spiralis;	IPR015880; IPR016040; IPR007087; IPR013087;	Zinc finger, C2H2-like; NAD(P)-binding domain; Zinc finger, C2H2; Zinc finger C2H2-type/integrase DNA-binding domain;
E5S2G7	164	K	AMOP domain protein	Tsp_03032	173.59	TYAGQQLK(1)TAYGR	0.75425	2	1	cytosol	cell-matrix adhesion; biological adhesion; cell adhesion; cell-substrate adhesion;						IPR003886; IPR001846; IPR005533;	NIDO domain; von Willebrand factor, type D domain; AMOP domain;
E5S2G7	218	K	AMOP domain protein	Tsp_03032	96.059	ITELNMYETVK(1)K	0.35498	2	1	cytosol	cell-matrix adhesion; biological adhesion; cell adhesion; cell-substrate adhesion;						IPR003886; IPR001846; IPR005533;	NIDO domain; von Willebrand factor, type D domain; AMOP domain;
E5S2G7	725	K	AMOP domain protein	Tsp_03032	89.805	GYYVLTTLK(1)SK	0.24576	2	1	cytosol	cell-matrix adhesion; biological adhesion; cell adhesion; cell-substrate adhesion;						IPR003886; IPR001846; IPR005533;	NIDO domain; von Willebrand factor, type D domain; AMOP domain;
E5S2G7	785	K	AMOP domain protein	Tsp_03032	122.33	YK(1)TDVYVDGTR	-0.3958	2	1	cytosol	cell-matrix adhesion; biological adhesion; cell adhesion; cell-substrate adhesion;						IPR003886; IPR001846; IPR005533;	NIDO domain; von Willebrand factor, type D domain; AMOP domain;
E5S2H6	59	K	GTP-binding protein Ypt2	Tsp_03040	96.948	TLIVDGK(1)R	-0.73313	2	1	cytosol	regulation of cellular process; single organism signaling; cellular response to stimulus; intracellular signal transduction; single-organism cellular process; single-organism process; organic substance transport; small GTPase mediated signal transduction; signaling; response to stimulus; protein transport; establishment of localization; establishment of protein localization; transport; signal tra…		nucleoside phosphate binding; nucleoside binding; ion binding; nucleotide binding; organic cyclic compound binding; heterocyclic compound binding; ribonucleoside binding; carbohydrate derivative binding; ribonucleotide binding; binding; purine ribonucleoside binding; anion binding; purine ribonucleotide binding; purine nucleoside binding; guanyl ribonucleotide binding; guanyl nucleotide binding; …	K07930			IPR005225; IPR027417;	Small GTP-binding protein domain; P-loop containing nucleoside triphosphate hydrolase;
E5S2H6	126	K	GTP-binding protein Ypt2	Tsp_03040	89.46	LLVATK(1)IDLENDR	-3.2483	2	1	cytosol	regulation of cellular process; single organism signaling; cellular response to stimulus; intracellular signal transduction; single-organism cellular process; single-organism process; organic substance transport; small GTPase mediated signal transduction; signaling; response to stimulus; protein transport; establishment of localization; establishment of protein localization; transport; signal tra…		nucleoside phosphate binding; nucleoside binding; ion binding; nucleotide binding; organic cyclic compound binding; heterocyclic compound binding; ribonucleoside binding; carbohydrate derivative binding; ribonucleotide binding; binding; purine ribonucleoside binding; anion binding; purine ribonucleotide binding; purine nucleoside binding; guanyl ribonucleotide binding; guanyl nucleotide binding; …	K07930			IPR005225; IPR027417;	Small GTP-binding protein domain; P-loop containing nucleoside triphosphate hydrolase;
E5S2H9	173	K	Gephyrin	cin	89.231	IK(1)SNVIIDIPCR	-0.12015	3	1	cytoskeleton	cofactor biosynthetic process; molybdopterin cofactor metabolic process; molybdopterin cofactor biosynthetic process; cellular protein metabolic process; Mo-molybdopterin cofactor biosynthetic process; biosynthetic process; organonitrogen compound biosynthetic process; cellular metabolic process; Mo-molybdopterin cofactor metabolic process; phosphate-containing compound metabolic process; organic…			K15376			IPR005110; IPR005111; IPR001453;	MoeA, N-terminal and linker domain; MoeA, C-terminal, domain IV; MoaB/Mog domain;
E5S2I2	20	K	Serine/threonine-protein phosphatase 5	PPP5C	84.479	MVENIAEAK(1)R	-0.11339	2	1	cytosol	cellular protein metabolic process; primary metabolic process; protein dephosphorylation; dephosphorylation; cellular metabolic process; phosphate-containing compound metabolic process; organic substance metabolic process; metabolic process; phosphorus metabolic process; cellular macromolecule metabolic process; cellular protein modification process; protein metabolic process; macromolecule metab…	organelle; intracellular membrane-bounded organelle; intracellular organelle; nucleus; cell part; intracellular; cytoplasm; intracellular part; membrane-bounded organelle; cell;	phosphoric ester hydrolase activity; catalytic activity; phosphatase activity; binding; hydrolase activity, acting on ester bonds; ion binding; cation binding; metal ion binding; protein binding; hydrolase activity; phosphoprotein phosphatase activity;	K04460	PPP5C; serine/threonine-protein phosphatase 5 [EC:3.1.3.16]	tsp04010 MAPK signaling pathway - Trichinella spiralis;	IPR029052; IPR004843; IPR013235; IPR011990; IPR013026; IPR006186;	Metallo-dependent phosphatase-like; Calcineurin-like phosphoesterase domain, apaH type; PPP domain; Tetratricopeptide-like helical domain; Tetratricopeptide repeat-containing domain; Serine/threonine-specific protein phosphatase/bis(5-nucleosyl)-tetraphosphatase;
E5S2I2	31	K	Serine/threonine-protein phosphatase 5	PPP5C	214.48	QEANECFK(1)NEQYER	-1.3565	2	1	cytosol	cellular protein metabolic process; primary metabolic process; protein dephosphorylation; dephosphorylation; cellular metabolic process; phosphate-containing compound metabolic process; organic substance metabolic process; metabolic process; phosphorus metabolic process; cellular macromolecule metabolic process; cellular protein modification process; protein metabolic process; macromolecule metab…	organelle; intracellular membrane-bounded organelle; intracellular organelle; nucleus; cell part; intracellular; cytoplasm; intracellular part; membrane-bounded organelle; cell;	phosphoric ester hydrolase activity; catalytic activity; phosphatase activity; binding; hydrolase activity, acting on ester bonds; ion binding; cation binding; metal ion binding; protein binding; hydrolase activity; phosphoprotein phosphatase activity;	K04460	PPP5C; serine/threonine-protein phosphatase 5 [EC:3.1.3.16]	tsp04010 MAPK signaling pathway - Trichinella spiralis;	IPR029052; IPR004843; IPR013235; IPR011990; IPR013026; IPR006186;	Metallo-dependent phosphatase-like; Calcineurin-like phosphoesterase domain, apaH type; PPP domain; Tetratricopeptide-like helical domain; Tetratricopeptide repeat-containing domain; Serine/threonine-specific protein phosphatase/bis(5-nucleosyl)-tetraphosphatase;
E5S2I2	407	K	Serine/threonine-protein phosphatase 5	PPP5C	194.98	EFCK(1)HNNLDYIVR	0.93221	3	1	cytosol	cellular protein metabolic process; primary metabolic process; protein dephosphorylation; dephosphorylation; cellular metabolic process; phosphate-containing compound metabolic process; organic substance metabolic process; metabolic process; phosphorus metabolic process; cellular macromolecule metabolic process; cellular protein modification process; protein metabolic process; macromolecule metab…	organelle; intracellular membrane-bounded organelle; intracellular organelle; nucleus; cell part; intracellular; cytoplasm; intracellular part; membrane-bounded organelle; cell;	phosphoric ester hydrolase activity; catalytic activity; phosphatase activity; binding; hydrolase activity, acting on ester bonds; ion binding; cation binding; metal ion binding; protein binding; hydrolase activity; phosphoprotein phosphatase activity;	K04460	PPP5C; serine/threonine-protein phosphatase 5 [EC:3.1.3.16]	tsp04010 MAPK signaling pathway - Trichinella spiralis;	IPR029052; IPR004843; IPR013235; IPR011990; IPR013026; IPR006186;	Metallo-dependent phosphatase-like; Calcineurin-like phosphoesterase domain, apaH type; PPP domain; Tetratricopeptide-like helical domain; Tetratricopeptide repeat-containing domain; Serine/threonine-specific protein phosphatase/bis(5-nucleosyl)-tetraphosphatase;
E5S2J8	957	K	MAGUK p55 subfamily member 5	Tsp_03061	68.42	SK(1)VDNYNTLMQK	-1.1761	2	1	cytosol			protein binding; binding;	K06091			IPR011511; IPR008144; IPR008984; IPR027417; IPR008145; IPR001478; IPR000253; IPR001452;	Variant SH3 domain; Guanylate kinase-like domain; SMAD/FHA domain; P-loop containing nucleoside triphosphate hydrolase; Guanylate kinase/L-type calcium channel beta subunit; PDZ domain; Forkhead-associated (FHA) domain; SH3 domain;
E5S2K6	274	K	"Selenide, water dikinase"	Tsp_03069	56.205	ATLCEMLAK(1)SYK	0.23812	2	1	cytosol	cellular protein metabolic process; biosynthetic process; primary metabolic process; cellular metabolic process; organic substance biosynthetic process; cellular biosynthetic process; organic substance metabolic process; metabolic process; cellular macromolecule biosynthetic process; cellular macromolecule metabolic process; gene expression; macromolecule metabolic process; protein metabolic proc…	ribosome; organelle; intracellular organelle; intracellular non-membrane-bounded organelle; cell part; intracellular; cytoplasm; macromolecular complex; intracellular part; cell; ribonucleoprotein complex; cytoplasmic part; non-membrane-bounded organelle;	ATP binding; nucleoside phosphate binding; phosphotransferase activity, paired acceptors; nucleoside binding; ion binding; nucleotide binding; structural constituent of ribosome; organic cyclic compound binding; heterocyclic compound binding; ribonucleoside binding; carbohydrate derivative binding; kinase activity; catalytic activity; ribonucleotide binding; binding; selenide, water dikinase acti…	K01008	selD; selenide, water dikinase [EC:2.7.9.3]	tsp00450 Selenocompound metabolism - Trichinella spiralis; tsp01100 Metabolic pathways - Trichinella spiralis;	IPR016188; IPR012678; IPR010918; IPR012677;	PurM-like, N-terminal domain; Ribosomal protein L23/L15e core domain; AIR synthase-related protein, C-terminal domain; Nucleotide-binding alpha-beta plait domain;
E5S2K7	564	K	Putative WAP-type 'four-disulfide core	Tsp_03070	54.066	SNK(1)VSMNR	1.4018	2	1	extracellular		extracellular region;	enzyme regulator activity; enzyme inhibitor activity; molecular function regulator; peptidase inhibitor activity; peptidase regulator activity;	K18740			IPR008197;	WAP-type 'four-disulfide core' domain;
E5S2L2	545	K	CRM1 C family protein	Xpo1	97.813	DLLGLCEQK(1)R	-2.5406	2	1	endoplasmic reticulum	establishment of protein localization; transport; intracellular transport; cellular macromolecule localization; establishment of localization in cell; intracellular protein transport; organic substance transport; protein localization; macromolecule localization; cellular protein localization; localization; protein transport; establishment of localization; cellular localization;	organelle; intracellular membrane-bounded organelle; intracellular organelle; nucleus; cell part; intracellular; intracellular part; membrane-bounded organelle; cell;	small GTPase binding; Ras GTPase binding; binding; protein binding; Ran GTPase binding; GTPase binding; enzyme binding;	K14290	XPO1; exportin-1	tsp03008 Ribosome biogenesis in eukaryotes - Trichinella spiralis; tsp03013 RNA transport - Trichinella spiralis;	IPR001494; IPR014877; IPR013598; IPR011989; IPR016024;	Importin-beta, N-terminal domain; CRM1 C-terminal domain; Exportin-1/Importin-beta-like; Armadillo-like helical; Armadillo-type fold;
E5S2L2	700	K	CRM1 C family protein	Xpo1	119.39	DIEVVK(1)NLVNILK	0.85182	2	1	endoplasmic reticulum	establishment of protein localization; transport; intracellular transport; cellular macromolecule localization; establishment of localization in cell; intracellular protein transport; organic substance transport; protein localization; macromolecule localization; cellular protein localization; localization; protein transport; establishment of localization; cellular localization;	organelle; intracellular membrane-bounded organelle; intracellular organelle; nucleus; cell part; intracellular; intracellular part; membrane-bounded organelle; cell;	small GTPase binding; Ras GTPase binding; binding; protein binding; Ran GTPase binding; GTPase binding; enzyme binding;	K14290	XPO1; exportin-1	tsp03008 Ribosome biogenesis in eukaryotes - Trichinella spiralis; tsp03013 RNA transport - Trichinella spiralis;	IPR001494; IPR014877; IPR013598; IPR011989; IPR016024;	Importin-beta, N-terminal domain; CRM1 C-terminal domain; Exportin-1/Importin-beta-like; Armadillo-like helical; Armadillo-type fold;
E5S2L2	766	K	CRM1 C family protein	Xpo1	87.476	AVK(1)TEVLR	0.89298	2	1	endoplasmic reticulum	establishment of protein localization; transport; intracellular transport; cellular macromolecule localization; establishment of localization in cell; intracellular protein transport; organic substance transport; protein localization; macromolecule localization; cellular protein localization; localization; protein transport; establishment of localization; cellular localization;	organelle; intracellular membrane-bounded organelle; intracellular organelle; nucleus; cell part; intracellular; intracellular part; membrane-bounded organelle; cell;	small GTPase binding; Ras GTPase binding; binding; protein binding; Ran GTPase binding; GTPase binding; enzyme binding;	K14290	XPO1; exportin-1	tsp03008 Ribosome biogenesis in eukaryotes - Trichinella spiralis; tsp03013 RNA transport - Trichinella spiralis;	IPR001494; IPR014877; IPR013598; IPR011989; IPR016024;	Importin-beta, N-terminal domain; CRM1 C-terminal domain; Exportin-1/Importin-beta-like; Armadillo-like helical; Armadillo-type fold;
E5S2L4	335	K	Protein ADRM1	Tsp_03077	119.38	VFSK(1)ALQAGHLAPVFEQFR	-0.29284	3	1	extracellular		organelle; intracellular membrane-bounded organelle; intracellular organelle; nucleus; cell part; intracellular; cytoplasm; intracellular part; membrane-bounded organelle; cell;					IPR032368;	UCH-binding domain;
E5S2L6	37	K	Actin-related protein 2	Tsp_03079	85.837	IIQNK(1)VLMGEVMK	0.56295	2	1	nuclear	metabolic process;		active transmembrane transporter activity; primary active transmembrane transporter activity; hydrolase activity, acting on acid anhydrides; hydrolase activity; nucleoside-triphosphatase activity; uridylyltransferase activity; ATPase activity; P-P-bond-hydrolysis-driven transmembrane transporter activity; pyrophosphatase activity; nucleotidyltransferase activity; ATPase activity, coupled to trans…	K17260			IPR014756; IPR019447; IPR003172; IPR029044;	Immunoglobulin E-set; DNA/RNA-binding protein Kin17, conserved domain; MD-2-related lipid-recognition domain; Nucleotide-diphospho-sugar transferases;
E5S2L6	1223	K	Actin-related protein 2	Tsp_03079	144.77	GPK(1)SLIPVR	0.3689	2	1	nuclear	metabolic process;		active transmembrane transporter activity; primary active transmembrane transporter activity; hydrolase activity, acting on acid anhydrides; hydrolase activity; nucleoside-triphosphatase activity; uridylyltransferase activity; ATPase activity; P-P-bond-hydrolysis-driven transmembrane transporter activity; pyrophosphatase activity; nucleotidyltransferase activity; ATPase activity, coupled to trans…	K17260			IPR014756; IPR019447; IPR003172; IPR029044;	Immunoglobulin E-set; DNA/RNA-binding protein Kin17, conserved domain; MD-2-related lipid-recognition domain; Nucleotide-diphospho-sugar transferases;
E5S2P4	323	K	Putative nudix hydrolase 6	Tsp_03106	57.108	DQGTAGK(1)FK	0.59382	2	1	endoplasmic reticulum		extracellular region;	hydrolase activity; catalytic activity;	K13988	NUDT9; ADP-ribose pyrophosphatase [EC:3.6.1.13]	tsp00230 Purine metabolism - Trichinella spiralis;
E5S2Q0	63	K	Phosphotyrosine protein phosphatase	Tsp_03112	89.698	VLSK(1)HGIK	0.75853	2	1	cytosol	cellular protein metabolic process; primary metabolic process; protein dephosphorylation; dephosphorylation; cellular metabolic process; phosphate-containing compound metabolic process; organic substance metabolic process; metabolic process; phosphorus metabolic process; cellular macromolecule metabolic process; cellular protein modification process; protein metabolic process; macromolecule metab…	intracellular part; cell; cell part; intracellular; cytoplasm;	carboxylic ester hydrolase activity; acid phosphatase activity; catalytic activity; phosphoric ester hydrolase activity; protein tyrosine phosphatase activity; phosphatase activity; aminoacyl-tRNA hydrolase activity; hydrolase activity, acting on ester bonds; non-membrane spanning protein tyrosine phosphatase activity; hydrolase activity; phosphoprotein phosphatase activity;	K14394			IPR023476; IPR023485;	Peptidyl-tRNA hydrolase II domain; Phosphotyrosine protein phosphatase I superfamily;
E5S2Q2	375	K	"Pyruvate dehydrogenase complex, E1 component, pyruvate dehydrogenase, beta subunit"	Tsp_03114	112.74	VFLIGEEVAQYEGAYK(1)VTK	-0.39716	2	1	cytosol	cofactor biosynthetic process; cellular response to stress; cellular aromatic compound metabolic process; DNA metabolic process; single-organism process; biosynthetic process; response to stimulus; cellular metabolic process; thioester biosynthetic process; sulfur compound biosynthetic process; organic substance metabolic process; acetyl-CoA biosynthetic process; pyruvate metabolic process; metab…		methyltransferase activity; catalytic activity; oxidoreductase activity, acting on the aldehyde or oxo group of donors; S-methyltransferase activity; methylated-DNA-[protein]-cysteine S-methyltransferase activity; transferase activity, transferring one-carbon groups; pyruvate dehydrogenase activity; pyruvate dehydrogenase (acetyl-transferring) activity; transferase activity; oxidoreductase activi…	K00162	PDHB; pyruvate dehydrogenase E1 component beta subunit [EC:1.2.4.1]	tsp00620 Pyruvate metabolism - Trichinella spiralis; tsp01200 Carbon metabolism - Trichinella spiralis; tsp00020 Citrate cycle (TCA cycle) - Trichinella spiralis; tsp00010 Glycolysis / Gluconeogenesis - Trichinella spiralis; tsp01100 Metabolic pathways - Trichinella spiralis;	IPR011991; IPR009014; IPR033248; IPR007872; IPR029061; IPR005475; IPR014048;	Winged helix-turn-helix DNA-binding domain; Transketolase C-terminal/Pyruvate-ferredoxin oxidoreductase domain II; Transketolase, C-terminal domain; Zinc finger, DPH-type; Thiamin diphosphate-binding fold; Transketolase-like, pyrimidine-binding domain; Methylated-DNA-[protein]-cysteine S-methyltransferase, DNA binding;
E5S2Q2	491	K	"Pyruvate dehydrogenase complex, E1 component, pyruvate dehydrogenase, beta subunit"	Tsp_03114	71.08	VLSPFSSEDAK(1)GLLK	0.067853	2	1	cytosol	cofactor biosynthetic process; cellular response to stress; cellular aromatic compound metabolic process; DNA metabolic process; single-organism process; biosynthetic process; response to stimulus; cellular metabolic process; thioester biosynthetic process; sulfur compound biosynthetic process; organic substance metabolic process; acetyl-CoA biosynthetic process; pyruvate metabolic process; metab…		methyltransferase activity; catalytic activity; oxidoreductase activity, acting on the aldehyde or oxo group of donors; S-methyltransferase activity; methylated-DNA-[protein]-cysteine S-methyltransferase activity; transferase activity, transferring one-carbon groups; pyruvate dehydrogenase activity; pyruvate dehydrogenase (acetyl-transferring) activity; transferase activity; oxidoreductase activi…	K00162	PDHB; pyruvate dehydrogenase E1 component beta subunit [EC:1.2.4.1]	tsp00620 Pyruvate metabolism - Trichinella spiralis; tsp01200 Carbon metabolism - Trichinella spiralis; tsp00020 Citrate cycle (TCA cycle) - Trichinella spiralis; tsp00010 Glycolysis / Gluconeogenesis - Trichinella spiralis; tsp01100 Metabolic pathways - Trichinella spiralis;	IPR011991; IPR009014; IPR033248; IPR007872; IPR029061; IPR005475; IPR014048;	Winged helix-turn-helix DNA-binding domain; Transketolase C-terminal/Pyruvate-ferredoxin oxidoreductase domain II; Transketolase, C-terminal domain; Zinc finger, DPH-type; Thiamin diphosphate-binding fold; Transketolase-like, pyrimidine-binding domain; Methylated-DNA-[protein]-cysteine S-methyltransferase, DNA binding;
E5S2Q2	495	K	"Pyruvate dehydrogenase complex, E1 component, pyruvate dehydrogenase, beta subunit"	Tsp_03114	106.36	GLLK(1)TAIR	-0.20295	2	1	cytosol	cofactor biosynthetic process; cellular response to stress; cellular aromatic compound metabolic process; DNA metabolic process; single-organism process; biosynthetic process; response to stimulus; cellular metabolic process; thioester biosynthetic process; sulfur compound biosynthetic process; organic substance metabolic process; acetyl-CoA biosynthetic process; pyruvate metabolic process; metab…		methyltransferase activity; catalytic activity; oxidoreductase activity, acting on the aldehyde or oxo group of donors; S-methyltransferase activity; methylated-DNA-[protein]-cysteine S-methyltransferase activity; transferase activity, transferring one-carbon groups; pyruvate dehydrogenase activity; pyruvate dehydrogenase (acetyl-transferring) activity; transferase activity; oxidoreductase activi…	K00162	PDHB; pyruvate dehydrogenase E1 component beta subunit [EC:1.2.4.1]	tsp00620 Pyruvate metabolism - Trichinella spiralis; tsp01200 Carbon metabolism - Trichinella spiralis; tsp00020 Citrate cycle (TCA cycle) - Trichinella spiralis; tsp00010 Glycolysis / Gluconeogenesis - Trichinella spiralis; tsp01100 Metabolic pathways - Trichinella spiralis;	IPR011991; IPR009014; IPR033248; IPR007872; IPR029061; IPR005475; IPR014048;	Winged helix-turn-helix DNA-binding domain; Transketolase C-terminal/Pyruvate-ferredoxin oxidoreductase domain II; Transketolase, C-terminal domain; Zinc finger, DPH-type; Thiamin diphosphate-binding fold; Transketolase-like, pyrimidine-binding domain; Methylated-DNA-[protein]-cysteine S-methyltransferase, DNA binding;
E5S2Q4	254	K	40S ribosomal protein S20	Tsp_03116	86.794	DK(1)NVMPR	-2.939	2	1	cytosol	cellular protein metabolic process; biosynthetic process; primary metabolic process; cellular metabolic process; organic substance biosynthetic process; cellular biosynthetic process; organic substance metabolic process; metabolic process; cellular macromolecule biosynthetic process; cellular macromolecule metabolic process; gene expression; macromolecule metabolic process; protein metabolic proc…	ribosome; intracellular organelle; intracellular non-membrane-bounded organelle; small ribosomal subunit; intracellular organelle part; cytoplasm; macromolecular complex; intracellular part; cell; organelle part; non-membrane-bounded organelle; organelle; ribosomal subunit; intracellular; cell part; ribonucleoprotein complex; cytoplasmic part;	structural constituent of ribosome; structural molecule activity;	K02969	RP-S20e; small subunit ribosomal protein S20e	tsp03010 Ribosome - Trichinella spiralis;	IPR027486;	Ribosomal protein S10 domain;
E5S2Q4	267	K	40S ribosomal protein S20	Tsp_03116	92.187	YPTK(1)TLR	-0.20783	2	1	cytosol	cellular protein metabolic process; biosynthetic process; primary metabolic process; cellular metabolic process; organic substance biosynthetic process; cellular biosynthetic process; organic substance metabolic process; metabolic process; cellular macromolecule biosynthetic process; cellular macromolecule metabolic process; gene expression; macromolecule metabolic process; protein metabolic proc…	ribosome; intracellular organelle; intracellular non-membrane-bounded organelle; small ribosomal subunit; intracellular organelle part; cytoplasm; macromolecular complex; intracellular part; cell; organelle part; non-membrane-bounded organelle; organelle; ribosomal subunit; intracellular; cell part; ribonucleoprotein complex; cytoplasmic part;	structural constituent of ribosome; structural molecule activity;	K02969	RP-S20e; small subunit ribosomal protein S20e	tsp03010 Ribosome - Trichinella spiralis;	IPR027486;	Ribosomal protein S10 domain;
E5S2Q4	283	K	40S ribosomal protein S20	Tsp_03116	130.47	TPCGEGSK(1)TWDR	-0.23122	2	1	cytosol	cellular protein metabolic process; biosynthetic process; primary metabolic process; cellular metabolic process; organic substance biosynthetic process; cellular biosynthetic process; organic substance metabolic process; metabolic process; cellular macromolecule biosynthetic process; cellular macromolecule metabolic process; gene expression; macromolecule metabolic process; protein metabolic proc…	ribosome; intracellular organelle; intracellular non-membrane-bounded organelle; small ribosomal subunit; intracellular organelle part; cytoplasm; macromolecular complex; intracellular part; cell; organelle part; non-membrane-bounded organelle; organelle; ribosomal subunit; intracellular; cell part; ribonucleoprotein complex; cytoplasmic part;	structural constituent of ribosome; structural molecule activity;	K02969	RP-S20e; small subunit ribosomal protein S20e	tsp03010 Ribosome - Trichinella spiralis;	IPR027486;	Ribosomal protein S10 domain;
E5S2Q9	44	K	Calcium-transporting ATPase	Tsp_03121	125.73	LK(1)TSPTHGLSDPSDIER	0.65197	3	1	plasma membrane	calcium ion transmembrane transport; divalent inorganic cation transport; ion transmembrane transport; cation transmembrane transport; inorganic ion transmembrane transport; metal ion transport; single-organism cellular process; single-organism process; establishment of localization; transport; transmembrane transport; single-organism localization; cation transport; calcium ion transport; ion tra…	intrinsic component of membrane; membrane; integral component of membrane; membrane part;	ATPase activity, coupled to transmembrane movement of ions; nucleoside phosphate binding; primary active transmembrane transporter activity; substrate-specific transporter activity; hydrolase activity, acting on acid anhydrides; hydrolase activity; substrate-specific transmembrane transporter activity; ATPase activity; organic cyclic compound binding; heterocyclic compound binding; metal ion tran…	K05850	ATP2B; Ca2+ transporting ATPase, plasma membrane [EC:3.6.3.8]	tsp04020 Calcium signaling pathway - Trichinella spiralis;	IPR004014; IPR023298; IPR008250; IPR023299; IPR006068; IPR023214;	Cation-transporting P-type ATPase, N-terminal; P-type ATPase, transmembrane domain; P-type ATPase, A domain; P-type ATPase, cytoplasmic domain N; Cation-transporting P-type ATPase, C-terminal; HAD-like domain;
E5S2Q9	223	K	Calcium-transporting ATPase	Tsp_03121	130.27	VDESSLTGESDFIK(1)K	0.39448	2	1	plasma membrane	calcium ion transmembrane transport; divalent inorganic cation transport; ion transmembrane transport; cation transmembrane transport; inorganic ion transmembrane transport; metal ion transport; single-organism cellular process; single-organism process; establishment of localization; transport; transmembrane transport; single-organism localization; cation transport; calcium ion transport; ion tra…	intrinsic component of membrane; membrane; integral component of membrane; membrane part;	ATPase activity, coupled to transmembrane movement of ions; nucleoside phosphate binding; primary active transmembrane transporter activity; substrate-specific transporter activity; hydrolase activity, acting on acid anhydrides; hydrolase activity; substrate-specific transmembrane transporter activity; ATPase activity; organic cyclic compound binding; heterocyclic compound binding; metal ion tran…	K05850	ATP2B; Ca2+ transporting ATPase, plasma membrane [EC:3.6.3.8]	tsp04020 Calcium signaling pathway - Trichinella spiralis;	IPR004014; IPR023298; IPR008250; IPR023299; IPR006068; IPR023214;	Cation-transporting P-type ATPase, N-terminal; P-type ATPase, transmembrane domain; P-type ATPase, A domain; P-type ATPase, cytoplasmic domain N; Cation-transporting P-type ATPase, C-terminal; HAD-like domain;
E5S2Q9	462	K	Calcium-transporting ATPase	Tsp_03121	74.6	SYIGK(1)SLYK	1.0576	2	1	plasma membrane	calcium ion transmembrane transport; divalent inorganic cation transport; ion transmembrane transport; cation transmembrane transport; inorganic ion transmembrane transport; metal ion transport; single-organism cellular process; single-organism process; establishment of localization; transport; transmembrane transport; single-organism localization; cation transport; calcium ion transport; ion tra…	intrinsic component of membrane; membrane; integral component of membrane; membrane part;	ATPase activity, coupled to transmembrane movement of ions; nucleoside phosphate binding; primary active transmembrane transporter activity; substrate-specific transporter activity; hydrolase activity, acting on acid anhydrides; hydrolase activity; substrate-specific transmembrane transporter activity; ATPase activity; organic cyclic compound binding; heterocyclic compound binding; metal ion tran…	K05850	ATP2B; Ca2+ transporting ATPase, plasma membrane [EC:3.6.3.8]	tsp04020 Calcium signaling pathway - Trichinella spiralis;	IPR004014; IPR023298; IPR008250; IPR023299; IPR006068; IPR023214;	Cation-transporting P-type ATPase, N-terminal; P-type ATPase, transmembrane domain; P-type ATPase, A domain; P-type ATPase, cytoplasmic domain N; Cation-transporting P-type ATPase, C-terminal; HAD-like domain;
E5S2Q9	579	K	Calcium-transporting ATPase	Tsp_03121	113.69	GASEILLGK(1)CK	-0.27897	2	1	plasma membrane	calcium ion transmembrane transport; divalent inorganic cation transport; ion transmembrane transport; cation transmembrane transport; inorganic ion transmembrane transport; metal ion transport; single-organism cellular process; single-organism process; establishment of localization; transport; transmembrane transport; single-organism localization; cation transport; calcium ion transport; ion tra…	intrinsic component of membrane; membrane; integral component of membrane; membrane part;	ATPase activity, coupled to transmembrane movement of ions; nucleoside phosphate binding; primary active transmembrane transporter activity; substrate-specific transporter activity; hydrolase activity, acting on acid anhydrides; hydrolase activity; substrate-specific transmembrane transporter activity; ATPase activity; organic cyclic compound binding; heterocyclic compound binding; metal ion tran…	K05850	ATP2B; Ca2+ transporting ATPase, plasma membrane [EC:3.6.3.8]	tsp04020 Calcium signaling pathway - Trichinella spiralis;	IPR004014; IPR023298; IPR008250; IPR023299; IPR006068; IPR023214;	Cation-transporting P-type ATPase, N-terminal; P-type ATPase, transmembrane domain; P-type ATPase, A domain; P-type ATPase, cytoplasmic domain N; Cation-transporting P-type ATPase, C-terminal; HAD-like domain;
E5S2Q9	784	K	Calcium-transporting ATPase	Tsp_03121	125.45	EVVAVTGDGTNDGPALK(1)K	-1.6806	2	1	plasma membrane	calcium ion transmembrane transport; divalent inorganic cation transport; ion transmembrane transport; cation transmembrane transport; inorganic ion transmembrane transport; metal ion transport; single-organism cellular process; single-organism process; establishment of localization; transport; transmembrane transport; single-organism localization; cation transport; calcium ion transport; ion tra…	intrinsic component of membrane; membrane; integral component of membrane; membrane part;	ATPase activity, coupled to transmembrane movement of ions; nucleoside phosphate binding; primary active transmembrane transporter activity; substrate-specific transporter activity; hydrolase activity, acting on acid anhydrides; hydrolase activity; substrate-specific transmembrane transporter activity; ATPase activity; organic cyclic compound binding; heterocyclic compound binding; metal ion tran…	K05850	ATP2B; Ca2+ transporting ATPase, plasma membrane [EC:3.6.3.8]	tsp04020 Calcium signaling pathway - Trichinella spiralis;	IPR004014; IPR023298; IPR008250; IPR023299; IPR006068; IPR023214;	Cation-transporting P-type ATPase, N-terminal; P-type ATPase, transmembrane domain; P-type ATPase, A domain; P-type ATPase, cytoplasmic domain N; Cation-transporting P-type ATPase, C-terminal; HAD-like domain;
E5S2U1	366	K	Putative LIM domain protein	Tsp_03151	206.1	FGTESYHVLFK(1)R	0.84988	2	1	nuclear			cation binding; metal ion binding; zinc ion binding; transition metal ion binding; binding; ion binding;				IPR001781; IPR002931;	Zinc finger, LIM-type; Transglutaminase-like;
E5S2U1	384	K	Putative LIM domain protein	Tsp_03151	101.39	GYSK(1)SAGYQPGMR	-0.9601	2	1	nuclear			cation binding; metal ion binding; zinc ion binding; transition metal ion binding; binding; ion binding;				IPR001781; IPR002931;	Zinc finger, LIM-type; Transglutaminase-like;
E5S2U1	555	K	Putative LIM domain protein	Tsp_03151	97.073	FYDTDQADYNHVSLK(1)R	1.515	3	1	nuclear			cation binding; metal ion binding; zinc ion binding; transition metal ion binding; binding; ion binding;				IPR001781; IPR002931;	Zinc finger, LIM-type; Transglutaminase-like;
E5S2U5	108	K	Dihydrolipoyl dehydrogenase	Tsp_03154	135.23	HGIEGTASLNLAAMMEQK(1)SNAVK	2.9067	3	1	cytosol	regulation of cellular process; homeostatic process; regulation of biological quality; metabolic process; regulation of biological process; oxidation-reduction process; single-organism metabolic process; cell redox homeostasis; single-organism cellular process; cellular homeostasis; single-organism process; cellular process; biological regulation;		dihydrolipoyl dehydrogenase activity; oxidoreductase activity, acting on NAD(P)H; nucleoside phosphate binding; flavin adenine dinucleotide binding; ion binding; nucleotide binding; cofactor binding; oxidoreductase activity, acting on a sulfur group of donors, NAD(P) as acceptor; oxidoreductase activity; heterocyclic compound binding; organic cyclic compound binding; catalytic activity; binding; …	K00382	DLD; dihydrolipoamide dehydrogenase [EC:1.8.1.4]	tsp00620 Pyruvate metabolism - Trichinella spiralis; tsp00020 Citrate cycle (TCA cycle) - Trichinella spiralis; tsp00640 Propanoate metabolism - Trichinella spiralis; tsp01100 Metabolic pathways - Trichinella spiralis; tsp00260 Glycine, serine and threonine metabolism - Trichinella spiralis; tsp01200 Carbon metabolism - Trichinella spiralis; tsp00010 Glycolysis / Gluconeogenesis - Trichinella spi…	IPR016156; IPR004099; IPR023753;	FAD/NAD-linked reductase, dimerisation domain; Pyridine nucleotide-disulphide oxidoreductase, dimerisation domain; FAD/NAD(P)-binding domain;
E5S2U5	127	K	Dihydrolipoyl dehydrogenase	Tsp_03154	186.94	ANK(1)VTHMQGHGTITAK	0.27553	3	1	cytosol	regulation of cellular process; homeostatic process; regulation of biological quality; metabolic process; regulation of biological process; oxidation-reduction process; single-organism metabolic process; cell redox homeostasis; single-organism cellular process; cellular homeostasis; single-organism process; cellular process; biological regulation;		dihydrolipoyl dehydrogenase activity; oxidoreductase activity, acting on NAD(P)H; nucleoside phosphate binding; flavin adenine dinucleotide binding; ion binding; nucleotide binding; cofactor binding; oxidoreductase activity, acting on a sulfur group of donors, NAD(P) as acceptor; oxidoreductase activity; heterocyclic compound binding; organic cyclic compound binding; catalytic activity; binding; …	K00382	DLD; dihydrolipoamide dehydrogenase [EC:1.8.1.4]	tsp00620 Pyruvate metabolism - Trichinella spiralis; tsp00020 Citrate cycle (TCA cycle) - Trichinella spiralis; tsp00640 Propanoate metabolism - Trichinella spiralis; tsp01100 Metabolic pathways - Trichinella spiralis; tsp00260 Glycine, serine and threonine metabolism - Trichinella spiralis; tsp01200 Carbon metabolism - Trichinella spiralis; tsp00010 Glycolysis / Gluconeogenesis - Trichinella spi…	IPR016156; IPR004099; IPR023753;	FAD/NAD-linked reductase, dimerisation domain; Pyridine nucleotide-disulphide oxidoreductase, dimerisation domain; FAD/NAD(P)-binding domain;
E5S2U5	140	K	Dihydrolipoyl dehydrogenase	Tsp_03154	180.63	VTHMQGHGTITAK(1)NEVTVQK	-1.0883	4	1	cytosol	regulation of cellular process; homeostatic process; regulation of biological quality; metabolic process; regulation of biological process; oxidation-reduction process; single-organism metabolic process; cell redox homeostasis; single-organism cellular process; cellular homeostasis; single-organism process; cellular process; biological regulation;		dihydrolipoyl dehydrogenase activity; oxidoreductase activity, acting on NAD(P)H; nucleoside phosphate binding; flavin adenine dinucleotide binding; ion binding; nucleotide binding; cofactor binding; oxidoreductase activity, acting on a sulfur group of donors, NAD(P) as acceptor; oxidoreductase activity; heterocyclic compound binding; organic cyclic compound binding; catalytic activity; binding; …	K00382	DLD; dihydrolipoamide dehydrogenase [EC:1.8.1.4]	tsp00620 Pyruvate metabolism - Trichinella spiralis; tsp00020 Citrate cycle (TCA cycle) - Trichinella spiralis; tsp00640 Propanoate metabolism - Trichinella spiralis; tsp01100 Metabolic pathways - Trichinella spiralis; tsp00260 Glycine, serine and threonine metabolism - Trichinella spiralis; tsp01200 Carbon metabolism - Trichinella spiralis; tsp00010 Glycolysis / Gluconeogenesis - Trichinella spi…	IPR016156; IPR004099; IPR023753;	FAD/NAD-linked reductase, dimerisation domain; Pyridine nucleotide-disulphide oxidoreductase, dimerisation domain; FAD/NAD(P)-binding domain;
E5S2U5	147	K	Dihydrolipoyl dehydrogenase	Tsp_03154	230.36	NEVTVQK(1)SDGQQEK	0.3838	2	1	cytosol	regulation of cellular process; homeostatic process; regulation of biological quality; metabolic process; regulation of biological process; oxidation-reduction process; single-organism metabolic process; cell redox homeostasis; single-organism cellular process; cellular homeostasis; single-organism process; cellular process; biological regulation;		dihydrolipoyl dehydrogenase activity; oxidoreductase activity, acting on NAD(P)H; nucleoside phosphate binding; flavin adenine dinucleotide binding; ion binding; nucleotide binding; cofactor binding; oxidoreductase activity, acting on a sulfur group of donors, NAD(P) as acceptor; oxidoreductase activity; heterocyclic compound binding; organic cyclic compound binding; catalytic activity; binding; …	K00382	DLD; dihydrolipoamide dehydrogenase [EC:1.8.1.4]	tsp00620 Pyruvate metabolism - Trichinella spiralis; tsp00020 Citrate cycle (TCA cycle) - Trichinella spiralis; tsp00640 Propanoate metabolism - Trichinella spiralis; tsp01100 Metabolic pathways - Trichinella spiralis; tsp00260 Glycine, serine and threonine metabolism - Trichinella spiralis; tsp01200 Carbon metabolism - Trichinella spiralis; tsp00010 Glycolysis / Gluconeogenesis - Trichinella spi…	IPR016156; IPR004099; IPR023753;	FAD/NAD-linked reductase, dimerisation domain; Pyridine nucleotide-disulphide oxidoreductase, dimerisation domain; FAD/NAD(P)-binding domain;
E5S2U5	258	K	Dihydrolipoyl dehydrogenase	Tsp_03154	100.82	LNTK(1)VLSATK	-0.37267	2	1	cytosol	regulation of cellular process; homeostatic process; regulation of biological quality; metabolic process; regulation of biological process; oxidation-reduction process; single-organism metabolic process; cell redox homeostasis; single-organism cellular process; cellular homeostasis; single-organism process; cellular process; biological regulation;		dihydrolipoyl dehydrogenase activity; oxidoreductase activity, acting on NAD(P)H; nucleoside phosphate binding; flavin adenine dinucleotide binding; ion binding; nucleotide binding; cofactor binding; oxidoreductase activity, acting on a sulfur group of donors, NAD(P) as acceptor; oxidoreductase activity; heterocyclic compound binding; organic cyclic compound binding; catalytic activity; binding; …	K00382	DLD; dihydrolipoamide dehydrogenase [EC:1.8.1.4]	tsp00620 Pyruvate metabolism - Trichinella spiralis; tsp00020 Citrate cycle (TCA cycle) - Trichinella spiralis; tsp00640 Propanoate metabolism - Trichinella spiralis; tsp01100 Metabolic pathways - Trichinella spiralis; tsp00260 Glycine, serine and threonine metabolism - Trichinella spiralis; tsp01200 Carbon metabolism - Trichinella spiralis; tsp00010 Glycolysis / Gluconeogenesis - Trichinella spi…	IPR016156; IPR004099; IPR023753;	FAD/NAD-linked reductase, dimerisation domain; Pyridine nucleotide-disulphide oxidoreductase, dimerisation domain; FAD/NAD(P)-binding domain;
E5S2U5	264	K	Dihydrolipoyl dehydrogenase	Tsp_03154	125.03	VLSATK(1)VSNDLIK	1.8837	3	1	cytosol	regulation of cellular process; homeostatic process; regulation of biological quality; metabolic process; regulation of biological process; oxidation-reduction process; single-organism metabolic process; cell redox homeostasis; single-organism cellular process; cellular homeostasis; single-organism process; cellular process; biological regulation;		dihydrolipoyl dehydrogenase activity; oxidoreductase activity, acting on NAD(P)H; nucleoside phosphate binding; flavin adenine dinucleotide binding; ion binding; nucleotide binding; cofactor binding; oxidoreductase activity, acting on a sulfur group of donors, NAD(P) as acceptor; oxidoreductase activity; heterocyclic compound binding; organic cyclic compound binding; catalytic activity; binding; …	K00382	DLD; dihydrolipoamide dehydrogenase [EC:1.8.1.4]	tsp00620 Pyruvate metabolism - Trichinella spiralis; tsp00020 Citrate cycle (TCA cycle) - Trichinella spiralis; tsp00640 Propanoate metabolism - Trichinella spiralis; tsp01100 Metabolic pathways - Trichinella spiralis; tsp00260 Glycine, serine and threonine metabolism - Trichinella spiralis; tsp01200 Carbon metabolism - Trichinella spiralis; tsp00010 Glycolysis / Gluconeogenesis - Trichinella spi…	IPR016156; IPR004099; IPR023753;	FAD/NAD-linked reductase, dimerisation domain; Pyridine nucleotide-disulphide oxidoreductase, dimerisation domain; FAD/NAD(P)-binding domain;
E5S2U5	316	K	Dihydrolipoyl dehydrogenase	Tsp_03154	174.63	RPYTHNLGLENVGIQLDNK(1)GR	1.8022	3	1	cytosol	regulation of cellular process; homeostatic process; regulation of biological quality; metabolic process; regulation of biological process; oxidation-reduction process; single-organism metabolic process; cell redox homeostasis; single-organism cellular process; cellular homeostasis; single-organism process; cellular process; biological regulation;		dihydrolipoyl dehydrogenase activity; oxidoreductase activity, acting on NAD(P)H; nucleoside phosphate binding; flavin adenine dinucleotide binding; ion binding; nucleotide binding; cofactor binding; oxidoreductase activity, acting on a sulfur group of donors, NAD(P) as acceptor; oxidoreductase activity; heterocyclic compound binding; organic cyclic compound binding; catalytic activity; binding; …	K00382	DLD; dihydrolipoamide dehydrogenase [EC:1.8.1.4]	tsp00620 Pyruvate metabolism - Trichinella spiralis; tsp00020 Citrate cycle (TCA cycle) - Trichinella spiralis; tsp00640 Propanoate metabolism - Trichinella spiralis; tsp01100 Metabolic pathways - Trichinella spiralis; tsp00260 Glycine, serine and threonine metabolism - Trichinella spiralis; tsp01200 Carbon metabolism - Trichinella spiralis; tsp00010 Glycolysis / Gluconeogenesis - Trichinella spi…	IPR016156; IPR004099; IPR023753;	FAD/NAD-linked reductase, dimerisation domain; Pyridine nucleotide-disulphide oxidoreductase, dimerisation domain; FAD/NAD(P)-binding domain;
E5S2U5	323	K	Dihydrolipoyl dehydrogenase	Tsp_03154	147.04	GRVPVNK(1)R	-0.2868	2	1	cytosol	regulation of cellular process; homeostatic process; regulation of biological quality; metabolic process; regulation of biological process; oxidation-reduction process; single-organism metabolic process; cell redox homeostasis; single-organism cellular process; cellular homeostasis; single-organism process; cellular process; biological regulation;		dihydrolipoyl dehydrogenase activity; oxidoreductase activity, acting on NAD(P)H; nucleoside phosphate binding; flavin adenine dinucleotide binding; ion binding; nucleotide binding; cofactor binding; oxidoreductase activity, acting on a sulfur group of donors, NAD(P) as acceptor; oxidoreductase activity; heterocyclic compound binding; organic cyclic compound binding; catalytic activity; binding; …	K00382	DLD; dihydrolipoamide dehydrogenase [EC:1.8.1.4]	tsp00620 Pyruvate metabolism - Trichinella spiralis; tsp00020 Citrate cycle (TCA cycle) - Trichinella spiralis; tsp00640 Propanoate metabolism - Trichinella spiralis; tsp01100 Metabolic pathways - Trichinella spiralis; tsp00260 Glycine, serine and threonine metabolism - Trichinella spiralis; tsp01200 Carbon metabolism - Trichinella spiralis; tsp00010 Glycolysis / Gluconeogenesis - Trichinella spi…	IPR016156; IPR004099; IPR023753;	FAD/NAD-linked reductase, dimerisation domain; Pyridine nucleotide-disulphide oxidoreductase, dimerisation domain; FAD/NAD(P)-binding domain;
E5S2U5	397	K	Dihydrolipoyl dehydrogenase	Tsp_03154	197.19	SEEQLKEQGVK(1)YK	-0.34729	2	1	cytosol	regulation of cellular process; homeostatic process; regulation of biological quality; metabolic process; regulation of biological process; oxidation-reduction process; single-organism metabolic process; cell redox homeostasis; single-organism cellular process; cellular homeostasis; single-organism process; cellular process; biological regulation;		dihydrolipoyl dehydrogenase activity; oxidoreductase activity, acting on NAD(P)H; nucleoside phosphate binding; flavin adenine dinucleotide binding; ion binding; nucleotide binding; cofactor binding; oxidoreductase activity, acting on a sulfur group of donors, NAD(P) as acceptor; oxidoreductase activity; heterocyclic compound binding; organic cyclic compound binding; catalytic activity; binding; …	K00382	DLD; dihydrolipoamide dehydrogenase [EC:1.8.1.4]	tsp00620 Pyruvate metabolism - Trichinella spiralis; tsp00020 Citrate cycle (TCA cycle) - Trichinella spiralis; tsp00640 Propanoate metabolism - Trichinella spiralis; tsp01100 Metabolic pathways - Trichinella spiralis; tsp00260 Glycine, serine and threonine metabolism - Trichinella spiralis; tsp01200 Carbon metabolism - Trichinella spiralis; tsp00010 Glycolysis / Gluconeogenesis - Trichinella spi…	IPR016156; IPR004099; IPR023753;	FAD/NAD-linked reductase, dimerisation domain; Pyridine nucleotide-disulphide oxidoreductase, dimerisation domain; FAD/NAD(P)-binding domain;
E5S2U6	475	K	Hepatocyte growth factor-regulated tyrosine kinase substrate	Tsp_03155	115.12	EYYENLQDK(1)VNQIR	-1.9306	2	1	extracellular	establishment of protein localization; transport; intracellular transport; cellular macromolecule localization; establishment of localization in cell; intracellular protein transport; organic substance transport; protein localization; macromolecule localization; cellular protein localization; localization; protein transport; establishment of localization; cellular localization;		kinase activity; catalytic activity; binding; ion binding; cation binding; metal ion binding; transferase activity; transferase activity, transferring phosphorus-containing groups;	K12182	HGS; hepatocyte growth factor-regulated tyrosine kinase substrate	tsp04144 Endocytosis - Trichinella spiralis; tsp04145 Phagosome - Trichinella spiralis;	IPR002014; IPR000306; IPR017455; IPR013083; IPR011011; IPR024641; IPR008942;	VHS domain; FYVE zinc finger; Zinc finger, FYVE-related; Zinc finger, RING/FYVE/PHD-type; Zinc finger, FYVE/PHD-type; Hepatocyte growth factor-regulated tyrosine kinase substrate, helical domain; ENTH/VHS;
E5S2V1	389	K	ABC1 family protein	Tsp_03160	124.2	GIK(1)NTGFTAEENDDIK	0.44142	2	1	mitochondria			catalytic activity; transferase activity; transferase activity, transferring phosphorus-containing groups;	K08869			IPR004147; IPR011009;	UbiB domain; Protein kinase-like domain;
E5S2V2	52	K	Calreticulin	CALR	100.88	HKDDYGK(1)FK	-1.3661	2	0.999997	extracellular	protein folding; metabolic process; cellular protein metabolic process; cellular macromolecule metabolic process; macromolecule metabolic process; protein metabolic process; primary metabolic process; cellular process; cellular metabolic process; organic substance metabolic process;	organelle; intracellular membrane-bounded organelle; intracellular organelle; endoplasmic reticulum; cell part; intracellular; cytoplasm; endomembrane system; intracellular part; membrane-bounded organelle; cell; cytoplasmic part;	cation binding; metal ion binding; protein binding; calcium ion binding; unfolded protein binding; binding; ion binding;	K08057	CALR; calreticulin	tsp04141 Protein processing in endoplasmic reticulum - Trichinella spiralis; tsp04145 Phagosome - Trichinella spiralis;	IPR009033; IPR013320;	Calreticulin/calnexin, P domain; Concanavalin A-like lectin/glucanase domain;
E5S2V2	103	K	Calreticulin	CALR	130.71	ALVLSFSVK(1)HEQK	0.47487	3	1	extracellular	protein folding; metabolic process; cellular protein metabolic process; cellular macromolecule metabolic process; macromolecule metabolic process; protein metabolic process; primary metabolic process; cellular process; cellular metabolic process; organic substance metabolic process;	organelle; intracellular membrane-bounded organelle; intracellular organelle; endoplasmic reticulum; cell part; intracellular; cytoplasm; endomembrane system; intracellular part; membrane-bounded organelle; cell; cytoplasmic part;	cation binding; metal ion binding; protein binding; calcium ion binding; unfolded protein binding; binding; ion binding;	K08057	CALR; calreticulin	tsp04141 Protein processing in endoplasmic reticulum - Trichinella spiralis; tsp04145 Phagosome - Trichinella spiralis;	IPR009033; IPR013320;	Calreticulin/calnexin, P domain; Concanavalin A-like lectin/glucanase domain;
E5S2V2	107	K	Calreticulin	CALR	185.27	HEQK(1)IDCGGGYIK	1.2432	3	1	extracellular	protein folding; metabolic process; cellular protein metabolic process; cellular macromolecule metabolic process; macromolecule metabolic process; protein metabolic process; primary metabolic process; cellular process; cellular metabolic process; organic substance metabolic process;	organelle; intracellular membrane-bounded organelle; intracellular organelle; endoplasmic reticulum; cell part; intracellular; cytoplasm; endomembrane system; intracellular part; membrane-bounded organelle; cell; cytoplasmic part;	cation binding; metal ion binding; protein binding; calcium ion binding; unfolded protein binding; binding; ion binding;	K08057	CALR; calreticulin	tsp04141 Protein processing in endoplasmic reticulum - Trichinella spiralis; tsp04145 Phagosome - Trichinella spiralis;	IPR009033; IPR013320;	Calreticulin/calnexin, P domain; Concanavalin A-like lectin/glucanase domain;
E5S2V2	211	K	Calreticulin	CALR	117.65	VQSGNLEDDWDFLLPK(1)K	0.076392	2	1	extracellular	protein folding; metabolic process; cellular protein metabolic process; cellular macromolecule metabolic process; macromolecule metabolic process; protein metabolic process; primary metabolic process; cellular process; cellular metabolic process; organic substance metabolic process;	organelle; intracellular membrane-bounded organelle; intracellular organelle; endoplasmic reticulum; cell part; intracellular; cytoplasm; endomembrane system; intracellular part; membrane-bounded organelle; cell; cytoplasmic part;	cation binding; metal ion binding; protein binding; calcium ion binding; unfolded protein binding; binding; ion binding;	K08057	CALR; calreticulin	tsp04141 Protein processing in endoplasmic reticulum - Trichinella spiralis; tsp04145 Phagosome - Trichinella spiralis;	IPR009033; IPR013320;	Calreticulin/calnexin, P domain; Concanavalin A-like lectin/glucanase domain;
E5S2V2	354	K	Calreticulin	CALR	128.88	EFVENTYGK(1)SK	0.60374	2	1	extracellular	protein folding; metabolic process; cellular protein metabolic process; cellular macromolecule metabolic process; macromolecule metabolic process; protein metabolic process; primary metabolic process; cellular process; cellular metabolic process; organic substance metabolic process;	organelle; intracellular membrane-bounded organelle; intracellular organelle; endoplasmic reticulum; cell part; intracellular; cytoplasm; endomembrane system; intracellular part; membrane-bounded organelle; cell; cytoplasmic part;	cation binding; metal ion binding; protein binding; calcium ion binding; unfolded protein binding; binding; ion binding;	K08057	CALR; calreticulin	tsp04141 Protein processing in endoplasmic reticulum - Trichinella spiralis; tsp04145 Phagosome - Trichinella spiralis;	IPR009033; IPR013320;	Calreticulin/calnexin, P domain; Concanavalin A-like lectin/glucanase domain;
E5S2V5	435	K	Major sperm protein	Tsp_03164	90.707	ILAK(1)NAGTSVIIQK	-0.12782	2	1	cytosol	intracellular transport; cellular component organization; establishment of protein localization to organelle; protein import; mitochondrial transport; cellular protein metabolic process; single-organism process; biosynthetic process; cellular metabolic process; protein transport; establishment of localization; organic substance metabolic process; protein targeting; metabolic process; establishmen…	membrane; ribosome; intracellular organelle; mitochondrial part; organelle membrane; intracellular non-membrane-bounded organelle; intracellular organelle part; organelle envelope; cytoplasm; macromolecular complex; intracellular part; mitochondrial inner membrane presequence translocase complex; mitochondrial membrane part; cell; organelle part; mitochondrion; non-membrane-bounded organelle; int…	structural constituent of ribosome; structural molecule activity;	K02886	RP-L2; large subunit ribosomal protein L2	tsp03010 Ribosome - Trichinella spiralis;	IPR008991; IPR008962; IPR012340; IPR022669; IPR022666; IPR014722; IPR000535; IPR012942;	Translation protein SH3-like domain; PapD-like; Nucleic acid-binding, OB-fold; Ribosomal protein L2, C-terminal; Ribosomal Proteins L2, RNA binding domain; Ribosomal protein L2 domain 2; Major sperm protein (MSP) domain; Sensitivity To Red Light Reduced-like, SRR1;
E5S2V5	458	K	Major sperm protein	Tsp_03164	101.71	VVILLPNK(1)HELR	0.082647	3	1	cytosol	intracellular transport; cellular component organization; establishment of protein localization to organelle; protein import; mitochondrial transport; cellular protein metabolic process; single-organism process; biosynthetic process; cellular metabolic process; protein transport; establishment of localization; organic substance metabolic process; protein targeting; metabolic process; establishmen…	membrane; ribosome; intracellular organelle; mitochondrial part; organelle membrane; intracellular non-membrane-bounded organelle; intracellular organelle part; organelle envelope; cytoplasm; macromolecular complex; intracellular part; mitochondrial inner membrane presequence translocase complex; mitochondrial membrane part; cell; organelle part; mitochondrion; non-membrane-bounded organelle; int…	structural constituent of ribosome; structural molecule activity;	K02886	RP-L2; large subunit ribosomal protein L2	tsp03010 Ribosome - Trichinella spiralis;	IPR008991; IPR008962; IPR012340; IPR022669; IPR022666; IPR014722; IPR000535; IPR012942;	Translation protein SH3-like domain; PapD-like; Nucleic acid-binding, OB-fold; Ribosomal protein L2, C-terminal; Ribosomal Proteins L2, RNA binding domain; Ribosomal protein L2 domain 2; Major sperm protein (MSP) domain; Sensitivity To Red Light Reduced-like, SRR1;
E5S2W1	262	K	Kynurenine formamidase	Afmid	77.674	IK(1)NEQLSLIR	-1.2563	2	1	cytosol	metabolic process;		hydrolase activity; catalytic activity;	K01432	AFMID; arylformamidase [EC:3.5.1.9]	tsp00380 Tryptophan metabolism - Trichinella spiralis; tsp01100 Metabolic pathways - Trichinella spiralis; tsp00630 Glyoxylate and dicarboxylate metabolism - Trichinella spiralis;	IPR029058; IPR013094;	Alpha/Beta hydrolase fold; Alpha/beta hydrolase fold-3;
E5S2X0	86	K	Uncharacterized protein	Tsp_03179	123.28	DK(0.908)DK(0.092)TMTFINCIK	2.1327	3	0.907802	extracellular
E5S2X0	88	K	Uncharacterized protein	Tsp_03179	266.35	DK(1)TMTFINCIK	1.1941	2	1	extracellular
E5S2X0	161	K	Uncharacterized protein	Tsp_03179	118.71	QSK(1)VQLCLK	0.098879	2	1	extracellular
E5S2Z0	67	K	Putative stress-induced-phosphoprotein 1	Tsp_03199	81.017	TIELK(1)PDWAK	0.73429	2	1	cytosol			protein binding; binding;	K09553			IPR006636; IPR011990; IPR013026;	Heat shock chaperonin-binding; Tetratricopeptide-like helical domain; Tetratricopeptide repeat-containing domain;
E5S2Z0	72	K	Putative stress-induced-phosphoprotein 1	Tsp_03199	53.3	TIELK(0.006)PDWAK(0.994)GYSR	0.91535	3	0.994149	cytosol			protein binding; binding;	K09553			IPR006636; IPR011990; IPR013026;	Heat shock chaperonin-binding; Tetratricopeptide-like helical domain; Tetratricopeptide repeat-containing domain;
E5S2Z0	256	K	Putative stress-induced-phosphoprotein 1	Tsp_03199	127.02	CIEFCTK(1)AVDIGR	-0.87195	2	1	cytosol			protein binding; binding;	K09553			IPR006636; IPR011990; IPR013026;	Heat shock chaperonin-binding; Tetratricopeptide-like helical domain; Tetratricopeptide repeat-containing domain;
E5S2Z0	289	K	Putative stress-induced-phosphoprotein 1	Tsp_03199	137.8	LGDLK(1)SALNFYDK	0.74524	2	1	cytosol			protein binding; binding;	K09553			IPR006636; IPR011990; IPR013026;	Heat shock chaperonin-binding; Tetratricopeptide-like helical domain; Tetratricopeptide repeat-containing domain;
E5S2Z0	336	K	Putative stress-induced-phosphoprotein 1	Tsp_03199	176.87	AYYNPQLSLEEK(1)EK	0.17079	2	1	cytosol			protein binding; binding;	K09553			IPR006636; IPR011990; IPR013026;	Heat shock chaperonin-binding; Tetratricopeptide-like helical domain; Tetratricopeptide repeat-containing domain;
E5S2Z0	353	K	Putative stress-induced-phosphoprotein 1	Tsp_03199	80.738	EGKYPEAVK(1)HYTEAIK	1.1317	2	0.999999	cytosol			protein binding; binding;	K09553			IPR006636; IPR011990; IPR013026;	Heat shock chaperonin-binding; Tetratricopeptide-like helical domain; Tetratricopeptide repeat-containing domain;
E5S2Z0	360	K	Putative stress-induced-phosphoprotein 1	Tsp_03199	103.74	HYTEAIK(1)R	-0.18679	2	1	cytosol			protein binding; binding;	K09553			IPR006636; IPR011990; IPR013026;	Heat shock chaperonin-binding; Tetratricopeptide-like helical domain; Tetratricopeptide repeat-containing domain;
E5S2Z3	53	K	Putative PLAT/LH2 domain protein	Tsp_03202	86.699	NK(1)TDQFIFSQIK	1.7985	2	1	extracellular			protein binding; binding;				IPR001024;	PLAT/LH2 domain;
E5S302	213	K	Uncharacterized protein (Fragment)	Tsp_03211	90.149	SEFQVK(1)NLLK	0.20536	2	1	cytosol				K17413			IPR019349;	Ribosomal protein S24/S35, mitochondrial, conserved domain;
E5S325	134	K	Conserved domain protein	Tsp_03233	44.511	TYGQHFENK(1)HPK	-0.40315	3	1	nuclear
E5S331	856	K	Niemann-Pick C1 protein	Tsp_03239	64.82	GGHAAYAK(1)SVR	-0.62974	3	1	plasma membrane		intrinsic component of membrane; membrane; integral component of membrane; membrane part;	signaling receptor activity; hedgehog receptor activity; molecular transducer activity; receptor activity; transmembrane signaling receptor activity; signal transducer activity;	K12385	NPC1; Niemann-Pick C1 protein	tsp04142 Lysosome - Trichinella spiralis;	IPR032190; IPR000731;	Niemann-Pick C1, N-terminal; Sterol-sensing domain;
E5S340	46	K	Zinc finger protein	Tsp_03248	154.72	LFAMPTTASSYNAK(1)R	0.19878	2	1	nuclear			organic cyclic compound binding; heterocyclic compound binding; binding; nucleic acid binding; ion binding; cation binding; metal ion binding;	K09228			IPR015880; IPR007087; IPR013087;	Zinc finger, C2H2-like; Zinc finger, C2H2; Zinc finger C2H2-type/integrase DNA-binding domain;
E5S340	777	K	Zinc finger protein	Tsp_03248	85.212	LHLQK(1)HLR	0.13906	3	1	nuclear			organic cyclic compound binding; heterocyclic compound binding; binding; nucleic acid binding; ion binding; cation binding; metal ion binding;	K09228			IPR015880; IPR007087; IPR013087;	Zinc finger, C2H2-like; Zinc finger, C2H2; Zinc finger C2H2-type/integrase DNA-binding domain;
E5S340	1064	K	Zinc finger protein	Tsp_03248	89.359	LHDVNNMYCQICFK(1)K	-1.2253	3	1	nuclear			organic cyclic compound binding; heterocyclic compound binding; binding; nucleic acid binding; ion binding; cation binding; metal ion binding;	K09228			IPR015880; IPR007087; IPR013087;	Zinc finger, C2H2-like; Zinc finger, C2H2; Zinc finger C2H2-type/integrase DNA-binding domain;
E5S340	1067	K	Zinc finger protein	Tsp_03248	92.239	FK(1)TCEALQK	-0.13964	2	1	nuclear			organic cyclic compound binding; heterocyclic compound binding; binding; nucleic acid binding; ion binding; cation binding; metal ion binding;	K09228			IPR015880; IPR007087; IPR013087;	Zinc finger, C2H2-like; Zinc finger, C2H2; Zinc finger C2H2-type/integrase DNA-binding domain;
E5S341	227	K	Testican-1	Tsp_03249	77.923	LK(1)SVVCR	-0.47089	2	1	nuclear	regulation of cellular process; single organism signaling; cellular response to stimulus; signal transduction; regulation of biological process; cell communication; single-organism cellular process; single-organism process; signaling; response to stimulus; cellular process; biological regulation;	extracellular matrix; extracellular region part; extracellular region; proteinaceous extracellular matrix;	cation binding; metal ion binding; hydrolase activity; calcium ion binding; catalytic activity; binding; ion binding;	K08136			IPR015797; IPR019577; IPR011992; IPR002048; IPR000716; IPR000086;	NUDIX hydrolase domain-like; SPARC/Testican, calcium-binding domain; EF-hand domain pair; EF-hand domain; Thyroglobulin type-1; NUDIX hydrolase domain;
E5S345	284	K	Uncharacterized protein	T01_3088	69.276	NLEATK(1)SELK	1.2479	2	1	peroxisome
E5S351	82	K	40S ribosomal protein S11	Tsp_03259	85.355	ILTGVVMK(1)MK	-0.63384	2	1	cytosol	cellular protein metabolic process; biosynthetic process; primary metabolic process; cellular metabolic process; organic substance biosynthetic process; cellular biosynthetic process; organic substance metabolic process; metabolic process; cellular macromolecule biosynthetic process; cellular macromolecule metabolic process; gene expression; macromolecule metabolic process; protein metabolic proc…	ribosome; organelle; intracellular organelle; intracellular non-membrane-bounded organelle; cell part; intracellular; cytoplasm; macromolecular complex; intracellular part; cell; ribonucleoprotein complex; cytoplasmic part; non-membrane-bounded organelle;	structural constituent of ribosome; structural molecule activity;	K02949	RP-S11e; small subunit ribosomal protein S11e	tsp03010 Ribosome - Trichinella spiralis;	IPR012340; IPR032440;	Nucleic acid-binding, OB-fold; 40S ribosomal protein S11, N-terminal;
E5S351	100	K	40S ribosomal protein S11	Tsp_03259	100.02	RDYLHYVK(1)K	0.96097	3	1	cytosol	cellular protein metabolic process; biosynthetic process; primary metabolic process; cellular metabolic process; organic substance biosynthetic process; cellular biosynthetic process; organic substance metabolic process; metabolic process; cellular macromolecule biosynthetic process; cellular macromolecule metabolic process; gene expression; macromolecule metabolic process; protein metabolic proc…	ribosome; organelle; intracellular organelle; intracellular non-membrane-bounded organelle; cell part; intracellular; cytoplasm; macromolecular complex; intracellular part; cell; ribonucleoprotein complex; cytoplasmic part; non-membrane-bounded organelle;	structural constituent of ribosome; structural molecule activity;	K02949	RP-S11e; small subunit ribosomal protein S11e	tsp03010 Ribosome - Trichinella spiralis;	IPR012340; IPR032440;	Nucleic acid-binding, OB-fold; 40S ribosomal protein S11, N-terminal;
E5S351	110	K	40S ribosomal protein S11	Tsp_03259	175.29	HK(1)NMSVHLSPCFR	-0.56091	3	1	cytosol	cellular protein metabolic process; biosynthetic process; primary metabolic process; cellular metabolic process; organic substance biosynthetic process; cellular biosynthetic process; organic substance metabolic process; metabolic process; cellular macromolecule biosynthetic process; cellular macromolecule metabolic process; gene expression; macromolecule metabolic process; protein metabolic proc…	ribosome; organelle; intracellular organelle; intracellular non-membrane-bounded organelle; cell part; intracellular; cytoplasm; macromolecular complex; intracellular part; cell; ribonucleoprotein complex; cytoplasmic part; non-membrane-bounded organelle;	structural constituent of ribosome; structural molecule activity;	K02949	RP-S11e; small subunit ribosomal protein S11e	tsp03010 Ribosome - Trichinella spiralis;	IPR012340; IPR032440;	Nucleic acid-binding, OB-fold; 40S ribosomal protein S11, N-terminal;
E5S351	139	K	40S ribosomal protein S11	Tsp_03259	95.409	VGDIVTVGECRPLSK(1)TVR	-2.145	3	1	cytosol	cellular protein metabolic process; biosynthetic process; primary metabolic process; cellular metabolic process; organic substance biosynthetic process; cellular biosynthetic process; organic substance metabolic process; metabolic process; cellular macromolecule biosynthetic process; cellular macromolecule metabolic process; gene expression; macromolecule metabolic process; protein metabolic proc…	ribosome; organelle; intracellular organelle; intracellular non-membrane-bounded organelle; cell part; intracellular; cytoplasm; macromolecular complex; intracellular part; cell; ribonucleoprotein complex; cytoplasmic part; non-membrane-bounded organelle;	structural constituent of ribosome; structural molecule activity;	K02949	RP-S11e; small subunit ribosomal protein S11e	tsp03010 Ribosome - Trichinella spiralis;	IPR012340; IPR032440;	Nucleic acid-binding, OB-fold; 40S ribosomal protein S11, N-terminal;
E5S351	147	K	40S ribosomal protein S11	Tsp_03259	63.076	FNVIK(1)VTK	0.84515	2	1	cytosol	cellular protein metabolic process; biosynthetic process; primary metabolic process; cellular metabolic process; organic substance biosynthetic process; cellular biosynthetic process; organic substance metabolic process; metabolic process; cellular macromolecule biosynthetic process; cellular macromolecule metabolic process; gene expression; macromolecule metabolic process; protein metabolic proc…	ribosome; organelle; intracellular organelle; intracellular non-membrane-bounded organelle; cell part; intracellular; cytoplasm; macromolecular complex; intracellular part; cell; ribonucleoprotein complex; cytoplasmic part; non-membrane-bounded organelle;	structural constituent of ribosome; structural molecule activity;	K02949	RP-S11e; small subunit ribosomal protein S11e	tsp03010 Ribosome - Trichinella spiralis;	IPR012340; IPR032440;	Nucleic acid-binding, OB-fold; 40S ribosomal protein S11, N-terminal;
E5S372	77	K	Conserved domain protein	Tsp_03279	71.558	LDLFK(1)SAAECER	-0.28125	2	1	extracellular
E5S380	6	K	Adenosine deaminase	ada	84.41	NFPK(1)VELHVHLDGAIR	1.4368	3	1	cytosol	cellular aromatic compound metabolic process; purine ribonucleoside monophosphate metabolic process; single-organism process; biosynthetic process; ribonucleoside monophosphate biosynthetic process; cellular metabolic process; phosphate-containing compound metabolic process; organic substance metabolic process; metabolic process; heterocycle metabolic process; aromatic compound biosynthetic proce…		deaminase activity; catalytic activity;	K01488	add; adenosine deaminase [EC:3.5.4.4]	tsp00230 Purine metabolism - Trichinella spiralis; tsp01100 Metabolic pathways - Trichinella spiralis;	IPR001365; IPR032466;	Adenosine/AMP deaminase domain; Metal-dependent hydrolase;
E5S380	27	K	Adenosine deaminase	ada	124.6	HSTIVDIAK(1)QK	0.95544	3	1	cytosol	cellular aromatic compound metabolic process; purine ribonucleoside monophosphate metabolic process; single-organism process; biosynthetic process; ribonucleoside monophosphate biosynthetic process; cellular metabolic process; phosphate-containing compound metabolic process; organic substance metabolic process; metabolic process; heterocycle metabolic process; aromatic compound biosynthetic proce…		deaminase activity; catalytic activity;	K01488	add; adenosine deaminase [EC:3.5.4.4]	tsp00230 Purine metabolism - Trichinella spiralis; tsp01100 Metabolic pathways - Trichinella spiralis;	IPR001365; IPR032466;	Adenosine/AMP deaminase domain; Metal-dependent hydrolase;
E5S380	29	K	Adenosine deaminase	ada	80.746	QK(1)NIGLPSMEVEK	-0.32472	2	1	cytosol	cellular aromatic compound metabolic process; purine ribonucleoside monophosphate metabolic process; single-organism process; biosynthetic process; ribonucleoside monophosphate biosynthetic process; cellular metabolic process; phosphate-containing compound metabolic process; organic substance metabolic process; metabolic process; heterocycle metabolic process; aromatic compound biosynthetic proce…		deaminase activity; catalytic activity;	K01488	add; adenosine deaminase [EC:3.5.4.4]	tsp00230 Purine metabolism - Trichinella spiralis; tsp01100 Metabolic pathways - Trichinella spiralis;	IPR001365; IPR032466;	Adenosine/AMP deaminase domain; Metal-dependent hydrolase;
E5S380	40	K	Adenosine deaminase	ada	129.54	NIGLPSMEVEK(1)LR	-0.62886	2	1	cytosol	cellular aromatic compound metabolic process; purine ribonucleoside monophosphate metabolic process; single-organism process; biosynthetic process; ribonucleoside monophosphate biosynthetic process; cellular metabolic process; phosphate-containing compound metabolic process; organic substance metabolic process; metabolic process; heterocycle metabolic process; aromatic compound biosynthetic proce…		deaminase activity; catalytic activity;	K01488	add; adenosine deaminase [EC:3.5.4.4]	tsp00230 Purine metabolism - Trichinella spiralis; tsp01100 Metabolic pathways - Trichinella spiralis;	IPR001365; IPR032466;	Adenosine/AMP deaminase domain; Metal-dependent hydrolase;
E5S380	86	K	Adenosine deaminase	ada	124.42	VAYEFCETQK(1)K	0.093521	3	1	cytosol	cellular aromatic compound metabolic process; purine ribonucleoside monophosphate metabolic process; single-organism process; biosynthetic process; ribonucleoside monophosphate biosynthetic process; cellular metabolic process; phosphate-containing compound metabolic process; organic substance metabolic process; metabolic process; heterocycle metabolic process; aromatic compound biosynthetic proce…		deaminase activity; catalytic activity;	K01488	add; adenosine deaminase [EC:3.5.4.4]	tsp00230 Purine metabolism - Trichinella spiralis; tsp01100 Metabolic pathways - Trichinella spiralis;	IPR001365; IPR032466;	Adenosine/AMP deaminase domain; Metal-dependent hydrolase;
E5S380	107	K	Adenosine deaminase	ada	219.99	YSPHLLSNTAK(1)NSYWPDVGPYK	-0.46711	3	1	cytosol	cellular aromatic compound metabolic process; purine ribonucleoside monophosphate metabolic process; single-organism process; biosynthetic process; ribonucleoside monophosphate biosynthetic process; cellular metabolic process; phosphate-containing compound metabolic process; organic substance metabolic process; metabolic process; heterocycle metabolic process; aromatic compound biosynthetic proce…		deaminase activity; catalytic activity;	K01488	add; adenosine deaminase [EC:3.5.4.4]	tsp00230 Purine metabolism - Trichinella spiralis; tsp01100 Metabolic pathways - Trichinella spiralis;	IPR001365; IPR032466;	Adenosine/AMP deaminase domain; Metal-dependent hydrolase;
E5S380	200	K	Adenosine deaminase	ada	131.06	IFQMAK(1)SR	-0.75499	2	1	cytosol	cellular aromatic compound metabolic process; purine ribonucleoside monophosphate metabolic process; single-organism process; biosynthetic process; ribonucleoside monophosphate biosynthetic process; cellular metabolic process; phosphate-containing compound metabolic process; organic substance metabolic process; metabolic process; heterocycle metabolic process; aromatic compound biosynthetic proce…		deaminase activity; catalytic activity;	K01488	add; adenosine deaminase [EC:3.5.4.4]	tsp00230 Purine metabolism - Trichinella spiralis; tsp01100 Metabolic pathways - Trichinella spiralis;	IPR001365; IPR032466;	Adenosine/AMP deaminase domain; Metal-dependent hydrolase;
E5S380	344	K	Adenosine deaminase	ada	140.3	EQLLSNIK(1)K	0.45656	2	1	cytosol	cellular aromatic compound metabolic process; purine ribonucleoside monophosphate metabolic process; single-organism process; biosynthetic process; ribonucleoside monophosphate biosynthetic process; cellular metabolic process; phosphate-containing compound metabolic process; organic substance metabolic process; metabolic process; heterocycle metabolic process; aromatic compound biosynthetic proce…		deaminase activity; catalytic activity;	K01488	add; adenosine deaminase [EC:3.5.4.4]	tsp00230 Purine metabolism - Trichinella spiralis; tsp01100 Metabolic pathways - Trichinella spiralis;	IPR001365; IPR032466;	Adenosine/AMP deaminase domain; Metal-dependent hydrolase;
E5S384	13	K	Putative regulator	Tsp_03291	92.239	QETVPLQPK(1)K	0.58646	2	1	plasma membrane		intrinsic component of membrane; membrane; integral component of membrane; membrane part;
E5S384	20	K	Putative regulator	Tsp_03291	178.14	KELEDVK(1)YAIVALK	0.09058	2	1	plasma membrane		intrinsic component of membrane; membrane; integral component of membrane; membrane part;
E5S384	27	K	Putative regulator	Tsp_03291	109.66	YAIVALK(1)ER	0.72768	2	1	plasma membrane		intrinsic component of membrane; membrane; integral component of membrane; membrane part;
E5S384	36	K	Putative regulator	Tsp_03291	109.29	SATEFEK(1)LK	-0.093059	2	1	plasma membrane		intrinsic component of membrane; membrane; integral component of membrane; membrane part;
E5S384	38	K	Putative regulator	Tsp_03291	140.82	LK(1)TFLWDLDPTLR	0.23312	3	1	plasma membrane		intrinsic component of membrane; membrane; integral component of membrane; membrane part;
E5S388	154	K	Putative KH domain protein	Tsp_03295	89.506	GCTLTGPSSSVEK(1)AK	2.8818	2	1	cytosol			organic cyclic compound binding; heterocyclic compound binding; RNA binding; binding; nucleic acid binding;	K13210			IPR004087; IPR004088; IPR015096;	K Homology domain; K Homology domain, type 1; Domain of unknown function DUF1897;
E5S388	225	K	Putative KH domain protein	Tsp_03295	121.68	GGETIK(1)SLQER	0.043123	2	1	cytosol			organic cyclic compound binding; heterocyclic compound binding; RNA binding; binding; nucleic acid binding;	K13210			IPR004087; IPR004088; IPR015096;	K Homology domain; K Homology domain, type 1; Domain of unknown function DUF1897;
E5S388	259	K	Putative KH domain protein	Tsp_03295	114.93	IIGEPNK(1)VEYAK	0.25618	2	1	cytosol			organic cyclic compound binding; heterocyclic compound binding; RNA binding; binding; nucleic acid binding;	K13210			IPR004087; IPR004088; IPR015096;	K Homology domain; K Homology domain, type 1; Domain of unknown function DUF1897;
E5S388	297	K	Putative KH domain protein	Tsp_03295	80.459	IGEVIVPK(1)HAVGSIIGR	0.38051	3	1	cytosol			organic cyclic compound binding; heterocyclic compound binding; RNA binding; binding; nucleic acid binding;	K13210			IPR004087; IPR004088; IPR015096;	K Homology domain; K Homology domain, type 1; Domain of unknown function DUF1897;
E5S391	47	K	General transcription factor IIF subunit 2	Tsp_03298	88.275	THAEESNEFK(1)K	-0.067041	2	1	cytosol	cellular aromatic compound metabolic process; nucleic acid-templated transcription; DNA-templated transcription, initiation; biosynthetic process; cellular metabolic process; organic substance metabolic process; metabolic process; heterocycle metabolic process; aromatic compound biosynthetic process; nucleobase-containing compound metabolic process; cellular nitrogen compound metabolic process; m…	intracellular organelle; DNA-directed RNA polymerase complex; nuclear DNA-directed RNA polymerase complex; transcription factor TFIIF complex; intracellular organelle part; RNA polymerase complex; macromolecular complex; nuclear lumen; intracellular part; transferase complex; cell; transcription factor complex; nuclear transcription factor complex; organelle part; DNA-directed RNA polymerase II, …	ATP binding; nucleoside phosphate binding; nucleoside binding; ion binding; nucleotide binding; organic cyclic compound binding; heterocyclic compound binding; ribonucleoside binding; carbohydrate derivative binding; ribonucleotide binding; binding; purine ribonucleoside binding; anion binding; purine ribonucleotide binding; adenyl ribonucleotide binding; adenyl nucleotide binding; purine nucleos…	K03139	TFIIF2; transcription initiation factor TFIIF subunit beta [EC:3.6.4.12]	tsp03022 Basal transcription factors - Trichinella spiralis;	IPR011991;	Winged helix-turn-helix DNA-binding domain;
E5S399	257	K	Cathepsin B	Tsp_03306	130.47	AYSLHNK(1)ASDLQK	-0.23931	2	1	extracellular	metabolic process; regulation of biological process; regulation of catalytic activity; regulation of molecular function; regulation of metabolic process; proteolysis; protein metabolic process; macromolecule metabolic process; primary metabolic process; biological regulation; organic substance metabolic process;		endopeptidase activity; peptidase activity, acting on L-amino acid peptides; cysteine-type peptidase activity; hydrolase activity; peptidase activity; cysteine-type endopeptidase activity; catalytic activity;	K01363	CTSB; cathepsin B [EC:3.4.22.1]	tsp04142 Lysosome - Trichinella spiralis;	IPR000668; IPR012599;	Peptidase C1A, papain C-terminal; Peptidase C1A, propeptide;
E5S399	333	K	Cathepsin B	Tsp_03306	86.866	GFFK(1)IYR	2.2388	2	1	extracellular	metabolic process; regulation of biological process; regulation of catalytic activity; regulation of molecular function; regulation of metabolic process; proteolysis; protein metabolic process; macromolecule metabolic process; primary metabolic process; biological regulation; organic substance metabolic process;		endopeptidase activity; peptidase activity, acting on L-amino acid peptides; cysteine-type peptidase activity; hydrolase activity; peptidase activity; cysteine-type endopeptidase activity; catalytic activity;	K01363	CTSB; cathepsin B [EC:3.4.22.1]	tsp04142 Lysosome - Trichinella spiralis;	IPR000668; IPR012599;	Peptidase C1A, papain C-terminal; Peptidase C1A, propeptide;
[truncated: 3,316 more rows]
