# Supplementary material for: Comprehensive Proteomic Analysis of Lysine Acetylation in the Foodborne Pathogen Trichinella spiralis
Source: Front Microbiol. 2018 Jan 11;8:2674. doi: 10.3389/fmicb.2017.02674 (PMC5768625; doi:10.3389/fmicb.2017.02674)
Supplement: Supplementary file 2 [file Table_2.XLSX]

## Sheet: Sheet1
Table S2 Analysis of Kac Motifs
	Motif Logo	Motif	Motif Score	Foreground		Background		Fold Increase
				Matches	Size	Matches	Size
		..........KS.........	16	626	3742	4098	58933	2.41
		..........KR.........	16	533	3116	3452	54835	2.72
		..........KH.........	16	392	2583	1506	51383	5.18
		..........KN.........	16	389	2191	2950	49877	3
		.......E..KK.........	24.26	84	1802	545	46927	4.01
		..........KK.........	16	283	1718	3973	46382	1.92
		..........KT.........	16	266	1435	2854	42409	2.75
		..........K.K........	16	239	1169	3001	39555	2.69
		..........K.R........	16	167	930	2060	36554	3.19
		.........TKV.........	24.41	26	763	141	34494	8.34
		..........K.D........	16	112	737	2005	34353	2.6
		..........K..R.......	13.95	83	625	1683	32348	2.55
		..........K.E........	11.58	101	542	2763	30665	2.07
		..........KV.........	7.32	73	441	2388	27902	1.93
		..........KD.........	8.49	64	368	2031	25514	2.18
