# Supplementary material for: Comprehensive Proteomic Analysis of Lysine Acetylation in the Foodborne Pathogen Trichinella spiralis
Source: Front Microbiol. 2018 Jan 11;8:2674. doi: 10.3389/fmicb.2017.02674 (PMC5768625; doi:10.3389/fmicb.2017.02674)
Supplement: Supplementary file 3 [file Table_3.XLSX]

## Sheet: mouse
Table S3 Evolutionary Conservation of Kac in T. spiralis with other organisms
E5SRV7	Q8C266
E5S865	P21278
E5S4S9	P26443
E5S762	Q64727
E5SGU6	Q9CQF3
E5S1Y0	Q80YD1
E5SMM9	P67778
E5SR72	Q9JIX8-4
E5T8Q3	B7ZCF1
E5SD24	Q6PGB6
E5S7L9	Q60597-3
E5S1D6	P40142
E5STJ8	Q03265
E5S6T2	P63323
E5SQS0	Q9EPU0
E5STM1	A2AQR0
E5SHW3	Q8K1R3
E5SBI8	Q6P1B1
E5SDS5	P62855
E5S4W4	P35979
E5SXV1	P14148
E5S4N0	P61202
E5SI95	P45952
E5SI35	Q8CI51
E5S546	P97461
E5S4S8	P26443
E5S3S8	P42932
E5SUI7	F8WHL2
E5T3F7	P62245
E5S6N5	Q9QUM9
E5SUK1	P50544
E5SXC0	P56395
E5SK97	Q9CQM9
E5S682	Q91WS0
E5S115	Q5EG47
E5SY41	Q9CZ13
E5SFH1	Q61768
E5S2K6	Q8BH69
E5SXY5	Q8BMS1
E5SZ96	Q9D0R2
C9DTY3	P63101
E5ST65	P26516
E5RYH0	Q9WVD5
E5S1L9	Q9JMH6-2
E5S8L7	P47809
E5SH32	Q99KH8
E5SX23	Q8R1B4
E5S5P0	P09103
E5SDX8	P06801
E5SS15	Q9R1P0
E5T2E7	P84099
E5SIG8	O09061
E5SV00	P70288
E5S503	E9QPD7
E5S449	Q8VDM4
E5S148	O70503
E5SHF9	Q9ET01
E5S2H9	A0JNY3
E5S524	P49443
E5S9G6	Q91WT9-2
E5T1A6	Q99MR6-3
E5S631	Q9EPC1
E5SCK1	Q921G7
E5SP64	Q9D1G1
E5S1B4	P62301
E5SF70	Q9QXS1-2
E5SSD4	Q99LC5
E5SRA6	Q61768
E5S6L6	Q9CZX0
E5SQW1	Q9D1G1
E5S6U0	P53026
E5S2L2	Q6P5F9
E5SS28	P21278
E5SLF2	Q91W43
E5SF42	E9PXY8
E5SC30	F2Z4A9
E5SAP2	Q925I1
E5SKH8	O35295
E5SY88	Q9CQW2
E5SKD6	Q9ER72-2
E5SNM3	Q99LX0
E5SCK4	Q9D8E6
E5SAX0	Q76MZ3
E5RZX7	P80317
E5SSX0	E9Q827
E5SX05	Q8BVI4
E5SML6	P16331
E5S5K6	Q61081
E5S932	Q99KI0
E5S892	Q9JII6
E5S858	Q8K0C9
E5S2B8	Q8VDD5
E5SY40	Q9CZ13
E5SDE8	Q9D1G1
E5SWA7	Q9JKR6
E5S5F3	P30416
E5SID1	Q91YQ5
E5S9Y5	F8VPR5
E5SGC0	P62196
E5T2W6	E9Q9F5
E5SC25	P47911
E5ST10	Q91VA7
E5SBJ6	Q8BYC6
E5S2L6	P61161
E5SEN9	O09110
E5RZ28	Q9CQR2
E5S7K5	Q9QZE5
E5S2Q0	Q9D358
E5S9Y7	Q3U2G2
E5SRN2	Q9D1P4
E5SPA6	Q9Z2U0
E5SFI7	P70335-2
E5SK79	Q8BVQ9
E5SE22	P51881
E5SRF6	Q3UKW2
E5SR95	P14211
E5SVP3	P09411
E5SL94	Q9QXS1-14
E5S5J4	B1AUX2
E5SP80	P80318
E5S7W5	Q6ZWX6
E5S171	P58252
E5SMT3	P35486
E5SN60	P35486
E5SLA7	Q9Z2V4
E5S5D0	Q7TPR4
E5ST22	Q9CWK8
E5S9V5	Q5SUH6
E5SJF6	P14152
E5RY74	P22752
E5SH26	P11499
E5SFW5	P17426-2
E5SLQ1	P21278
E5SA14	A2AQN4
E5S6M6	Q8K2B3
E5SK73	Q9DBP5
E5SKR9	Q9D6R2
E5SGM8	Q9D1G2
E5SI02	Q6PHQ9
E5SW26	P50247
E5T5J1	Q8QZT1
E5SSR9	Q9D819
E5S411	Q9DC61
E5SDB5	Q3V117
E5SR51	Q8CBB7
E5SAU9	Q8BWJ3
E5S0Z9	Q80X90
E5SJC1	Q8BML9
E5S2H6	Q9D1G1
E5S507	Q9Z2U1
E5SLI4	Q9R0Q6
E5S7E0	Q8CFA2
E5SLR5	Q922B2
E5S528	P62918
E5S663	P52825
E5S979	Q99KH8
E5RZT8	P08228
E5SL46	Q91VD9
E5SRG6	P63038
E5SII6	Q9JMA1
E5SRV9	P46978
E5SFL8	Q9CQF0
E5S0P6	A2A7S7
E5SCI0	P68368
E5RZG1	Q64525
E5S2Q2	Q9D051
E5S006	Q543K9
E5SZW7	Q61233
E5SIN9	Q6P5E4
E5S2Z0	Q60864
E5SC83	P35550
E5SED7	Q9WU78
E5S9U6	P62908
E5S3Z9	Q9DCS3
E5SY52	Q8K5B2
E5SVP8	E9PZJ8-2
E5SAN7	P63037
E5SNJ2	P46460
E5SVU3	P61979-3
E5SWW5	Q3TIV5
E5S846	F8VPN4
E5SAS0	P68368
E5SAE9	P14206
E5SY68	Q8BWT1
E5SIB0	Q99MN9
E5S3E2	Q9Z1Z0-2
E5SN86	Q8VI47
E5S6H5	Q9D1D4
E5RZN4	Q9D1A2
E5SIJ7	Q9EQ20
E5SMH8	Q8VDJ3
E5SLH8	Q564E2
E5SDT3	Q9WTM5
E5S7N8	P62192
E5T026	Q9Z2Y8
E5SL48	Q9JHW4
E5S4E3	Q99L45
E5S2V2	P14211
E5SA75	Q922D8
E5SGW1	Q9JIF7
E5SJA2	Q99KH8
E5S5J9	P68040
E5S7B0	Q8BWF0
E5SW92	P05202
E5SJ97	P63330
E5SJS8	P27659
E5SHI5	Q3TCH7
E5SH48	O35350
E5S630	Q8K1M6-3
E5SEM2	Q8QZS1
E5SH15	P24369
E5S0V2	P97807-2
E5S4U8	Q9CPX6
E5S815	Q922B1
E5S7X8	P21278
E5SJM6	P80315
E5SLY2	Q78PY7
E5S9J8	Q8BWY3
E5SU77	Q9D6Y9
E5SYD6	P05201
E5SCH9	P68368
E5SDS1	Q9CPY7-2
E5SBD8	P62900
E5SSR0	O88696
E5S0W4	Q02053
E5SCU9	Q7TSH2
E5SJQ4	Q8BMF4
E5S2U5	O08749
E5SCQ0	P63037
E5S643	P28474
E5SUE2	Q8BGQ7
E5SDC5	D3YVN7
E5SAJ0	P97493
E5SKT3	P27773
E5SZU2	Q71RI9-2
E5S7R0	P47738
E5S597	Q9CPV4
E5SV78	Q9CZU6
E5T5C8	P29758
E5SXV0	Q6ZWV3
E5SBW0	P12787
E5T1M1	Q7TMK9
E5SLE8	G3X925
E5S7M0	Q60597
E5SH50	E9Q447
E5S5A7	Q3TMX5
E5SS61	P17751
E5S1V8	P50396
E5SX57	P06745
E5S835	Q8CHT0
E5SDX7	Q8JZK9
E5SH46	P62983
E5SDM9	Q8VDD5
E5STY0	Q2TPA8
E5SHS5	Q6ZQ38
E5SZU6	P09671
E5SM54	E9Q9F5
E5SDG4	Q9JLT4
E5RY75	P62806
E5SK03	Q99MR6-2
E5SPV3	O88342
E5SGE4	P31786
E5SL13	Q9DAW9
E5S0B6	Q8CGC7
E5SRH3	Q99L04
E5SKN4	Q9D1I5
E5SAL0	P80314
E5S8E0	Q99M87
E5SW02	P63330
E5SD35	Q60605
E5T2J8	E9Q447
E5SRC3	P60843
E5S5W6	G3UY93
E5S6X1	Q9WUP7-2
E5S7G6	P61620
E5T5P8	Q9WUR2-2
E5S6T4	Q9DCS3
E5SY28	P50580
E5SLU1	P68033
E5S9I9	Q9ERU9
E5S822	Q62261
E5SFV5	O70172
E5S5M3	P54071
E5S6T3	P0C0S6
E5SB77	P50431
E5SEM4	O35593
E5SPE3	P63158
E5T037	E9PZJ8-2
E5SAR5	Q9D0M5
E5SI08	P11983
E5SY80	P61079
E5SKP0	Q8R059
E5SB28	P14685
E5SAK8	P80313
E5S904	P62996
E5RZ72	P61358
E5ST18	P12382
E5S5Y2	Q9CQ60
E5SZQ1	P61222
E5SCT2	P63158
E5SKY3	Q99JY9
E5SEB9	Q6PDM2-3
E5S9N3	F6RPJ9
E5S5F2	P54822
E5S9J5	Q9DCW4
E5SK80	Q64514
E5SHW4	Q9CWK0
E5S7E1	Q8CFA2
E5SNZ5	Q91YP0
E5STY5	O54734
E5SZ81	Q9D8U8
E5S4R3	Q91X83
E5T106	Q9DCM0
E5SPR5	E9Q9M1
E5S3N3	D3YXN0
E5SJG4	Q9QY36
E5S8F5	P20108
E5SIT0	Q9D7J9
E5S1F3	Q8VDN2
E5SGW5	Q8VI47
E5SQZ6	Q9D0F9
E5RZR9	Q5XJY5
E5SA31	Q3UZG4
E5SH18	Q9DB05
E5SJF0	G3X9G4
E5S5Q6	Q9D1G1
E5SV69	P32921-2
E5SNQ9	Q9Z1A1
E5SWW6	P61205
E5SPH1	Q8JZZ5
E5ST06	Q9ERU9
E5S593	P61205
E5S134	Q9CU62
E5SCE7	Q9CZD3
E5T5S5	P68040
E5SGD9	P16332
E5T043	Q9CQN1
E5SQ83	P35585
E5ST45	Q7TMK9-2
E5S4D7	Q9EQU5-2
E5SXB4	P16331
E5SFC2	Q99LP6
E5S4B3	G5E8T9
E5SD64	P62830
E5S1J4	G5E902
E5S583	Q91WK5
E5S0Y2	Q9JHU4
E5STL7	Q8BGT5
E5SHX2	Q3TXS7
E5S5U2	Q9D2G2
E5S632	Q62446
E5SLA9	Q8BIJ6
E5SWT9	Q9D1P2
E5RY73	Q64525
E5SH99	Q9Z2I9
E5S0Z5	P62334
E5SDH7	Q8VIJ6
E5SK19	P10630-2
E5S492	Q01405
E5SEL9	P62843
E5SYD7	P50516
E5SEC2	P12382
E5SIM7	Q9D8N0
E5SSZ7	Q60598
E5SWF2	P68372
E5SHV7	P84099
E5RYW6	Q5EBP8
E5SUT7	P24369
E5SQG9	Q8JZQ2
E5SVW3	Q5SXR6
E5S8S4	P48758
E5SFU0	Q8VCN5
E5S446	P62897
E5RYW4	Q9QZD9
E5SBV6	P62082
E5S1B6	Q91YT0
E5S5W3	A2A841
E5SC94	Q9D6Z1
E5S6T7	Q61733
E5SXJ9	P13707
E5SZW8	O88986
E5RZZ8	Q9DBG3
E5S6T8	Q8BMS4
E5S5A3	P61255
E5S3A8	Q8C0C7
E5SNV8	A6ZI44
E5STW6	Q3U111
E5S1V9	Q61598-2
E5ST98	O70435
E5SRG5	Q64433
E5S758	P49138
E5SGT2	Q9D0B5
E5S508	P61079
E5SCS6	Q8CGY8-2
E5S0X4	Q9CR68
E5SAB0	Q61035
E5S875	Q9EQF5
E5SX12	Q91VR5
E5SDG8	P12382
E5SR83	Q9CQA3
E5SFS7	Q8BH95
E5SDU7	P49722
E5SQX6	P63037
E5RZD5	Q91VR2
E5SEE7	P58281
E5S3M0	P47962
E5S4W7	Q99KQ4
E5SHT3	Q8BU30
E5SKY5	G3X9M0
E5S3A5	P20029
E5SIS9	Q9CZX8
E5S302	Q8BJZ4
E5SIY4	P63330
E5S421	Q9JHW2
E5SES4	Q9QZD8
E5SC35	P56480
E5SPV7	P14131
E5SRV6	P54775
E5SXA9	Q99PT1
E5SLQ4	Q61102
E5SQX1	P17182
E5S8J2	P35564
E5S001	G3UXW9
E5SK16	Q5EG47
E5SDT0	Q9JM76
E5SH25	P62702
E5SR19	O35129
E5S0V1	P63330
E5S9S6	Q9CR62
E5SS64	Q9CSH3
E5S9L0	Q61171
E5SP89	Q61166
E5S3C4	Q91ZA3
E5SFR7	P63017
E5SI25	P62827
E5S5L2	P62242
E5S233	P28650
E5S8T6	P68037
E5S7K8	P10853
E5S8G9	Q60605
E5SCN9	O35226-3
E5S7F6	Q9DCD0
E5T0G7	Q99KR7
E5SN92	Q99JY0
E5SFG8	P38647
E5SR09	Q01853
E5SPR9	Q6ZWN5
E5SV53	E9PZF0
E5S3U7	E9QPX3
E5S4L0	Q9CZ42-2
E5SE68	Q9JM13
E5S6F9	Q9CPP6
E5SFE7	Q9Z1J3
E5RYR2	P62983
E5S9U3	O35887
E5SX92	Q60973
E5SVP7	Q9DBL1
E5S9Z0	Q9D0I9
E5SXG6	Q9EQH3
E5SE75	B7ZMP1
E5SQ81	Q9CZ30
E5SUX9	Q6IRU2
E5RZN5	P56399
E5SJG2	Q8C266
E5S6Z8	Q91V41
E5S8H8	Q8BG32
E5SZS2	Q9Z2W0
E5S8Q2	Q8VCB3
E5S1V7	P08113
E5SHK1	P50247
E5S3I3	P62889
E5S5Z6	P10126
E5SSN3	P70168
E5S0Z8	O35459
E5SNU2	P84091
E5S540	Q9Z2I8
E5SUB9	P21278
E5SIY6	Q9D379
E5S1I0	Q7TMK9-2

## Sheet: human
E5SY16	G3V3A4
E5SRV7	P62820
E5S4S9	P00367
E5S762	P18206-2
E5SH76	Q7RTV0
E5SCV1	P62753
E5SGU6	O43809
E5S1Y0	Q8IYB8
E5SB39	Q9UQE7
E5SRX7	Q9UP95-5
E5SMM9	P35232
E5SR72	Q9UKV3-5
E5T8Q3	P17980
E5S4B4	P40818-2
E5SD24	Q9GZZ1
E5S7L9	Q02218-3
E5S1D6	P29401
E5STJ8	P25705
E5SLS3	Q9BTT0
E5S6T2	P25398
E5RZJ1	Q13247-2
E5SHW3	Q8TCS8
E5SBI8	Q9NQW7
E5S4W4	P30050
E5S4N0	P61201
E5SI95	Q5T4U5
E5SI35	Q96HC4-7
E5S4S8	P00367
E5S3S8	P50990
E5S6N5	G3V5Z7
E5S9Q4	P46100-2
E5SXC0	P00167
E5S682	Q9NZ45
E5SY41	P31930
E5S2K6	P62847-2
E5SXY5	P40939
E5SZ96	P26639
C9DTY3	P63104
E5ST65	P51665
E5S1L9	Q9NNW7-2
E5SH32	Q13153
E5SX23	Q99613-2
E5SDX8	P23368
E5SS15	P25789
E5T2E7	P84098
E5SIG8	P20618
E5SGU9	P23193
E5S503	P11498
E5SKI6	O94776
E5S449	Q13200
E5SH72	O60885-3
E5SHF9	P06737
E5SKC0	Q8TBC4-2
E5SI21	Q01518-2
E5SDA0	Q9ULV4
E5SGN2	A8MUS3
E5S9G6	P35520
E5SH98	O95573
E5T1A6	Q9BXP5-5
E5S631	Q9NVD7
E5S248	Q15459
E5SP64	P61026
E5S1B4	P62277
E5SF70	P46783
E5SSD4	P13804
E5T2P6	P13674-2
E5S6L6	Q9H9T3
E5SQW1	P62820
E5S703	P62269
E5S2L2	O14980
E5SLF2	P23378
E5SF42	Q93009
E5SAU3	O75940
E5SJ85	Q13526
E5SC30	P51531-2
E5SAP2	Q9NVI7-2
E5SKH8	Q96QR8
E5SBN8	Q9HCK8
E5SNM3	Q99497
E5SCK4	P36578
E5SAX0	P30153
E5S6F3	Q15046
E5SEN7	P06730
E5RZX7	P40227
E5SPW6	O60869
E5S7U7	Q9NYV4-3
E5SQ28	P62318-2
E5S5K6	Q16543
E5S932	A2A274
E5S892	P14550
E5SFV0	O43143
E5S858	O60547
E5SFN3	O43776
E5SXQ1	P54198-2
E5S2B8	P35579
E5SY40	P31930
E5SPR6	P10155
E5S5F3	Q02790
E5SID1	P04843
E5S9Y5	Q09472
E5SGC0	P62195-2
E5SMC6	P35606
E5T2W6	Q16181-2
E5ST10	O43837
E5SBJ6	Q13177
E5S2L6	P61160
E5SAI9	Q9P2J5
E5RZ28	P63220
E5SYL4	Q7L014
E5S9H6	P42285
E5S9Y7	P34932
E5SPA6	P25787
E5SK79	P35998
E5SW58	Q99873-4
E5SE22	P12235
E5SRF6	E7EMB3
E5SVP3	P00558
E5SL94	Q9UPN3
E5S5J4	A6NEM2
E5S6J4	Q9Y376
E5SR84	O43143
E5SP80	P49368
E5SVE5	Q92979
E5S7W5	P05198
E5S7V1	P15880
E5S171	P13639
E5SMT3	P08559
E5S5D0	P12814
E5ST22	O60749
E5S9V5	Q14677
E5SJF6	P40925
E5RY74	P0C0S5
E5SH26	P08238
E5SPV8	P18621
E5SFW5	O95782-2
E5S3M6	Q6UWP7-2
E5SA14	Q9NR19
E5S6M6	P31040
E5SK73	P30085
E5SKR9	P50213
E5SI02	Q13310-2
E5SW26	P23526
E5SES3	P22234
E5SIX6	Q5T5Y3
E5SV12	Q9Y490
E5T5J1	P24752
E5SSR9	Q9H2U2
E5S411	Q10713-2
E5T4J6	Q96AC1
E5SQ91	O75937
E5SFA2	Q7KZ85
E5S0Z9	P21333-2
E5SJC1	P47897-2
E5S2H6	P62820
E5S507	P28066
E5SLI4	Q92747
E5S8R4	P35250
E5SLR5	P14868
E5SUV5	Q96CT7
E5S663	P23786
E5T2R8	Q96HC4-4
E5RZT8	P00441
E5SL46	P28331
E5RYH4	Q13418-2
E5SRG6	P10809
E5SII6	P54578
E5SFL8	Q9Y3B7
E5S0P6	P54577
E5SCI0	P68363
E5RZG1	O60814
E5S2Q2	P11177
E5S006	P00491
E5S0B5	Q9Y266
E5S9H7	P41091
E5SSK0	Q92843-2
E5S2Z0	P31948-3
E5SLS0	P54886-2
E5SED7	Q8WUM4
E5S9U6	P23396
E5SVP8	O75643
E5SAN7	P31689-2
E5SNJ2	P55072
E5SVU3	P61978-3
E5SWW5	Q8WU90
E5S5Y7	E9PQ57
E5SZ29	Q9Y3I0
E5SKU7	P36776-2
E5SAS0	P68363
E5SAE9	P08865
E5SY68	P42765
E5S1J1	Q01484
E5S3E2	O60763
E5S2I2	P62140
E5SIJ7	Q02252
E5SMH8	Q00341
E5SLH8	P07195
E5SDT3	Q9Y230
E5SEU4	P84243
E5SIA4	P18858-3
E5S7N8	P62191
E5SS71	O75351
E5T026	O94903
E5S4E3	P20042
E5S6I6	Q9H0A0-2
E5S180	Q13423
E5SA75	P11586
E5S870	P62820
E5SGW1	P53618
E5SJA2	Q13153
E5S5J9	P63244
E5S7B0	P51649
E5SW92	P00505-2
E5SJ97	P67775
E5S752	Q6MZP7-3
E5SJS8	P39023
E5SHI5	Q13620-3
E5SVA7	Q96Q11
E5SIQ6	Q9Y2V2
E5S630	P50570-4
E5SH15	O43447
E5S9B0	P62979
E5S0V2	P07954-2
E5SJM6	P50991
E5S4B7	P12004
E5SLY2	Q7KZF4
E5S9J8	P62495
E5SYD6	P00505
E5SCH9	P68363
E5SDS1	P28838-2
E5S7S7	P62805
E5S0W4	P22314
E5SJQ4	P10515
E5S2U5	P09622
E5SCQ0	P31689-2
E5S643	P11766
E5SNJ0	P06493
E5SDC5	P49411
E5SAJ0	Q99757
E5SBE7	O14562
E5S3J6	P61026
E5S7R0	P05091
E5SV78	O75390
E5SXV0	P27635
E5SBW0	P20674
E5SLE8	P14618-2
E5S7M0	Q02218
E5T055	O00148
E5SS61	P60174-1
E5SX57	P06744
E5S835	P30038
E5SDX7	Q01581
E5SH46	P62979
E5SDM9	P35579
E5STY0	Q6YN16
E5SHS5	Q86VP6
E5SZU6	P04179
E5SHS7	Q13247-3
E5SCZ1	P62273
E5SM54	Q16181
E5RYV2	Q96A72
E5SDG4	Q9NNW7-2
E5RY75	P62805
E5SK03	Q9BXP5-5
E5S136	P53350
E5SPV3	O75083
E5SCP6	Q9UG63
E5SGE4	P07108-3
E5S0B6	P07814
E5SAL0	P78371
E5S8E0	Q96EY1
E5SHP9	Q13618
E5SW02	P62140
E5SD35	P08590
E5SRC3	P60842
E5S5W6	P26640
E5S2E2	E7EVH7
E5S6X1	Q5VTL8
E5T5P8	O75521-2
E5T590	P68431
E5SLU1	P63261
E5S9I9	P49792
E5S822	Q01082
E5SFV5	P78356
E5SM30	Q8N6T3
E5S5M3	P48735
E5S6T3	P0C0S5
E5SB77	P34897-3
E5SPE3	P09429
E5T037	Q8N3C0
E5SAR5	Q96FJ2
E5SI08	P17987
E5SY80	P61088
E5SB28	O43242
E5SAK8	Q99832
E5SD21	P48643
E5S388	B4DT31
E5RZ72	P61353
E5ST18	P08237
E5SQM4	Q9NVP1
E5SZQ1	P61221
E5SCT2	P09429
E5SKY3	P61158
E5SEB9	Q07955-2
E5S9N3	P14735
E5S0H8	P61964
E5S9J5	P38117
E5SK80	P29144
E5SHW4	P50914
E5SNZ5	Q9H9P8
E5SFZ1	O43813
E5SZ81	Q9UNH7
E5S4R3	P31153
E5SJE9	O43399-6
E5T106	O95571
E5SPR5	Q96HC4-7
E5SJG4	P41227
E5S8F5	P30048
E5S0W7	Q06210
E5ST07	Q9H444
E5S1F3	P05023-4
E5SQZ6	P36871
E5RZR9	B0YIW6
E5SA31	P56192
E5SJF0	P50570-3
E5S5Q6	P62820
E5SHY1	O95071-2
E5SLZ9	Q96S59
E5T7E6	Q9H0A0
E5SV69	P23381
E5SNQ9	Q92734-2
E5SWW6	P61204
E5ST06	O43447
E5S593	P61204
E5S134	Q14683
E5RYG2	Q13418-3
E5SCE7	P41250
E5T5S5	P63244
E5T043	Q12931
E5ST45	O43390-2
E5SI56	Q96AC1
E5S351	P62280
E5S4D7	Q01105-2
E5SD64	P62829
E5S1J4	Q00325-2
E5S583	P23434
E5S0Y2	Q14204
E5SHX2	Q99460
E5SIZ0	P20290-2
E5SEB0	P46776
E5S5U2	P36957-2
E5S632	P62942
E5SLA9	Q9NSE4
E5SXA2	Q9UG63
E5SAC9	P62424
E5SWT9	Q92993-2
E5RY73	O60814
E5RZ33	P63151
E5S9F3	O15355
E5SH99	Q9P2R7-2
E5S0Z5	P62333
E5SDH7	Q8WXF1-2
E5ST42	Q15942-2
E5S5L4	P42766
E5SER1	Q13616
E5SK19	P60842
E5SYD7	P38606
E5SEC2	P08237
E5S3I7	Q01433
E5SIM7	P26641
E5SWF2	P68371
E5SHV7	P84098
E5RYW6	P09651-3
E5SUT7	Q13356
E5SQG9	Q8TA92
E5SVW3	Q00610
E5S8S4	P16152
E5SDS2	P63241
E5S446	P99999
E5SBV6	P62081
E5S1B6	P49821
E5S5W3	Q9H4G0-4
E5SPQ2	P54619
E5SNV8	P09972
E5STW6	P26038
E5ST98	P25788
E5SRG5	P61604
E5S508	P61088
E5SAB0	P12081
E5S875	Q16555-2
E5SX12	Q92499
E5SDG8	P08237
E5SFS7	P30084
E5SDU7	P25787
E5SQX6	P31689-2
E5S015	P15170
E5RZD5	P36542-2
E5SEE7	E5KLJ5
E5S6M8	O00268
E5S3M0	P46777
E5S3S6	Q07666-2
E5SHT3	P41252
E5S257	P62913
E5S3A5	P11142
E5SIY4	P67775
E5SAC5	E9PAV3-2
E5RZD1	Q13485
E5SC35	P06576
E5SPV7	P62249
E5SFT7	P14174
E5SRV6	P43686
E5SXA9	P52565
E5S0I4	Q6PKG0
E5SLQ4	O75027-3
E5SQX1	P06733
E5SV11	Q9Y490
E5SVV1	P40429
E5SK16	Q13555-2
E5SDT0	O15145
E5SH25	P62701
E5SK23	Q9P2I0
E5S169	Q13555-2
E5SR19	Q99623
E5S0V1	P62140
E5SS64	Q9Y2L1-2
E5S9L0	P32119
E5SP89	Q15691
E5RZQ6	P04792
E5SFR7	P11142
E5SI25	B5MDF5
E5S5L2	P62241
E5S8T6	P68036
E5SK36	P83731
E5S7K8	O60814
E5SII7	Q14C86
E5S8G9	P08590
E5SZT3	P49756
E5SCN9	P55036
E5S7F6	P52209
E5T0G7	P30405
E5SN92	P55084-2
E5SFG8	P38646
E5SR09	P55072
E5S7R1	P33992
E5SLN3	Q96G46
E5SV53	Q32Q12
E5S4A3	P62266
E5S6F9	Q16718
E5RYR2	P62979
E5S2Q4	P60866
E5SBA4	Q13435
E5SX92	Q16576-2
E5S922	O75152
E5SVP7	P45954
E5S9Z0	P54136-2
E5SX42	O00203-3
E5SQ81	Q9NTK5
E5SUX9	P06753
E5S6Z8	Q14964
E5SCT3	Q9NV66-2
E5SF11	O15355
E5SDH3	O60841
E5S1V7	P07900
E5SHK1	O43865-2
E5S5Z6	Q05639
E5SSN3	Q14974
E5S6X0	P25490
E5S540	Q96I99
E5S1A7	P17844
E5SLK6	P40939
E5S8J1	Q9UBE0-2
E5S1I0	O43390

## Sheet: Toxoplasma gondii
E5SMM9	B9PGD2
E5T8Q3	S8F993
E5STJ8	V5BCJ1
E5SZ96	S8EWL8
C9DTY3	O60955
E5S1L9	B6KA42
E5S503	V4YQK1
E5SGC0	S8F993
E5S2L6	B9PXQ3
E5SK79	S8F993
E5SE22	B9PRA8
E5SVP3	Q1KSE8
E5S7V1	V4YV42
E5SH26	Q7Z1F7
E5S6M6	Q309Z9
E5T5J1	B9Q2W7
E5SRG6	B9PPQ1
E5RZG1	Q95VT2
E5SEU4	Q86QI2
E5S7N8	S8F993
E5SS71	S8F993
E5S7B0	S8GL69
E5SW92	S8G0H2
E5SH15	S7V2B3
E5SYD6	S8G0H2
E5SDS1	S7UP88
E5S7S7	B9PNK6
E5S2U5	S8F5G1
E5SDC5	B6KC06
E5SV78	S7V4M3
E5S7M0	S7UEM2
E5SDG4	B6KA42
E5RY75	B9PNK6
E5T590	Q86QI2
E5SLU1	B9PXQ3
E5S5M3	S8EUA8
E5SPR5	B9PTH6
E5ST06	Q26995
E5S1J4	B9PRN1
E5S5U2	B9PQP0
E5RY73	Q95VT2
E5SH99	Q1KSE5
E5S0Z5	S8F993
E5SQG9	S8F993
E5SDS2	Q8MPF6
E5S446	B9PQQ9
E5SNV8	Q8I8I2
E5S3A5	O61001
E5SC35	Q309Z7
E5SR19	B9PGD2
E5S9S6	B6KDT4
E5S9L0	Q86GL5
E5SFR7	B6VAQ4
E5S7K8	Q95VT2
E5T0G7	Q26995
E5SFG8	B6KHU4
E5SR09	S8F993
E5SFE7	V4Z6Q0
E5S1V7	Q7Z1F7
E5S5Z6	B6KN45
E5S540	Q1KSE5

## Sheet: Schistosoma japonicum
E5SRV7	Q5DCZ9
E5S4S9	C1LJA9
E5SAT8	Q5D8W5
E5STV9	Q86E22
E5SCV1	Q86DY7
E5SGU6	C1LLF0
E5SB39	C7TZQ3
E5SMM9	C1LKB8
E5SAF5	Q5DCA0
E5T8Q3	C1L5L4
E5S911	C1L580
E5SD24	Q5DBV5
E5S7L9	Q5C0P6
E5S1D6	C1LGS7
E5STJ8	Q5D925
E5RZ21	Q5C1Y8
E5S6T2	Q5DE28
E5RZJ1	C1LN14
E5SY97	Q86EQ7
E5STM1	C7TY75
E5S4W4	Q5DE52
E5SXV1	Q86EZ7
E5SI35	C1LG63
E5S546	C1LSM5
E5S4S8	C1LJA9
E5S6N5	Q5DES2
E5SK97	C1LIE4
E5SDP2	Q5C255
E5S115	C1L4T7
E5SY41	Q5DDG6
E5SFH1	C7TZH4
E5S2K6	C1LTS6
E5SZ96	Q5BXD7
C9DTY3	Q5DA69
E5S9M7	C1L4H5
E5S1L9	G4XPB3
E5S5P0	C1L502
E5SDX8	C1LE56
E5T2E7	Q5DEB4
E5SV00	C1LDW8
E5S503	Q5DFC2
E5S449	C7TZM7
E5SH72	C1LKP3
E5SHF9	C1L566
E5S524	Q5D9R3
E5SLD5	C1L561
E5SGN2	Q86EK9
E5SP64	Q86ES8
E5S1B4	Q5D9B3
E5SF70	Q5DDJ0
E5S1R6	C1LMG9
E5S506	Q86EY2
E5SCY5	Q5BVV6
E5SRA6	C7TZH4
E5SQW1	Q5DCQ5
E5S703	Q5DAC4
E5S6U0	Q5DGG5
E5S2L2	C1LGW5
E5SS28	Q5D9H9
E5S6M4	Q86EN9
E5SNM3	C1LMQ2
E5SCK4	Q5DEG2
E5SAX0	C7TXX1
E5S6F3	Q5BYH2
E5RZX7	B5M6Z3
E5S5K6	Q5DGJ2
E5S932	Q5BXP5
E5SRK1	Q86DV9
E5S858	Q86EN4
E5S903	C1LG64
E5SFN3	C1L523
E5S2B8	C7TZG8
E5SY40	Q5DDG6
E5SFN4	D2JWR5
E5S9G8	C1L6N9
E5SGC0	C1LMY1
E5SAQ7	Q86ES1
E5SMC6	Q5DGB7
E5T2W6	Q5DDA5
E5SC25	C1LTX3
E5ST10	Q5DCR3
E5S2L6	Q5DHL6
E5S7K5	C7TXZ5
E5SPA6	C1LFX5
E5SFI7	D2JWR5
E5SK79	Q5DC40
E5S2U6	Q5C033
E5SIX0	Q5D913
E5SC90	Q5C3P4
E5SW58	Q86DY8
E5SE22	Q5DFR4
E5SRF6	Q5DA21
E5SR95	O45034
E5SVP3	C1LT13
E5SL94	Q86EZ2
E5SP80	C1LHD3
E5S7W5	Q5DAQ0
E5S7V1	Q86ER5
E5S171	C1LFJ1
E5SMT3	Q5DFX8
E5SN60	Q5DFX8
E5SLA7	Q5DGF3
E5S5D0	Q5BXZ9
E5SKV8	Q5DBJ1
E5SLC2	B3GUY6
E5S447	Q5DH26
E5SJF6	C1LWW0
E5SHQ3	Q5D913
E5RY74	Q5DE19
E5SH26	Q5D947
E5S3M6	Q5BZ69
E5SLQ1	Q5DDL4
E5SA14	C1LIR0
E5S6M6	Q5DE07
E5SK73	Q86BY2
E5SKR9	Q5DG99
E5SI02	Q5DA36
E5SW26	Q5DCT4
E5SSR9	Q5DE13
E5S411	C1LKQ4
E5T1K4	Q5C3F2
E5S2H6	Q5DCQ5
E5S507	Q86F62
E5S528	Q5DF88
E5S8V0	C1LE79
E5RZT8	Q5DF93
E5S3R1	D2JWR5
E5SRG6	C7TZI6
E5SII6	Q5C0R1
E5SRV9	C1LIH8
E5S0P6	C7TYV8
E5SCI0	Q5D9M8
E5RZG1	Q5DGT3
E5S2Q2	C1LIE7
E5S006	C1LK99
E5S0B5	Q86F47
E5S9H7	C1LF67
E5S2Z0	C1LPL5
E5SC83	C1LG21
E5S9U6	C1LXH1
E5SAN7	Q5DBY6
E5SNJ2	C1LF61
E5S5Y7	Q5C282
E5SAS0	Q5D9M8
E5SAE9	Q5DA90
E5SMF2	Q5DF67
E5S2I2	Q5FX73
E5SN86	Q5C7Z6
E5S6H5	Q5DBA9
E5SLH8	Q5DE47
E5SD29	C1L5I2
E5SDT3	Q5DAM8
E5SEU4	C1LVH1
E5SIA4	Q5C3W5
E5S4J6	Q5C3E1
E5S7N8	C1LGQ4
E5SS71	Q5DBH6
E5T026	C1LEV4
E5SL48	Q5BZ36
E5S4E3	Q5DHH3
E5S2V2	O45034
E5S399	P43157
E5S870	C1L5I2
E5SGW1	C1L5F7
E5SEU2	Q86F65
E5S5J9	Q5DD54
E5SW92	Q5DBC8
E5SJ97	Q5BXJ2
E5SJS8	C1LBG8
E5SH48	C1LFG3
E5SIQ6	Q5DAJ0
E5SH15	C1LKW6
E5S0V2	C1LGX4
E5S7X8	Q5D9H9
E5SJM6	C1LI13
E5SLY2	Q5C2R8
E5S9J8	C1LHF4
E5SKS3	C1L5J3
E5SU77	C1L537
E5SYD6	C1L633
E5SCH9	Q5D9M8
E5SBD8	Q5DCJ2
E5S325	Q5BT45
E5SAA8	C1L573
E5SKN2	Q3MJS5
E5S7S7	Q5DET3
E5S0W4	C1LIQ6
E5SJQ4	C1LD57
E5S2U5	C1LIA5
E5SCQ0	Q5DF67
E5SNJ0	C1LHH4
E5S730	Q5DCU4
E5S3J6	C7TZ03
E5SZU2	Q5C3S4
E5STJ5	Q5DFN6
E5S7R0	C1LFP4
E5S597	Q86F38
E5SV78	Q5D8S4
E5T5C8	C1LLF3
E5T2B4	Q5BWE1
E5SXV0	Q86E46
E5SFX8	Q5DDV4
E5SLM3	Q3MJS5
E5SPU8	Q5D9X1
E5T059	C1LEE6
E5SLE8	Q5DAM7
E5SSE3	Q86EQ7
E5S7M0	Q5BXQ9
E5SH50	Q5C3I8
E5S5A7	Q5DHK5
E5T055	Q86E04
E5SS61	Q86ER7
E5S1V8	Q5DA59
E5SX57	C1LK30
E5SFH9	C1LFZ8
E5SH46	O96462
E5SDM9	C7TZG8
E5SZU6	Q5DCH6
E5SHS7	C1LN14
E5SM54	Q5DDA5
E5RYV2	Q86E05
E5SDG4	G4XPB3
E5RY75	Q5DET3
E5SGE4	C1LJT2
E5SRH3	Q5BYD6
E5SAL0	C1L542
E5SW02	Q5FX73
E5SD35	Q5DA21
E5SRC3	Q5DCD8
E5S2E2	Q5C1T7
E5S3P5	Q86F50
E5S1K6	Q5DDP3
E5T590	C1LVH1
E5SLU1	Q71TT8
E5S1V6	C1L6Q1
E5S822	Q5C2T7
E5S9S8	Q5BTL0
E5SFV5	Q5D8E9
E5SY49	C1L5C5
E5S6T3	Q5DE19
E5SB77	C1LFZ6
E5SPE3	Q86E32
E5SAR5	B1WA71
E5SI08	Q5DF55
E5SY80	Q5DC43
E5SKP0	C1L779
E5SB28	Q5DF74
E5SAK8	C1LIN3
E5SD21	C1LMS0
E5SB07	C1LJN5
E5SKU3	Q86FE0
E5ST18	C1LED7
E5S5Y2	Q5DCQ0
E5SCT2	Q5DA81
E5SKY3	C1LJL3
E5SEB9	Q5D9F5
E5S5F2	A1XA55
E5SG99	Q5D959
E5SHW4	Q5DA76
E5STY5	Q5DFC1
E5SZ81	Q5DI24
E5S4R3	Q5DD04
E5T106	Q5C280
E5SPR5	Q2LE75
E5S3N3	Q5D8Z7
E5SJG4	C1L5V5
E5S8F5	Q5DVX4
E5S1F3	Q5C7Z8
E5RZR9	C1LFB1
E5SA31	Q5DH32
E5SH18	Q86F02
E5S5Q6	Q86ES8
E5SHN1	Q5BZG5
E5SV69	C1LJN6
E5SNQ9	Q5BRP2
E5SWW6	Q5DC26
E5SPH1	Q5DCR9
E5ST06	Q5DEE6
E5S593	Q5DC26
E5SCE7	Q5C2D0
E5T5S5	Q5DD54
E5S263	Q86F83
E5SRG4	Q5DBG3
E5SKD7	C1L796
E5SQ83	Q5C2A0
E5S351	Q5DB08
E5S4D7	C1LCS8
E5T229	C1LLI7
E5S4B3	Q86DW6
E5S1J4	Q5DAD8
E5S0Y2	Q5C0R5
E5STL7	C1LGL3
E5SIZ0	C1LMM3
E5SEB0	Q86EL2
E5S5U2	C1L595
E5S912	C1L580
E5SAC9	Q5DG58
E5S209	Q5DG45
E5SJK9	C7TZG8
E5SWT9	Q5DDR3
E5RY73	Q5DGT3
E5S443	C1LIG3
E5S6B7	Q5C3L1
E5SH99	C1LFF8
E5S0Z5	Q5DDQ7
E5SK19	Q5DCD8
E5S492	Q5DCP2
E5SEL9	C1LBQ7
E5SEC2	C1LED7
E5SSZ7	Q5C1Z2
E5SWF2	C1LN37
E5SHV7	Q5DEB4
E5SUT7	C1L5Q0
E5SQG9	Q86DM6
E5SVW3	Q5BY36
E5SDS2	Q86DY5
E5RYW4	Q5DGC6
E5SBV6	Q86ET9
E5S1B6	Q5DGE8
E5S5W3	Q86E26
E5S6T7	Q5BVK0
E5SXJ9	C1LMP2
E5RZZ8	C1LGR1
E5S5A3	C1LAK1
E5SNV8	Q5DFZ8
E5STW6	Q26520
E5S1V9	Q5DA59
E5ST98	C1LM88
E5SRG5	Q5DC69
E5S508	Q5DHA7
E5S0U8	Q5C2C3
E5SAB0	Q5BYK6
E5S875	C1L524
E5SDG8	C1LED7
E5SR83	Q5MB10
E5SDU7	Q5DFE9
E5SQX6	Q5DBY6
E5S015	Q5BZC4
E5RZD5	C1LVF7
E5S3M0	Q86EP8
E5SA76	Q5DDX5
E5S257	C1L7V2
E5S3A5	B3GUU7
E5SIS9	Q86E88
E5SHL7	Q5BXK4
E5SIY4	Q5FX73
E5S421	Q5DC61
E5SM04	Q5C1S0
E5SC35	Q5D9S4
E5SPV7	Q5DAT2
E5SRV6	C1LMF2
E5S1R2	Q86EZ2
E5S111	Q5C089
E5SLQ4	Q5C3P2
E5SL90	Q86EQ2
E5SQX1	Q5DI35
E5S8J2	Q9TVF3
E5SH08	Q86F83
E5SRN7	Q5DEI8
E5SVV1	Q5D932
E5SK16	C1L4T7
E5SDT0	Q5DAS0
E5SH25	C1LPP3
E5T2B1	Q5C1V5
E5S169	Q5C2B9
E5SR19	C1LKB8
E5S8V1	Q5DAQ1
E5S0V1	Q5FX73
E5S9L0	Q5DVX4
E5SP89	C1L436
E5S3C4	Q5DDR2
E5SFR7	B3GUU7
E5RZB5	Q5DBJ1
E5SI25	Q5BRN1
E5S5L2	Q5DFE0
E5S8T6	Q5D8K2
E5SF00	Q5BTL4
E5S7K8	Q5DGT3
E5S8G9	Q5DCQ8
E5S7F6	C1LNG0
E5T0G7	Q5DEE6
E5SFG8	Q5DGY9
E5SR09	Q5D9C5
E5SPR9	C1LT62
E5SFE7	Q5DAT7
E5RYR2	C1LY97
E5S2Q4	C1LB60
E5SNY3	C1LF25
E5S9U3	Q86FI4
E5SBA4	C1LG10
E5S9Z0	Q5C0F7
E5SUX9	C1LNS2
E5SJG2	Q86DY3
E5S6Z8	Q86EY7
E5SDH3	C1LEQ4
E5S8H8	C1LJ60
E5T5S9	C1LEE6
E5S8Q2	C1L4V5
E5S1V7	Q5DGD4
E5SHK1	Q5DH82
E5SIJ8	C1LEH1
E5S3I3	C1LYU2
E5S5Z6	C1LWQ6
E5SSN3	Q5C0Y9
E5SC78	Q5DAA3
E5S540	C1LFF8
E5T6Y4	Q5DDX5
E5SUB9	Q5C0H0

## Sheet: Escherichia coli
E5SAF5	P0A717
E5T8Q3	P0AAI3
E5STJ8	P0ABB0
E5SHF9	P00490
E5SLF2	P33195
E5S6F3	P0A8N3
E5SK79	P0AAI3
E5S7V1	P0A6M8
E5SH26	P0A6Z3
E5SA14	P27550
E5S6M6	P0AC41
E5SJC1	P00962
E5SRG6	P0A6F5
E5SKU7	P0A9M0
E5SW92	P00509
E5SCQ0	P08622
E5SDC5	P0CE47
E5S7R0	P37685
E5SLE8	P0AD61
E5SS61	P0A858
E5SX57	P0A6T1
E5SZU6	P0AGD3
E5SF79	P37689
E5SB77	P0A825
E5ST18	P0A796
E5S4R3	P0A817
E5SPR5	P0AGE9
E5S5U2	P0AFG6
E5S0Z5	P0AAI3
E5SQG9	P0AAI3
E5S1B6	P31979
E5SZW8	P0AB77
E5SRC2	P08622
E5SDG8	P0A796
E5S3A5	P0A6Y8
E5SC35	P0ABB4
E5SQX1	P0A6P9
E5SFR7	P0A6Y8
E5S7F6	P00350
E5SFG8	P0A6Y8
E5SR09	P0AAI3
E5S1V7	P0A6Z3
E5S540	P0A836

## Sheet: Candida albicans
E5SCV1	Q5AMI6
E5SB39	Q5AEK6
E5T8Q3	Q59YB2
E5STJ8	Q59RD8
E5S6T2	Q5ADQ6
E5SDS5	Q5ALV6
E5S4W4	Q5AJF7
E5S546	Q5AG43
C9DTY3	O42766
E5ST65	Q59Z01
E5SS15	Q5AEB8
E5S503	Q5AHK8
E5SHF9	Q5AFP7
E5SSD4	Q59RG9
E5S506	Q5A6R1
E5S703	Q5AFQ0
E5S6U0	Q9UVJ4
E5SC30	Q5AM49
E5S6M4	Q5AFQ4
E5SBN8	Q5AM49
E5SCK4	Q59ZX4
E5S6F3	Q5ADU2
E5RZX7	Q5A0X0
E5SPW6	Q5A940
E5S932	P82611
E5SY40	Q5AI26
E5S5F3	P28870
E5SGC0	Q59YB2
E5T2W6	Q5AI39
E5S2L6	Q59KI0
E5SAI9	Q5A9A4
E5SK79	Q59YB2
E5SE22	Q5A516
E5SVP3	P46273
E5SP80	Q5AK16
E5S7W5	Q5AAU7
E5S7V1	Q5A900
E5S171	Q5A0M4
E5SMT3	Q5A0Z9
E5SN60	Q5A0Z9
E5S447	Q5AML4
E5RY74	Q5AEE1
E5SH26	P46598
E5SPV8	Q59TE0
E5SA14	Q59XW4
E5S6M6	Q5A1E8
E5SK73	Q59KZ3
E5SKR9	Q5A0T8
E5SI02	Q5AI15
E5SW26	P83783
E5T5J1	Q59K50
E5SSR9	P83777
E5S1T9	Q5A199
E5SL46	Q5ACQ1
E5SW37	Q5AHF6
E5SRG6	O74261
E5SFL8	Q5AAS9
E5S0P6	Q5AFB3
E5RZG1	Q59VP1
E5S2Q2	Q5A5V6
E5S2Z0	Q59YX6
E5S9U6	Q59N00
E5SAE9	O42817
E5S2I2	Q59N42
E5RZN4	Q5AKA5
E5SEU4	Q59VN2
E5S7N8	Q59YB2
E5SA75	Q59SM8
E5SEU2	Q5AEN2
E5S5J9	P83774
E5SW92	Q59ZM9
E5SJS8	Q59LS1
E5SHI5	Q5ACX6
E5SH15	Q5A2Z0
E5S9J8	Q59ZH8
E5S7S7	Q59VN4
E5S0W4	Q5A2X3
E5SJQ4	Q5AGX8
E5S2U5	Q59RQ6
E5S643	Q5ACP2
E5SNJ0	Q5AJH3
E5SDC5	Q5ABC3
E5STJ5	Q5AG72
E5S7R0	Q5A0S2
E5SV78	Q59ZZ5
E5T2B4	Q5AD52
E5SXV0	Q5AIB8
E5SLE8	P46614
E5S7M0	Q59LN7
E5T055	Q59US3
E5SS61	Q9P940
E5SX57	P83780
E5S835	Q5AK46
E5SDX7	Q5A3Z7
E5SH46	Q5A109
E5SZU6	Q5A8Z4
E5SM54	Q59VN8
E5RY75	Q59VN4
E5SCP6	Q5A2T2
E5SW02	Q59N42
E5SRC3	P87206
E5S5W6	Q59JY3
E5T590	Q59VN2
E5S9I9	Q5AAL2
E5S5M3	Q59MF7
E5S6T3	Q5AEE1
E5SB77	O13426
E5SY80	Q5A513
E5SKP0	Q59VY6
E5SYB5	P87206
E5SAK8	Q59YH4
E5ST18	Q5AK53
E5RZS0	Q59WC5
E5S7E1	Q5ACF2
E5S4R3	Q59W67
E5SPR5	Q5A8X6
E5S8F5	Q9Y7F0
E5SQZ6	Q5A253
E5SA31	Q5AK65
E5SJF0	Q5A1V4
E5SWW6	Q5AND9
E5ST06	P22011
E5S593	Q5AND9
E5T5S5	P83774
E5T043	P46598
E5SFC2	Q5A9E1
E5SD64	Q59M73
E5S1J4	Q5AP79
E5S5U2	Q59RQ8
E5S632	P28870
E5SAC9	Q5ANA1
E5RY73	Q59VP1
E5S0Z5	Q59YB2
E5SK19	P87206
E5S492	Q5A455
E5SEL9	Q5ANH6
E5SYD7	Q5AJB1
E5SUT7	P22011
E5SQG9	Q59YB2
E5SVW3	Q59M82
E5SDS2	O94083
E5S446	P53698
E5RYW4	Q5AI86
E5SBV6	Q5AJ93
E5S1B6	Q59TD5
E5SC94	Q5ACS3
E5S3A8	Q5AI93
E5S508	Q5ACS1
E5S0X4	Q5ANK8
E5SDG8	Q5AK53
E5SR83	Q59QN7
E5SDU7	Q5AEB8
E5S015	Q59YE8
E5S3M0	Q5AGZ7
E5SA76	Q5ANC2
E5SHT3	Q59RI1
E5S257	Q59Z66
E5S3A5	Q5ADI3
E5SIY4	Q59N42
E5S421	Q59WF0
E5SC35	Q59UR7
E5SQX1	P30575
E5SVV1	Q5AB87
E5SH25	Q5A5Q8
E5S0V1	Q59N42
E5S9L0	Q9Y7F0
E5SFR7	P46587
E5SI25	Q59P43
E5S233	P0CH96
E5S8T6	Q5ACS1
E5S7K8	Q59VP1
E5SEV5	Q59WW7
E5SCN9	Q59X29
E5S7F6	Q5AKV3
E5T0G7	P22011
E5SFG8	P83784
E5SR09	Q59WG3
E5SPR9	Q5AHT2
E5SV53	Q5AG68
E5S4A3	Q5AAQ8
E5RYR2	Q5A109
E5S2Q4	Q5A389
E5SI26	Q59U83
E5SQ81	Q59VH9
E5S8Q2	Q5A850
E5S1V7	P46598
E5SHK1	P83783
E5S5Z6	Q59QD6
E5SC78	P40910
E5T6Y4	Q5ANC2

## Sheet: Yeast
E5SSX2	P43123
E5T8Q3	P40327
E5STJ8	P07251
E5SDS5	P39939
E5S4W4	P0CX54
E5SXV1	P05737
E5SK97	Q03835
E5S115	P06782
E5S2K6	P0CX32
C9DTY3	P34730
E5T2E7	P0CX83
E5S9G6	P32582
E5SP64	P07560
E5S1B4	P05756
E5S1R6	P07284
E5S703	P0CX55
E5S6U0	P0CX44
E5S2L2	P30822
E5SCK4	P49626
E5S6F3	P15180
E5RZX7	P39079
E5SFN3	P38707
E5SGC0	Q01939
E5SMC6	P41811
E5S2L6	P60010
E5SK79	Q01939
E5SC90	Q12680
E5SE22	P18239
E5SVP3	P00560
E5S7V1	P25443
E5S171	P32324
E5SMT3	P16387
E5RY74	P04912
E5SI02	P04147
E5SW26	P39954
E5SSR9	P00817
E5SJF2	P15454
E5S2H6	P07560
E5S507	P32379
E5S528	P0CX45
E5SW37	Q12672
E5SRV9	P39007
E5S0P6	P36421
E5RZG1	P02293
E5S2Q2	P32473
E5S9H7	P32481
E5SVP8	P32639
E5SNJ2	P18759
E5SKU7	P36775
E5S2I2	P32598
E5RZN4	P43616
E5SEU4	P61830
E5S7N8	P40327
E5SI05	P40055
E5SA75	P09440
E5SEU2	P05738
E5S7B0	P38067
E5SH15	P14832
E5SJM6	P39078
E5S9J8	P12385
E5SBD8	P0C2H8
E5S7S7	P02309
E5S2U5	P09624
E5S3J6	P07560
E5S7R0	P40047
E5SLE8	P00549
E5T055	Q07478
E5SS61	P00942
E5SX57	P12709
E5S835	P07275
E5SID2	P38174
E5SM54	P25342
E5RY75	P02309
E5S6E2	P38806
E5SCP6	P40024
E5SGE4	P31787
E5S0B6	P38708
E5SW02	P32598
E5SRC3	P39517
E5S5W6	P07806-2
E5T590	P61830
E5SLU1	P60010
E5S9I9	P41920
E5SEU7	P38238
E5SM30	P35197
E5SEA3	P51402
E5S5M3	P21954
E5S6T3	P04912
E5SB77	P37292
E5SI08	P12612
E5SY80	P52490
E5SYB5	P39517
E5ST18	P16861
E5SZQ1	Q03195
E5SG99	P16140
E5S9Q3	P0CX28
E5S7E1	P48015
E5S4R3	P19358
E5T662	P38628
E5SGW5	P39109
E5S667	P38791
E5RZR9	P43621
E5SA31	P00958
E5S5Q6	P07560
E5SWW6	P19146
E5ST06	P14832
E5S593	P19146
E5SCE7	P38088
E5SD64	P0CX41
E5S583	P39726
E5SEB0	P02406
E5S5U2	P19262
E5SAC9	P17076
E5RY73	P02293
E5RZ33	Q00362
E5SH99	P53312
E5S0Z5	Q01939
E5SK19	P39517
E5SYD7	P17255
E5SHV7	P0CX83
E5SQG9	Q01939
E5SVW3	P22137
E5SFU0	P31373
E5SDS2	P23301
E5S5A3	P53221
E5S3A8	P15625
E5S508	P15731
E5S7R3	P11075
E5S015	P05453
E5SHT3	P09436
E5S257	Q3E757
E5S3A5	P22202
E5SIY4	P32598
E5SPV7	P0CX52
E5SRV6	P33298
E5SQX1	P00924
E5SK16	P06782
E5S0V1	P32598
E5SFR7	P22202
E5S5L2	P0CX40
E5S7K8	P02293
E5S7F6	P38720
E5T0G7	P14832
E5SFG8	P39987
E5SR09	P25694
E5SPR9	P05755
E5S4A3	P0CX29
E5S2Q4	P38701
E5SI26	P49723
E5SQ81	P38219
E5SJG2	P07560
E5S6Z8	P07560
E5SY26	P38251
E5SDH3	P39730
E5S8H8	Q12377
E5SHK1	P39954
E5S3I3	P14120
E5S5Z6	P02994
E5S540	P53312
