# Supplementary material for: Comprehensive Proteomic Analysis of Lysine Acetylation in the Foodborne Pathogen Trichinella spiralis
Source: Front Microbiol. 2018 Jan 11;8:2674. doi: 10.3389/fmicb.2017.02674 (PMC5768625; doi:10.3389/fmicb.2017.02674)
Supplement: Supplementary file 4 [file Table_4.XLSX]

## Sheet: ident Classification
Table S4 Functional Characterization of Lysine Acetylome
GO Terms Level 1	GO Terms Level 2	No. of Protein	Protein IDs
Biological Process	cellular process	611	E5SY16 E5SRV7 E5SI64 E5S865 E5S4S9 E5S3L0 E5T1P9 E5SAT8 E5STV9 E5SPY4 E5SPU8 E5SLE8 E5SSE3 E5SCV1 E5S7M0 E5SGU6 E5SAZ9 E5SB39 E5S656 E5SRX7 E5SS61 E5SAF5 E5S1V8 E5SX57 E5S835 E5S4B4 E5SDX7 E5S911 E5SH37 E5SH46 E5SYB7 E5T5Q4 E5SZU6 E5SID2 E5SCZ1 E5S7L9 E5SM54 E5STJ8 E5SDG4 E5SBL1 E5RY75 E5S136 E5S6T2 E5S6E2 E5S974 E5SQS0 E5SCQ8 E5S341 E5SY97 E5STM1 E5SHW3 E5RYY0 E5SDS5 E5S4W4 E5S546 E5S4S8 E5S0B6 …
	metabolic process	585	E5SY16 E5S4S9 E5T1P9 E5SAT8 E5STV9 E5SPY4 E5SPU8 E5SLE8 E5SSE3 E5SCV1 E5S7M0 E5SGU6 E5SAZ9 E5SB39 E5S656 E5SBE0 E5SSX2 E5SS61 E5SAF5 E5S1V8 E5SX57 E5S835 E5S4B4 E5SDX7 E5SH37 E5SH46 E5SYB7 E5T5Q4 E5SZU6 E5SMC5 E5SID2 E5SCZ1 E5S7L9 E5S1D6 E5STJ8 E5SDG4 E5S136 E5S6T2 E5S974 E5SF79 E5SQS0 E5SL05 E5SY97 E5STM1 E5SHW3 E5S8T1 E5RYY0 E5SDS5 E5S4W4 E5SCN1 E5SAY0 E5SI95 E5S546 E5S4S8 E5S0B6 E5S3D3 E5SRH3 …
	single-organism process	390	E5SUV4 E5SRV7 E5SI64 E5S865 E5SLA7 E5S5D0 E5S4S9 E5S3L0 E5SQZ8 E5S8S4 E5SPY4 E5SQW6 E5SRP4 E5SLE8 E5SDS2 E5S7M0 E5S446 E5SB39 E5SRX7 E5SJF6 E5SFY5 E5SHQ3 E5S1B6 E5SS61 E5SAF5 E5S1V8 E5SLQ1 E5SX57 E5S835 E5S6T7 E5SDX7 E5S6M6 E5SXJ9 E5S911 E5SUR6 E5SKR9 E5T5Q4 E5SGM8 E5SZU6 E5SNP2 E5SMC5 E5SZW8 E5S7L9 E5SM54 E5STJ8 E5SW26 E5SES3 E5SDG4 E5SBL1 E5S6T8 E5SIX6 E5S3A8 E5SV12 E5S6E2 E5SNV8 E5SF79 E5S1V9 …
	biological regulation	144	E5SUV4 E5SRV7 E5SJG9 E5SI64 E5S865 E5S6K5 E5T9C0 E5SP64 E5S3L0 E5S8X8 E5SPY4 E5S9L0 E5SDS2 E5SQW1 E5SI25 E5RYW4 E5SHQ3 E5SS28 E5SKG2 E5S120 E5SHC2 E5S1V8 E5SII7 E5SRP1 E5SLQ1 E5SFW9 E5SD29 E5SBM1 E5T491 E5SCE1 E5SBQ2 E5SBN8 E5SY88 E5SGA3 E5SDG4 E5SV12 E5S8M9 E5S8F5 E5S399 E5S870 E5SCI5 E5S1V9 E5S341 E5SUI9 E5RYY0 E5S9R8 E5SSW6 E5SQH2 E5S0U8 E5SRQ1 E5SXP9 E5SFA2 E5S5Q6 E5SZH6 E5S7R3 E5S4P5 E5T3K4 …
	localization	135	E5SRV7 E5SVW3 E5SP64 E5SQG0 E5SKL7 E5SVF5 E5S506 E5S8S4 E5SKY3 E5S9S6 E5SP89 E5SRP4 E5SG99 E5SQW1 E5SI25 E5SRX7 E5S3E2 E5SL15 E5S2L2 E5SK58 E5SN86 E5SFW5 E5S6H5 E5S1V8 E5SLH2 E5S6T7 E5S911 E5S5P7 E5SUR6 E5SNM1 E5T5Q4 E5S8G3 E5S3N3 E5RZZ8 E5STJ8 E5SBL1 E5S180 E5SL91 E5SJL7 E5RZA0 E5SV12 E5ST07 E5S1V9 E5SGW1 E5SCQ8 E5SPV1 E5SGW5 E5S1T0 E5S0U8 E5S0X4 E5SH18 E5RZR9 E5SZE7 E5SR51 E5S2V5 E5S5Q6 E5SMR7 …
	response to stimulus	88	E5SUV4 E5SDE8 E5SRV7 E5SLD3 E5T0N0 E5SJG9 E5S865 E5SP64 E5S3L0 E5T1E6 E5S7X8 E5S8X8 E5SIQ2 E5SF69 E5S855 E5S7A1 E5RZQ6 E5SKC4 E5SUM7 E5SFR7 E5SQW1 E5SQH1 E5SI25 E5RYH4 E5SJG2 E5S3A5 E5SHQ3 E5SCN4 E5SS28 E5SH26 E5S6Z8 E5S120 E5S1V8 E5SII7 E5SLQ1 E5S4U6 E5SEV5 E5S117 E5SD29 E5SBM1 E5T491 E5SIA4 E5S2Q2 E5S1V7 E5SXR4 E5SY88 E5S723 E5SLI6 E5SCZ0 E5S9Y7 E5RZ33 E5SMU8 E5S870 E5S1V9 E5SIX0 E5SL05 E5S341 …
	cellular component organization or biogenesis	81	E5SLS4 E5SST5 E5SI64 E5S4W7 E5SMR8 E5S5D0 E5RYG7 E5SJU9 E5SEJ2 E5S9Y5 E5SD09 E5SPU8 E5SGN0 E5S7A1 E5SAY3 E5S4D7 E5SB63 E5RYW4 E5SB39 E5T7N4 E5SKS3 E5S3E2 E5SFY5 E5SK58 E5RY74 E5S4T5 E5SLV5 E5SCH9 E5S6T9 E5SJF1 E5S7K8 E5SRV9 E5S835 E5T590 E5SC30 E5S5P7 E5SAA8 E5SHS4 E5SEU4 E5SX31 E5S6M4 E5SCI0 E5S7S7 E5SLA1 E5SH19 E5SAC9 E5RZG1 E5SX23 E5SEU7 E5RY73 E5RY75 E5SCE5 E5SIX6 E5SV12 E5S6E2 E5S443 E5T0G3 …
	signaling	59	E5SUV4 E5SDE8 E5SRV7 E5SJG9 E5S865 E5SP64 E5S870 E5S3L0 E5T1E6 E5S7X8 E5S1V9 E5SIX0 E5S8X8 E5SIQ2 E5SF69 E5S341 E5SUM7 E5SF68 E5SQW1 E5SQB2 E5SI25 E5RYH4 E5SJG2 E5SGP5 E5SRQ1 E5SHQ3 E5SS28 E5SH08 E5S6Z8 E5S120 E5S5Q6 E5SIG6 E5S3J6 E5S1V8 E5S1Y7 E5SII7 E5SLQ1 E5S4U6 E5SHY9 E5SWW6 E5SUB9 E5S593 E5SBM1 E5SD29 E5S2H6 E5T491 E5S409 E5SGM2 E5RYG2 E5SXR4 E5S263 E5SY88 E5S723 E5S5N6 E5S9B0 E5SLI6 E5SFN4 …
	other	18	E5SIX6 E5SJG9 E5SL05 E5S729 E5S762 E5SLT3 E5S2G7 E5RZ76 E5SL26 E5SI21 E5SV11 E5SSN4 E5SHY9 E5SJU3 E5SGM2 E5SLA1 E5SXR4 E5S631
Cellular Component	cell	455	E5SKH0 E5SY16 E5SI64 E5SVW3 E5S3L0 E5SA81 E5S3Q6 E5SAT8 E5S447 E5SPY4 E5SBW0 E5S762 E5SPU8 E5SRP4 E5SCV1 E5SGU6 E5S446 E5SAZ9 E5RYW4 E5SBV6 E5SB39 E5S6H0 E5S656 E5SFY5 E5SHQ3 E5RY74 E5S5W3 E5SPV8 E5SFW5 E5SFW9 E5S835 E5S6T7 E5SXJ9 E5S911 E5SH46 E5SDM9 E5SYB7 E5SBQ2 E5SGM8 E5SNP2 E5SID2 E5SGA3 E5SCZ1 E5SM54 E5RZZ8 E5STJ8 E5RYV2 E5RY75 E5S5A3 E5S3A8 E5SV12 E5S6T2 E5S974 E5SF79 E5STW6 E5SQS0 E5SCI5 …
	organelle	290	E5SKH0 E5SY16 E5SI64 E5SVW3 E5SA81 E5S3Q6 E5S447 E5SBW0 E5S762 E5SPU8 E5SRP4 E5SCV1 E5SGU6 E5S446 E5SAZ9 E5SBV6 E5SB39 E5S6H0 E5S656 E5SFY5 E5RY74 E5S5W3 E5SPV8 E5SFW9 E5S835 E5S6T7 E5S911 E5SH46 E5SDM9 E5SYB7 E5SBQ2 E5SGA3 E5SCZ1 E5SM54 E5RYV2 E5RY75 E5S5A3 E5SV12 E5S6T2 E5STW6 E5SCI5 E5SCQ8 E5SDS5 E5S4W4 E5S0X4 E5SXP9 E5SXV1 E5SR51 E5S2V5 E5S546 E5SMR7 E5SPR7 E5RZ09 E5SUI7 E5S5X8 E5T3F7 E5T3K4 …
	macromolecular complex	273	E5SY16 E5SI64 E5SVW3 E5S3L0 E5S3Q6 E5SQZ8 E5SAT8 E5S447 E5S8S4 E5SPU8 E5SRP4 E5SCV1 E5SGU6 E5SAZ9 E5RYW4 E5SBV6 E5S656 E5SFY5 E5RY74 E5SPV8 E5SFW5 E5S835 E5S6T7 E5SXJ9 E5S911 E5SH46 E5SDM9 E5SYB7 E5SBQ2 E5SGA3 E5SCZ1 E5SM54 E5RZZ8 E5STJ8 E5RY75 E5S5A3 E5S6T2 E5S974 E5SCI5 E5ST98 E5STM1 E5SDS5 E5S4W4 E5SAY0 E5S0X4 E5SXV1 E5SR51 E5S2V5 E5S546 E5SUI7 E5S5X8 E5T3F7 E5S6N5 E5SDG8 E5SEE2 E5S8E0 E5S507 …
	membrane	160	E5SR19 E5SQG9 E5SJG9 E5SCK1 E5SVW3 E5SQG0 E5S235 E5S3L0 E5S331 E5S3Q6 E5SQ67 E5S506 E5S8S4 E5SKY3 E5SBW0 E5S9S6 E5S1L2 E5S4Y0 E5SP89 E5SRP4 E5SG99 E5S9J5 E5S3C4 E5S446 E5STJ6 E5SRX7 E5S3E2 E5SL15 E5SHQ3 E5SMM9 E5S1A3 E5SN86 E5SFW5 E5S6H5 E5SL26 E5STY5 E5SLH2 E5SD29 E5SBM1 E5SBE6 E5S911 E5T491 E5SNM1 E5SZ39 E5SGN1 E5S3N3 E5RZZ8 E5STJ8 E5SBL1 E5S180 E5SJL7 E5RZA0 E5SIT0 E5S870 E5STW6 E5SGW1 E5SCQ8 …
	other	49	E5S6M8 E5SW56 E5SKQ0 E5SV12 E5S8M9 E5SXW9 E5SMU8 E5SEJ2 E5S4Z0 E5SCI5 E5SAT8 E5S341 E5SSK2 D4N4Z9 E5SAS4 E5SAY3 E5S5Q3 E5S845 E5SGU6 E5SKY5 E5STJ6 E5S391 E5S0X4 E5SHA4 E5SCK7 E5S2P4 E5SS93 E5SF00 E5S2K7 E5SSN4 E5SJ21 E5S5A1 E5SHY9 E5S835 E5S6T7 E5S844 E5SCW1 E5STH5 E5SHP9 E5S1B3 E5SAS6 E5S4R6 E5SBQ2 E5S720 E5SKU7 E5SMN6 E5SJQ4 E5SK23 E5RYW6
Molecular Function	binding	832	E5SRV7 E5SKU2 E5S865 E5S0G8 E5SFX8 E5SAT8 E5SLM3 E5SPY4 E5S762 E5SPU8 E5S4Y0 D4N4Z9 E5T1M1 E5SE29 E5T9D9 E5T059 E5SLE8 E5SSE3 E5SH50 E5S7M0 E5S5W7 E5SGU6 E5S1Y0 E5SB39 E5S656 E5T055 E5S5M5 E5SKG2 E5SAF5 E5SR72 E5SRP1 E5T8Q3 E5SFW9 E5SFH9 E5RYT4 E5SH37 E5SH46 E5SDM9 E5S6V2 E5SYB7 E5SHS5 E5SZU6 E5SHS7 E5SMC5 E5SID2 E5SD24 E5S7L9 E5SM54 E5STJ8 E5SLS3 E5SEJ0 E5SDG4 E5SBL1 E5RZ21 E5SK03 E5RY75 E5S136 …
	catalytic activity	620	E5S865 E5S4S9 E5T1P9 E5SMW1 E5SAT8 E5SPY4 E5SBW0 E5T9D9 E5T059 E5SLE8 E5SSE3 E5S7M0 E5SGU6 E5S1Y0 E5SB39 E5T055 E5SBE0 E5SSX2 E5SS61 E5SAF5 E5S1V8 E5T8Q3 E5SX57 E5SFH9 E5S835 E5S4B4 E5SDX7 E5SH37 E5SDM9 E5S9L5 E5STY0 E5SKP7 E5T5Q4 E5SZU6 E5SMC5 E5SID2 E5SD24 E5S7L9 E5S1D6 E5STJ8 E5SEJ0 E5SDG4 E5S136 E5SM88 E5SH53 E5SF79 E5SQS0 E5SCP6 E5SL05 E5S341 E5SY97 E5STM1 E5SHW3 E5S8T1 E5SBI8 E5SCN1 E5SI95 …
	structural molecule activity	102	E5SA76 E5S3M0 E5SAE9 E5S528 E5S2K6 E5SVW3 E5S1B4 E5SSD4 E5S3Q6 E5S506 E5SR10 E5S447 E5S762 E5SLT3 E5SW37 E5SCV1 E5S351 E5SFR7 E5S257 E5SC10 E5STJ6 E5SMC6 E5SAZ9 E5SBV6 E5S703 E5SIS9 E5S9Q3 E5S5L2 E5SC25 E5SD64 E5SHW4 E5SPV8 E5SCH9 E5S3A0 E5SEB0 E5SSN4 E5SBD8 E5S6T7 E5SPV7 E5SFL8 E5SH46 E5RZ28 E5S822 E5S6M4 E5SYB7 E5SCI0 E5T2I9 E5S3I3 E5SCZ1 E5S9S8 E5S7K5 E5SQG6 E5SHS6 E5S5A3 E5SV12 E5SPD4 E5S6T2 …
	transporter activity	58	E5SSN3 E5SJL7 E5SXG6 E5SCK1 E5S6U2 E5SKD7 E5SQG0 E5S8V0 E5S2Q9 E5SA81 B0F9T0 E5S1F3 E5ST98 E5SLQ4 E5S8S4 E5SPV1 E5SKY3 E5SBW0 E5SGW5 E5SE22 E5SYF5 E5S6P3 E5SRP4 E5SG99 E5SDR7 E5SZF9 E5SG24 E5SRX7 E5S0U8 E5S0X4 E5SN86 E5SR51 E5SFW5 E5S2L6 E5S6T9 E5SSM2 E5SLH2 E5SC35 E5S3G7 E5SCQ1 E5SYD7 E5S911 E5SX89 E5SLU2 E5SUR6 E5SHP9 E5SUR7 E5SNM1 E5S912 E5SR59 E5SM81 E5S256 E5T5Q4 E5T776 E5S3N3 E5RZZ8 E5STJ8 …
	molecular function regulator	36	E5SFD2 E5SXA9 E5S6K5 E5SP41 E5S5F3 E5SM30 E5S1V9 E5ST45 E5SF69 E5S4B7 E5S5Q3 E5SF68 E5SR03 E5S3B2 E5SQB2 E5SFC2 E5S449 E5SCK7 E5SNG9 E5SKG2 E5SH08 E5SHC2 E5S1V8 E5S7R3 E5S2K7 E5SII7 E5SB28 E5S117 E5STH5 E5S409 E5SY77 E5S720 E5S263 E5S9B0 E5T2B4 E5RZ33
	other	46	E5S6M8 E5SJG9 E5SCK1 E5S865 E5S8F5 E5SJQ7 E5T9C0 E5S331 E5S3L0 E5SCI5 E5S7X8 E5S9Y5 E5SA81 E5SL05 E5SSK2 E5RZT8 E5SBW0 E5S9L0 E5SL46 E5SKI6 E5S6P3 E5S9J5 E5SDR7 E5RYY0 E5S9R8 E5S446 E5S730 E5SCY8 E5SS28 E5S120 E5SAT0 E5SLQ1 E5SFW9 E5T3K4 E5SEV5 E5T5T9 E5SUB9 E5SBM1 E5S1L9 E5SK97 E5SR83 E5SIY6 E5SBQ2 E5SZU6 E5S5N6 E5SLI6

## Sheet: ident Classification  
Subcellular Location	No. of Protein	Protein IDs
nuclear	264	E5SUV4 E5SKU2 E5S6R1 E5SQZ8 E5SBV4 E5S9V5 E5S596 E5T1M1 E5SE29 E5T9D9 E5SDS2 E5SCV1 E5SFA9 E5SB39 E5S340 E5SFY5 E5T055 E5SKG2 E5S2U1 B0F9S8 E5SMX8 E5SPV8 E5SR72 E5SJT3 E5SRP1 E5S9E6 E5SFW9 E5SE19 E5S4X9 E5RYT4 E5S6V2 E5ST90 E5SMX3 E5S9L5 E5S5K0 E5SKL6 E5SGA3 E5SI02 E5SG80 E5RZ21 E5RY75 E5S1Y1 E5S5A3 E5SQS0 E5SCP6 E5SGE4 E5T2B3 E5S411 E5S341 E5SQ91 E5S1T0 E5SL13 E5SB09 E5SIR3 E5SR51 E5SI35 E5SX29 …
extracellular	197	E5SRV7 E5SR19 E5S0G5 E5SVF5 E5SMW1 E5SK22 E5SA81 E5SN05 E5SD16 E5SS64 D4N4Z9 E5SH76 E5SG45 E5S529 E5SRP4 E5SJE4 E5SK68 E5SR69 E5SGU6 E5S8W8 E5SE70 E5S9D6 E5SDQ2 E5S8I9 E5T522 E5SDJ1 E5S7E1 E5SSN4 E5SII7 E5SJ21 E5SFH9 E5STY5 E5SER8 E5SA14 E5SDF9 E5SSM7 E5T491 E5SG15 E5SQU9 E5SAS6 E5SGM8 E5S7C4 E5S720 E5SZ39 E5SMX4 E5S8J5 E5SU43 E5SDA5 E5SJG4 E5S2V2 E5SL91 E5S6T2 E5S1E5 E5SX05 E5SVT0 E5S399 E5S3N9 …
mitochondria	182	E5SN60 E5SQG9 E5SCK1 E5SAE9 E5SCT2 E5S6K5 E5S1B4 E5SQG0 E5SSD4 E5S3Q6 E5SY68 E5SAT8 E5SMT2 E5S447 E5S7J2 E5SN69 E5SKC4 E5SIB0 E5S5F2 E5SP93 E5SLG0 E5SC10 E5S446 E5SQW1 E5RYW4 E5S703 E5RY74 E5SLF2 E5SBP6 E5T8K0 E5RZN4 E5SBD7 E5SX57 E5SDX7 E5S6M6 E5SH37 E5SH46 E5SIA4 E5RZT5 E5SI05 E5SZW8 E5SPF9 E5S7L9 E5RZ82 E5S3N3 E5T026 E5SXK0 E5SMS6 E5SJL7 E5RZA0 E5STU3 E5SPQ2 E5SH53 E5SF79 E5SSR9 E5S932 E5T662 …
cytosol	610	E5SY16 E5SM01 E5SDQ8 E5S865 E5S0G8 E5SFX8 E5RYE9 E5S4S9 E5S3L0 E5S817 E5STV9 E5SLM3 E5SBW0 E5SPU8 E5T059 E5SH50 E5S7M0 E5S5W7 E5SAZ9 E5S5A7 E5S656 E5SMM9 E5SSX2 E5SS61 E5SAF5 E5S1V8 E5T8Q3 E5SJF9 E5SDM9 E5SYB7 E5SBQ2 E5STY0 E5T5Q4 E5SZU6 E5SHS7 E5SID2 E5SCZ1 E5SD24 E5SM54 E5STJ8 E5SLS3 E5RYV2 E5SDG4 E5SK03 E5S136 E5S6E2 E5S974 E5SPV3 E5SCI5 E5SCQ8 E5SNB7 E5SY97 E5STM1 E5SDS5 E5S4W4 E5SGH2 E5SXV1 …
cytosol, nuclear	61	E5SNM3 E5S6F3 E5SA04 E5STW6 E5SM30 E5SJ79 E5ST22 E5SSK2 E5SPY4 E5SGZ8 E5SAY3 E5S6Z4 E5S3P5 E5SRF6 E5RYA6 E5SBV6 E5S9F9 E5S6H0 E5SAY0 E5S6E9 E5SMS5 E5SI38 E5SFA2 E5SBE0 E5S1B6 E5SNP1 E5S5J4 E5SAC5 E5T0T3 E5SPR7 E5SF00 E5SEL9 E5S875 E5SLQ1 E5S8Q1 E5SNQ9 E5SF11 E5S835 E5SAI6 E5SEV5 E5SS94 E5S4B4 E5S6T7 E5SDW6 E5SZP7 E5RZ28 E5SAP2 E5S1B3 E5SZS2 E5S950 E5SCN9 E5SY14 E5SBB6 E5SY76 E5SM81 E5S2B8 E5S1J0 …
endoplasmic reticulum	27	E5SXN9 E5SHN1 E5SVI3 E5SEJ2 E5SUU5 E5S9I9 E5S7B6 E5SMH1 E5SIB3 E5S3I7 E5SKT3 E5RYB5 E5SQX1 E5S6L6 E5SJU5 E5S558 E5S540 E5S9H3 E5SGD9 E5SN67 E5SEN8 E5S2L2 E5S2P4 E5SF19 E5SEE7 E5SEJ0 E5SBJ6
plasma membrane	188	E5SKH0 E5SJG9 E5SI64 E5SAU8 E5S235 E5S331 E5SKV8 E5SQ67 E5S506 E5S8S4 E5SKY3 E5S762 E5S1L2 E5S9N3 E5S4Y0 E5SLE8 E5SBX5 E5SUB3 E5SIL4 E5SBB3 E5S9J5 E5S1Y0 E5SX99 E5S909 E5RZB5 E5SEU8 E5SRX7 E5SBJ1 E5SL15 E5SS46 E5S5M5 E5SN86 E5SFK2 E5S954 E5S6H5 E5S3M6 E5SL26 E5SK60 E5SFN0 E5SBM1 E5S911 E5SNM1 E5SHF2 E5SYT5 E5SKP7 E5SHS5 E5S3B6 E5SGN1 E5SMC5 E5S1D6 E5S4E3 E5SF38 E5SBL1 E5S180 E5SS49 E5SIX6 E5S0W7 …
peroxisome	20	E5S7B3 E5STK5 E5ST23 E5S903 E5S758 E5S7R2 E5SYF5 E5SGM2 E5SSE3 E5S6U1 E5SDB5 E5S715 E5SKU7 E5SJG2 E5S345 E5RYE1 E5S945 E5SHA4 E5SL32 E5S169
cytoskeleton	32	E5SPA6 E5SLR5 E5SAX0 E5S6T1 E5S7X8 E5T1P9 E5SML6 E5S147 E5S0Z5 E5SDI7 E5SXB4 E5RYH4 E5S1A3 E5S2H9 E5S9Y6 E5SLY1 E5SI21 E5SX12 E5S8I3 E5SLU1 E5SM50 E5SPH1 E5SEC2 E5SAL0 E5SK16 E5SHA0 E5SUR6 E5SCI0 E5SD35 E5S8R4 E5SY88 E5SW26
endoplasmic reticulum, mitochondria	1	E5S524
cytosol, mitochondria	4	E5SP49 E5SUB9 E5S8Q2 E5SL20
mitochondria, peroxisome	2	E5SII6 E5SRQ1
mitochondria, nuclear	2	E5SQG6 E5SIT0
cytosol, peroxisome	1	E5SM88
