# Supplementary material for: Comprehensive Proteomic Analysis of Lysine Acetylation in the Foodborne Pathogen Trichinella spiralis
Source: Front Microbiol. 2018 Jan 11;8:2674. doi: 10.3389/fmicb.2017.02674 (PMC5768625; doi:10.3389/fmicb.2017.02674)
Supplement: Supplementary file 5 [file Table_5.XLSX]

## Sheet: node information
Table S5 Protein-protein interaction network
Node name	Protein accession	Protein names	Gene names	Node Degree	MCODE_Cluster	MCODE_Node_Status	MCODE_Score	Motif Logo	NO.of modified sites	Subcellular Location	Biological Process	Cellular Component	Molecular Function	KEGG KO No.	KEGG Gene	KEGG pathway	IPR ID	Domain description	KOG number	KOG category	KOG description
Tsp_01885	E5SDS5	40S ribosomal protein S26	Tsp_01885	70	Cluster 1	Clustered	59.3566	**********K**R*******	1	cytosol	cellular protein metabolic process; biosynthetic process; primary metabolic process; cellular metabolic process; organic substance biosynthetic process; cellular biosynthetic process; organic substance metabolic process; metabolic process; cellular macromolecule biosynthetic process; cellular macromolecule metabolic process; gene expression; macromolecule metabolic process; protein metabolic proc…	ribosome; organelle; intracellular organelle; intracellular non-membrane-bounded organelle; cell part; intracellular; cytoplasm; macromolecular complex; intracellular part; cell; ribonucleoprotein complex; cytoplasmic part; non-membrane-bounded organelle;	structural constituent of ribosome; structural molecule activity;	K02976	RP-S26e; small subunit ribosomal protein S26e	tsp03010 Ribosome - Trichinella spiralis;			KOG1768	[J]	40s ribosomal protein S26
Tsp_02186	E5SEL9	40S ribosomal protein S15	RPS15	77	Cluster 1	Clustered	61.2651	**********KR*********	3	"cytosol, nuclear"	cellular protein metabolic process; biosynthetic process; primary metabolic process; cellular metabolic process; organic substance biosynthetic process; cellular biosynthetic process; organic substance metabolic process; metabolic process; cellular macromolecule biosynthetic process; cellular macromolecule metabolic process; gene expression; macromolecule metabolic process; protein metabolic proc…	ribosome; intracellular organelle; intracellular non-membrane-bounded organelle; small ribosomal subunit; intracellular organelle part; cytoplasm; macromolecular complex; intracellular part; cell; organelle part; non-membrane-bounded organelle; organelle; ribosomal subunit; intracellular; cell part; ribonucleoprotein complex; cytoplasmic part;	organic cyclic compound binding; heterocyclic compound binding; RNA binding; binding; nucleic acid binding; structural molecule activity; structural constituent of ribosome;	K02958	RP-S15e; small subunit ribosomal protein S15e	tsp03010 Ribosome - Trichinella spiralis;	IPR023575;	"Ribosomal protein S19, superfamily; "	KOG0898	[J]	40S ribosomal protein S15
Tsp_00726	E5SAE9	40S ribosomal protein SA	Tsp_00726	75	Cluster 1	Clustered	61.355	**********KR*********	3	mitochondria	cellular protein metabolic process; biosynthetic process; primary metabolic process; cellular metabolic process; organic substance biosynthetic process; cellular biosynthetic process; organic substance metabolic process; metabolic process; cellular macromolecule biosynthetic process; cellular macromolecule metabolic process; gene expression; macromolecule metabolic process; protein metabolic proc…	ribosome; intracellular organelle; intracellular non-membrane-bounded organelle; small ribosomal subunit; intracellular organelle part; cytoplasm; macromolecular complex; intracellular part; cell; organelle part; non-membrane-bounded organelle; organelle; ribosomal subunit; intracellular; cell part; ribonucleoprotein complex; cytoplasmic part;	structural constituent of ribosome; structural molecule activity;	K02998	RP-SAe; small subunit ribosomal protein SAe	tsp03010 Ribosome - Trichinella spiralis;	IPR023591; IPR032281;	"Ribosomal protein S2, flavodoxin-like domain; 40S ribosomal protein SA, C-terminal domain; "	KOG0830	[J]	40S ribosomal protein SA (P40)/Laminin receptor 1
Tsp_14621	E5T5S5	"""WD domain, G-beta repeat-containing domain protein"""	Tsp_14621	67	Cluster 1	Clustered	57.2192	others	2	cytosol			protein binding; binding;	K14753			IPR017986; IPR015943;	WD40-repeat-containing domain; WD40/YVTN repeat-like-containing domain;	KOG0279	[T]	G protein beta subunit-like protein
Tsp_07789	E5S7V1	40S ribosomal protein S2	Tsp_07789	88	Cluster 1	Clustered	59.1588	**********KS*********	2	cytosol	cellular protein metabolic process; biosynthetic process; primary metabolic process; cellular metabolic process; organic substance biosynthetic process; cellular biosynthetic process; organic substance metabolic process; metabolic process; cellular macromolecule biosynthetic process; cellular macromolecule metabolic process; gene expression; macromolecule metabolic process; protein metabolic proc…	ribosome; intracellular organelle; intracellular non-membrane-bounded organelle; small ribosomal subunit; intracellular organelle part; cytoplasm; macromolecular complex; intracellular part; cell; organelle part; non-membrane-bounded organelle; organelle; ribosomal subunit; intracellular; cell part; ribonucleoprotein complex; cytoplasmic part;	RNA binding; nucleoside phosphate binding; nucleoside binding; ion binding; nucleotide binding; structural constituent of ribosome; heterocyclic compound binding; organic cyclic compound binding; ribonucleoside binding; carbohydrate derivative binding; ribonucleotide binding; binding; nucleic acid binding; purine ribonucleoside binding; purine ribonucleotide binding; anion binding; guanyl ribonuc…	K02355			IPR013810; IPR005517; IPR004161; IPR000640; IPR014720; IPR005324; IPR020568; IPR014721; IPR009022; IPR009000;	"Ribosomal protein S5, N-terminal; Translation elongation factor EFG/EF2, domain IV; Translation elongation factor EFTu-like, domain 2; Translation elongation factor EFG, V domain; Double-stranded RNA-binding domain; Ribosomal protein S5, C-terminal; Ribosomal protein S5 domain 2-type fold; Ribosomal protein S5 domain 2-type fold, subgroup; Elongation factor G, III-V domain; Translation protein, …	KOG0465	[J]	Mitochondrial elongation factor
Tsp_01678	E5SD64	60S ribosomal protein L23	Tsp_01678	80	Cluster 1	Clustered	61.2651	**********K*R********	2	cytosol	cellular protein metabolic process; biosynthetic process; primary metabolic process; cellular metabolic process; organic substance biosynthetic process; cellular biosynthetic process; organic substance metabolic process; metabolic process; cellular macromolecule biosynthetic process; cellular macromolecule metabolic process; gene expression; macromolecule metabolic process; protein metabolic proc…	ribosome; organelle; intracellular organelle; intracellular non-membrane-bounded organelle; cell part; intracellular; cytoplasm; macromolecular complex; intracellular part; cell; ribonucleoprotein complex; cytoplasmic part; non-membrane-bounded organelle;	structural constituent of ribosome; structural molecule activity;	K02894	RP-L23e; large subunit ribosomal protein L23e	tsp03010 Ribosome - Trichinella spiralis;			KOG0901	[J]	60S ribosomal protein L14/L17/L23
Tsp_03424	E5S3M0	60S ribosomal protein L5-A (Fragment)	Tsp_03424	82	Cluster 1	Clustered	61.2651	**********K*R********	6	nuclear	cellular protein metabolic process; biosynthetic process; primary metabolic process; cellular metabolic process; organic substance biosynthetic process; cellular biosynthetic process; organic substance metabolic process; metabolic process; cellular macromolecule biosynthetic process; cellular macromolecule metabolic process; gene expression; macromolecule metabolic process; protein metabolic proc…	ribosome; organelle; intracellular organelle; intracellular non-membrane-bounded organelle; cell part; intracellular; cytoplasm; macromolecular complex; intracellular part; cell; ribonucleoprotein complex; cytoplasmic part; non-membrane-bounded organelle;	organic cyclic compound binding; heterocyclic compound binding; RNA binding; 5S rRNA binding; binding; nucleic acid binding; structural molecule activity; structural constituent of ribosome; rRNA binding;	K02932	RP-L5e; large subunit ribosomal protein L5e	tsp03010 Ribosome - Trichinella spiralis;	IPR025607;	"Ribosomal protein L5 eukaryotic/L18 archaeal, C-terminal; "	KOG0875	[J]	60S ribosomal protein L5
Tsp_02258	E5SEU2	60S ribosomal protein L9	Tsp_02258	80	Cluster 1	Clustered	61.2651	others	2	cytosol	cellular protein metabolic process; biosynthetic process; primary metabolic process; cellular metabolic process; organic substance biosynthetic process; cellular biosynthetic process; organic substance metabolic process; metabolic process; cellular macromolecule biosynthetic process; cellular macromolecule metabolic process; gene expression; macromolecule metabolic process; protein metabolic proc…	ribosome; organelle; intracellular organelle; intracellular non-membrane-bounded organelle; cell part; intracellular; cytoplasm; macromolecular complex; intracellular part; cell; ribonucleoprotein complex; cytoplasmic part; non-membrane-bounded organelle;	organic cyclic compound binding; heterocyclic compound binding; RNA binding; binding; nucleic acid binding; structural molecule activity; structural constituent of ribosome; rRNA binding;	K02940	RP-L9e; large subunit ribosomal protein L9e	tsp03010 Ribosome - Trichinella spiralis;	IPR020040;	"Ribosomal protein L6, alpha-beta domain; "	KOG3255	[J]	60S ribosomal protein L9
Tsp_00927	E5SAZ9	40S ribosomal protein S14	Rps14	75	Cluster 1	Clustered	61.2651	**********K*R********	3	cytosol	cellular protein metabolic process; biosynthetic process; primary metabolic process; cellular metabolic process; organic substance biosynthetic process; cellular biosynthetic process; organic substance metabolic process; metabolic process; cellular macromolecule biosynthetic process; cellular macromolecule metabolic process; gene expression; macromolecule metabolic process; protein metabolic proc…	ribosome; organelle; intracellular organelle; intracellular non-membrane-bounded organelle; cell part; intracellular; cytoplasm; macromolecular complex; intracellular part; cell; ribonucleoprotein complex; cytoplasmic part; non-membrane-bounded organelle;	structural constituent of ribosome; structural molecule activity;	K02955	RP-S14e; small subunit ribosomal protein S14e	tsp03010 Ribosome - Trichinella spiralis;			KOG0407	[J]	40S ribosomal protein S14
Tsp_13772	E5T3F7	Uncharacterized protein	Tsp_13772	77	Cluster 1	Clustered	61.2651	**********KR*********	1	cytosol	cellular protein metabolic process; biosynthetic process; primary metabolic process; cellular metabolic process; organic substance biosynthetic process; cellular biosynthetic process; organic substance metabolic process; metabolic process; cellular macromolecule biosynthetic process; cellular macromolecule metabolic process; gene expression; macromolecule metabolic process; protein metabolic proc…	ribosome; organelle; intracellular organelle; intracellular non-membrane-bounded organelle; cell part; intracellular; cytoplasm; macromolecular complex; intracellular part; cell; ribonucleoprotein complex; cytoplasmic part; non-membrane-bounded organelle;	structural constituent of ribosome; structural molecule activity;	K02957	RP-S15Ae; small subunit ribosomal protein S15Ae	tsp03010 Ribosome - Trichinella spiralis;			KOG1754	[J]	40S ribosomal protein S15/S22
Tsp_00485	E5S9R2	60S ribosomal protein L38	RpL38	73	Cluster 1	Clustered	61.2651	Unknown	1	extracellular	cellular protein metabolic process; biosynthetic process; primary metabolic process; cellular metabolic process; organic substance biosynthetic process; cellular biosynthetic process; organic substance metabolic process; metabolic process; cellular macromolecule biosynthetic process; cellular macromolecule metabolic process; gene expression; macromolecule metabolic process; protein metabolic proc…	ribosome; organelle; intracellular organelle; intracellular non-membrane-bounded organelle; cell part; intracellular; cytoplasm; macromolecular complex; intracellular part; cell; ribonucleoprotein complex; cytoplasmic part; non-membrane-bounded organelle;	structural constituent of ribosome; structural molecule activity;	K02923	RP-L38e; large subunit ribosomal protein L38e	tsp03010 Ribosome - Trichinella spiralis;			KOG3499	[J]	60S ribosomal protein L38
Tsp_11551	E5SPV7	40S ribosomal protein S16	Tsp_11551	76	Cluster 1	Clustered	61.2651	Unknown	1	mitochondria	cellular protein metabolic process; biosynthetic process; primary metabolic process; cellular metabolic process; organic substance biosynthetic process; cellular biosynthetic process; organic substance metabolic process; metabolic process; cellular macromolecule biosynthetic process; cellular macromolecule metabolic process; gene expression; macromolecule metabolic process; protein metabolic proc…	ribosome; organelle; intracellular organelle; intracellular non-membrane-bounded organelle; cell part; intracellular; cytoplasm; macromolecular complex; intracellular part; cell; ribonucleoprotein complex; cytoplasmic part; non-membrane-bounded organelle;	structural constituent of ribosome; structural molecule activity;	K02960	RP-S16e; small subunit ribosomal protein S16e	tsp03010 Ribosome - Trichinella spiralis;	IPR020568; IPR014721;	"Ribosomal protein S5 domain 2-type fold; Ribosomal protein S5 domain 2-type fold, subgroup; "	KOG1753	[J]	40S ribosomal protein S16
Tsp_15079	E5T6Y4	60S ribosomal protein L18 (Fragment)	Tsp_15079	74	Cluster 1	Clustered	60.2827	Unknown	1	cytosol	cellular protein metabolic process; biosynthetic process; primary metabolic process; cellular metabolic process; organic substance biosynthetic process; cellular biosynthetic process; organic substance metabolic process; metabolic process; cellular macromolecule biosynthetic process; cellular macromolecule metabolic process; gene expression; macromolecule metabolic process; protein metabolic proc…	ribosome; organelle; intracellular organelle; intracellular non-membrane-bounded organelle; cell part; intracellular; cytoplasm; macromolecular complex; intracellular part; cell; ribonucleoprotein complex; cytoplasmic part; non-membrane-bounded organelle;	structural constituent of ribosome; structural molecule activity;	K02883	RP-L18e; large subunit ribosomal protein L18e	tsp03010 Ribosome - Trichinella spiralis;	IPR021131;	Ribosomal protein L18e/L15P;	KOG1714	[J]	60s ribosomal protein L18
Tsp_00520	E5S9U6	40S ribosomal protein S3-A	Tsp_00520	85	Cluster 1	Clustered	61.2651	**********K*R********	5	cytosol	cellular protein metabolic process; biosynthetic process; primary metabolic process; cellular metabolic process; organic substance biosynthetic process; cellular biosynthetic process; organic substance metabolic process; metabolic process; cellular macromolecule biosynthetic process; cellular macromolecule metabolic process; gene expression; macromolecule metabolic process; protein metabolic proc…	ribosome; intracellular organelle; intracellular non-membrane-bounded organelle; small ribosomal subunit; intracellular organelle part; cytoplasm; macromolecular complex; intracellular part; cell; organelle part; non-membrane-bounded organelle; organelle; ribosomal subunit; intracellular; cell part; ribonucleoprotein complex; cytoplasmic part;	organic cyclic compound binding; heterocyclic compound binding; RNA binding; binding; nucleic acid binding; structural molecule activity; structural constituent of ribosome;	K02985	RP-S3e; small subunit ribosomal protein S3e	tsp03010 Ribosome - Trichinella spiralis;	IPR009019; IPR004044; IPR015946; IPR001351;	"K homology domain, prokaryotic type; K Homology domain, type 2; K homology domain-like, alpha/beta; Ribosomal protein S3, C-terminal; "	KOG3181	[J]	40S ribosomal protein S3
Tsp_09957	E5SXV1	Eukaryotic translation initiation factor 2C 2	Tsp_09957	74	Cluster 1	Clustered	59.6131	**********KR*********	5	cytosol		ribosome; organelle; intracellular organelle; intracellular non-membrane-bounded organelle; cell part; intracellular; cytoplasm; macromolecular complex; intracellular part; cell; ribonucleoprotein complex; cytoplasmic part; non-membrane-bounded organelle;	"organic cyclic compound binding; heterocyclic compound binding; RNA binding; translation factor activity, nucleic acid binding; binding; nucleic acid binding; translation initiation factor activity; "	K02937	RP-L7e; large subunit ribosomal protein L7e	tsp03010 Ribosome - Trichinella spiralis;	IPR012988; IPR016082;	"Ribosomal protein L30, N-terminal; Ribosomal protein L30, ferredoxin-like fold domain; "	KOG3184	[J]	60S ribosomal protein L7
Tsp_01223	E5SBV6	Putative ribosomal protein S7e	Tsp_01223	71	Cluster 1	Clustered	60.2827	*******E**KK*********	5	"cytosol, nuclear"	RNA processing; cellular aromatic compound metabolic process; cellular protein metabolic process; organic cyclic compound metabolic process; nitrogen compound metabolic process; biosynthetic process; primary metabolic process; organic substance biosynthetic process; cellular metabolic process; cellular biosynthetic process; organic substance metabolic process; RNA metabolic process; metabolic pro…	ribosome; organelle; intracellular organelle; intracellular non-membrane-bounded organelle; cell part; intracellular; cytoplasm; macromolecular complex; intracellular part; cell; ribonucleoprotein complex; cytoplasmic part; non-membrane-bounded organelle;	"nucleoside phosphate binding; endoribonuclease activity; hydrolase activity, acting on acid anhydrides; protein binding; hydrolase activity; structural constituent of ribosome; heterocyclic compound binding; organic cyclic compound binding; pyrophosphatase activity; ribonucleotide binding; catalytic activity; binding; purine ribonucleoside binding; double-stranded RNA-specific ribonuclease activ…	K11592			IPR006935; IPR014720; IPR014001; IPR027417; IPR003100; IPR001650; IPR005034; IPR000999;	"Helicase/UvrB, N-terminal; Double-stranded RNA-binding domain; Helicase superfamily 1/2, ATP-binding domain; P-loop containing nucleoside triphosphate hydrolase; PAZ domain; Helicase, C-terminal; Dicer dimerisation domain; Ribonuclease III domain; "	KOG0701	[A]	dsRNA-specific nuclease Dicer and related ribonucleases
Tsp_03751	E5SH25	40S ribosomal protein S4	RPS4	76	Cluster 1	Clustered	61.2651	**********K*R********	9	cytosol	cellular protein metabolic process; biosynthetic process; primary metabolic process; cellular metabolic process; organic substance biosynthetic process; cellular biosynthetic process; organic substance metabolic process; metabolic process; cellular macromolecule biosynthetic process; cellular macromolecule metabolic process; gene expression; macromolecule metabolic process; protein metabolic proc…	ribosome; organelle; intracellular organelle; intracellular non-membrane-bounded organelle; cell part; intracellular; cytoplasm; macromolecular complex; intracellular part; cell; ribonucleoprotein complex; cytoplasmic part; non-membrane-bounded organelle;	organic cyclic compound binding; heterocyclic compound binding; RNA binding; binding; nucleic acid binding; structural molecule activity; structural constituent of ribosome;	K02987	RP-S4e; small subunit ribosomal protein S4e	tsp03010 Ribosome - Trichinella spiralis;	IPR013845; IPR005824; IPR032277; IPR002942; IPR013843;	"Ribosomal protein S4e, central region; KOW; 40S ribosomal protein S4, C-terminal domain; RNA-binding S4 domain; Ribosomal protein S4e, N-terminal; "	KOG0378	[J]	40S ribosomal protein S4
Tsp_06972	E5S6M4	60S acidic ribosomal protein P0	rpa-0	78	Cluster 1	Clustered	61.5086	others	4	cytosol	cellular component biogenesis; ribonucleoprotein complex biogenesis; translational elongation; cellular protein metabolic process; ribosome biogenesis; biosynthetic process; primary metabolic process; organic substance biosynthetic process; cellular metabolic process; cellular biosynthetic process; organic substance metabolic process; metabolic process; cellular macromolecule biosynthetic process…	ribosome; organelle; intracellular organelle; intracellular non-membrane-bounded organelle; cell part; intracellular; cytoplasm; macromolecular complex; intracellular part; cell; ribonucleoprotein complex; cytoplasmic part; non-membrane-bounded organelle;	structural constituent of ribosome; structural molecule activity;	K02941	RP-LP0; large subunit ribosomal protein LP0	tsp03010 Ribosome - Trichinella spiralis;			KOG0815	[J]	60S acidic ribosomal protein P0
Tsp_01465	E5SCK4	60S ribosomal protein L4-A (Fragment)	RPL4	83	Cluster 1	Clustered	61.2651	*******E**KK*********	6	cytosol	cellular protein metabolic process; biosynthetic process; primary metabolic process; cellular metabolic process; organic substance biosynthetic process; cellular biosynthetic process; organic substance metabolic process; metabolic process; cellular macromolecule biosynthetic process; cellular macromolecule metabolic process; gene expression; macromolecule metabolic process; protein metabolic proc…	ribosome; organelle; intracellular organelle; intracellular non-membrane-bounded organelle; cell part; intracellular; cytoplasm; macromolecular complex; intracellular part; cell; ribonucleoprotein complex; cytoplasmic part; non-membrane-bounded organelle;	structural constituent of ribosome; structural molecule activity;	K02930	RP-L4e; large subunit ribosomal protein L4e	tsp03010 Ribosome - Trichinella spiralis;	IPR023574; IPR025755;	"Ribosomal protein L4 domain; 60S ribosomal protein L4, C-terminal domain; "	KOG1475	[A]	Ribosomal protein RPL1/RPL2/RL4L4
Tsp_10931	E5S703	40S ribosomal protein S18	Tsp_10931	78	Cluster 1	Clustered	61.2651	**********KR*********	2	mitochondria	cellular protein metabolic process; biosynthetic process; primary metabolic process; cellular metabolic process; organic substance biosynthetic process; cellular biosynthetic process; organic substance metabolic process; metabolic process; cellular macromolecule biosynthetic process; cellular macromolecule metabolic process; gene expression; macromolecule metabolic process; protein metabolic proc…	ribosome; organelle; intracellular organelle; intracellular non-membrane-bounded organelle; cell part; intracellular; cytoplasm; macromolecular complex; intracellular part; cell; ribonucleoprotein complex; cytoplasmic part; non-membrane-bounded organelle;	organic cyclic compound binding; heterocyclic compound binding; RNA binding; binding; nucleic acid binding; structural molecule activity; structural constituent of ribosome;	K02964	RP-S18e; small subunit ribosomal protein S18e	tsp03010 Ribosome - Trichinella spiralis;	IPR010979; IPR027437;	"Ribosomal protein S13-like, H2TH; 30s ribosomal protein S13, C-terminal; "	KOG3311	[J]	Ribosomal protein S18
Tsp_04023	E5SHV7	60S ribosomal protein L19	Tsp_04023	75	Cluster 1	Clustered	60.2827	**********KK*********	2	mitochondria	cellular protein metabolic process; biosynthetic process; primary metabolic process; cellular metabolic process; organic substance biosynthetic process; cellular biosynthetic process; organic substance metabolic process; metabolic process; cellular macromolecule biosynthetic process; cellular macromolecule metabolic process; gene expression; macromolecule metabolic process; protein metabolic proc…	ribosome; organelle; intracellular organelle; intracellular non-membrane-bounded organelle; cell part; intracellular; cytoplasm; macromolecular complex; intracellular part; cell; ribonucleoprotein complex; cytoplasmic part; non-membrane-bounded organelle;	structural constituent of ribosome; structural molecule activity;	K02885	RP-L19e; large subunit ribosomal protein L19e	tsp03010 Ribosome - Trichinella spiralis;	IPR000196; IPR015974;	"Ribosomal protein L19/L19e domain; Ribosomal protein L19/L19e, domain 3; "	KOG1696	[J]	60s ribosomal protein L19
Tsp_02079	E5SEB0	60S ribosomal protein L27a	Tsp_02079	83	Cluster 1	Clustered	61.2651	others	1	cytosol	cellular protein metabolic process; biosynthetic process; primary metabolic process; cellular metabolic process; organic substance biosynthetic process; cellular biosynthetic process; organic substance metabolic process; metabolic process; cellular macromolecule biosynthetic process; cellular macromolecule metabolic process; gene expression; macromolecule metabolic process; protein metabolic proc…	ribosome; intracellular organelle; intracellular non-membrane-bounded organelle; intracellular organelle part; cytoplasm; macromolecular complex; intracellular part; cell; organelle part; non-membrane-bounded organelle; organelle; large ribosomal subunit; intracellular; cell part; ribosomal subunit; ribonucleoprotein complex; cytoplasmic part;	hydrolase activity; structural constituent of ribosome; structural molecule activity; catalytic activity;	K02900	RP-L27Ae; large subunit ribosomal protein L27Ae	tsp03010 Ribosome - Trichinella spiralis;	IPR015797; IPR021131;	NUDIX hydrolase domain-like; Ribosomal protein L18e/L15P;	KOG1742	[J]	60s ribosomal protein L15/L27
Tsp_04780	E5SW37	60S ribosomal protein L21	RPL21	77	Cluster 1	Clustered	61.2651	**********KR*********	5	nuclear	cellular protein metabolic process; biosynthetic process; primary metabolic process; cellular metabolic process; organic substance biosynthetic process; cellular biosynthetic process; organic substance metabolic process; metabolic process; cellular macromolecule biosynthetic process; cellular macromolecule metabolic process; gene expression; macromolecule metabolic process; protein metabolic proc…	ribosome; organelle; intracellular organelle; intracellular non-membrane-bounded organelle; cell part; intracellular; cytoplasm; macromolecular complex; intracellular part; cell; ribonucleoprotein complex; cytoplasmic part; non-membrane-bounded organelle;	structural constituent of ribosome; structural molecule activity;	K02889	RP-L21e; large subunit ribosomal protein L21e	tsp03010 Ribosome - Trichinella spiralis;	IPR008991;	Translation protein SH3-like domain;	KOG1732	[J]	60S ribosomal protein L21
Tsp_01339	E5SC78	40S ribosomal protein S3a	Tsp_01339	75	Cluster 1	Clustered	61.2651	**********K*R********	5	extracellular	cellular protein metabolic process; biosynthetic process; primary metabolic process; cellular metabolic process; organic substance biosynthetic process; cellular biosynthetic process; organic substance metabolic process; metabolic process; cellular macromolecule biosynthetic process; cellular macromolecule metabolic process; gene expression; macromolecule metabolic process; protein metabolic proc…	ribosome; intracellular organelle; intracellular non-membrane-bounded organelle; small ribosomal subunit; intracellular organelle part; cytoplasm; macromolecular complex; intracellular part; cytosol; cell; organelle part; non-membrane-bounded organelle; organelle; ribosomal subunit; intracellular; cell part; cytosolic part; ribonucleoprotein complex; cytosolic small ribosomal subunit; cytoplasmic…	structural constituent of ribosome; structural molecule activity;	K02984	RP-S3Ae; small subunit ribosomal protein S3Ae	tsp03010 Ribosome - Trichinella spiralis;			KOG1628	[J]	40S ribosomal protein S3A
Tsp_03772	E5SH46	Ubiquitin family protein	Tsp_03772	81	Cluster 1	Clustered	60.2827	**********K*K********	1	mitochondria	cellular protein metabolic process; biosynthetic process; primary metabolic process; cellular metabolic process; organic substance biosynthetic process; cellular biosynthetic process; organic substance metabolic process; metabolic process; cellular macromolecule biosynthetic process; cellular macromolecule metabolic process; gene expression; macromolecule metabolic process; protein metabolic proc…	ribosome; organelle; intracellular organelle; intracellular non-membrane-bounded organelle; cell part; intracellular; cytoplasm; macromolecular complex; intracellular part; cell; ribonucleoprotein complex; cytoplasmic part; non-membrane-bounded organelle;	protein binding; structural constituent of ribosome; structural molecule activity; binding;	K02927	RP-L40e; large subunit ribosomal protein L40e	tsp03010 Ribosome - Trichinella spiralis;	IPR011332; IPR029071; IPR000626;	Zinc-binding ribosomal protein; Ubiquitin-related domain; Ubiquitin domain;	KOG0003	[J]	Ubiquitin/60s ribosomal protein L40 fusion
Tsp_05736	E5S4A3	40S ribosomal protein S23	Tsp_05736	76	Cluster 1	Clustered	61.2651	Unknown	1	cytosol	cellular protein metabolic process; biosynthetic process; primary metabolic process; cellular metabolic process; organic substance biosynthetic process; cellular biosynthetic process; organic substance metabolic process; metabolic process; cellular macromolecule biosynthetic process; cellular macromolecule metabolic process; gene expression; macromolecule metabolic process; protein metabolic proc…	ribosome; intracellular organelle; intracellular non-membrane-bounded organelle; small ribosomal subunit; intracellular organelle part; cytoplasm; macromolecular complex; intracellular part; cell; organelle part; non-membrane-bounded organelle; organelle; ribosomal subunit; intracellular; cell part; ribonucleoprotein complex; cytoplasmic part;	structural constituent of ribosome; structural molecule activity;	K02973	RP-S23e; small subunit ribosomal protein S23e	tsp03010 Ribosome - Trichinella spiralis;	IPR012340;	"Nucleic acid-binding, OB-fold; "	KOG1749	[J]	40S ribosomal protein S23
Tsp_01560	E5SCV1	40S ribosomal protein S6	RPS6	76	Cluster 1	Clustered	61.2651	**********KK*********	2	nuclear	cellular protein metabolic process; biosynthetic process; primary metabolic process; cellular metabolic process; organic substance biosynthetic process; cellular biosynthetic process; organic substance metabolic process; metabolic process; cellular macromolecule biosynthetic process; cellular macromolecule metabolic process; gene expression; macromolecule metabolic process; protein metabolic proc…	ribosome; organelle; intracellular organelle; intracellular non-membrane-bounded organelle; cell part; intracellular; cytoplasm; macromolecular complex; intracellular part; cell; ribonucleoprotein complex; cytoplasmic part; non-membrane-bounded organelle;	structural constituent of ribosome; structural molecule activity;	K02991	RP-S6e; small subunit ribosomal protein S6e	tsp04150 mTOR signaling pathway - Trichinella spiralis; tsp03010 Ribosome - Trichinella spiralis;			KOG1646	[J]	40S ribosomal protein S6
Tsp_07028	E5S6T2	40S ribosomal protein S12	RPS12	73	Cluster 1	Clustered	61.2651	others	3	extracellular	cellular protein metabolic process; biosynthetic process; primary metabolic process; cellular metabolic process; organic substance biosynthetic process; cellular biosynthetic process; organic substance metabolic process; metabolic process; cellular macromolecule biosynthetic process; cellular macromolecule metabolic process; gene expression; macromolecule metabolic process; protein metabolic proc…	ribosome; organelle; intracellular organelle; intracellular non-membrane-bounded organelle; cell part; intracellular; cytoplasm; macromolecular complex; intracellular part; cell; ribonucleoprotein complex; cytoplasmic part; non-membrane-bounded organelle;	structural constituent of ribosome; structural molecule activity;	K02951	RP-S12e; small subunit ribosomal protein S12e	tsp03010 Ribosome - Trichinella spiralis;	IPR029064; IPR004038;	50S ribosomal protein L30e-like; Ribosomal protein L7Ae/L30e/S12e/Gadd45;	KOG3406	[J]	40S ribosomal protein S12
Tsp_07424	E5RZ28	40S ribosomal protein S21	Tsp_07424	72	Cluster 1	Clustered	61.2651	others	1	"cytosol, nuclear"	cellular protein metabolic process; biosynthetic process; primary metabolic process; cellular metabolic process; organic substance biosynthetic process; cellular biosynthetic process; organic substance metabolic process; metabolic process; cellular macromolecule biosynthetic process; cellular macromolecule metabolic process; gene expression; macromolecule metabolic process; protein metabolic proc…	ribosome; organelle; intracellular organelle; intracellular non-membrane-bounded organelle; cell part; intracellular; cytoplasm; macromolecular complex; intracellular part; cell; ribonucleoprotein complex; cytoplasmic part; non-membrane-bounded organelle;	structural constituent of ribosome; structural molecule activity;	K02971	RP-S21e; small subunit ribosomal protein S21e	tsp03010 Ribosome - Trichinella spiralis;			KOG3486	[J]	40S ribosomal protein S21
Tsp_03388	E5S3I3	60S ribosomal protein L30	Tsp_03388	77	Cluster 1	Clustered	61.2651	**********KS*********	3	cytosol	cellular protein metabolic process; biosynthetic process; primary metabolic process; cellular metabolic process; organic substance biosynthetic process; cellular biosynthetic process; organic substance metabolic process; metabolic process; cellular macromolecule biosynthetic process; cellular macromolecule metabolic process; gene expression; macromolecule metabolic process; protein metabolic proc…	ribosome; organelle; intracellular organelle; intracellular non-membrane-bounded organelle; cell part; intracellular; cytoplasm; macromolecular complex; intracellular part; cell; ribonucleoprotein complex; cytoplasmic part; non-membrane-bounded organelle;	structural constituent of ribosome; structural molecule activity;	K02908	RP-L30e; large subunit ribosomal protein L30e	tsp03010 Ribosome - Trichinella spiralis;	IPR029064; IPR004038;	50S ribosomal protein L30e-like; Ribosomal protein L7Ae/L30e/S12e/Gadd45;	KOG2988	[J]	60S ribosomal protein L30
Tsp_05972	E5S506	Ribosomal protein L15	SLC35B2	77	Cluster 1	Clustered	61.2651	**********K*R********	6	plasma membrane	cellular protein metabolic process; single-organism cellular process; single-organism process; biosynthetic process; primary metabolic process; organic substance biosynthetic process; cellular metabolic process; cellular biosynthetic process; organic substance metabolic process; establishment of localization; transport; transmembrane transport; metabolic process; cellular macromolecule biosynthet…	membrane; ribosome; intracellular organelle; intracellular non-membrane-bounded organelle; cytoplasm; intrinsic component of membrane; macromolecular complex; intracellular part; cell; integral component of membrane; non-membrane-bounded organelle; organelle; membrane part; intracellular; cell part; ribonucleoprotein complex; cytoplasmic part;	structural constituent of ribosome; structural molecule activity;	K15276			IPR012678; IPR024794;	Ribosomal protein L23/L15e core domain; Ribosomal protein L15e core domain;	KOG1678	[J]	60s ribosomal protein L15
Tsp_06633	E5SGN2	60S ribosomal protein L23a	rpl-25.1	82	Cluster 1	Clustered	61.2651	**********KR*********	6	cytosol	cellular protein metabolic process; biosynthetic process; primary metabolic process; cellular metabolic process; organic substance biosynthetic process; cellular biosynthetic process; organic substance metabolic process; metabolic process; cellular macromolecule biosynthetic process; cellular macromolecule metabolic process; gene expression; macromolecule metabolic process; protein metabolic proc…	ribosome; organelle; intracellular organelle; intracellular non-membrane-bounded organelle; cell part; intracellular; cytoplasm; macromolecular complex; intracellular part; cell; ribonucleoprotein complex; cytoplasmic part; non-membrane-bounded organelle;	organic cyclic compound binding; heterocyclic compound binding; nucleoside phosphate binding; binding; nucleotide binding; structural molecule activity; structural constituent of ribosome; small molecule binding;	K02893	RP-L23Ae; large subunit ribosomal protein L23Ae	tsp03010 Ribosome - Trichinella spiralis;	IPR012678; IPR005633; IPR012677;	"Ribosomal protein L23/L15e core domain; Ribosomal protein L23/L25, N-terminal; Nucleotide-binding alpha-beta plait domain; "	KOG1751	[J]	60s ribosomal protein L23
Tsp_11552	E5SPV8	60S ribosomal protein L17	Tsp_11552	77	Cluster 1	Clustered	61.2651	**********K*R********	6	nuclear	cellular protein metabolic process; biosynthetic process; primary metabolic process; cellular metabolic process; organic substance biosynthetic process; cellular biosynthetic process; organic substance metabolic process; metabolic process; cellular macromolecule biosynthetic process; cellular macromolecule metabolic process; gene expression; macromolecule metabolic process; protein metabolic proc…	ribosome; intracellular organelle; intracellular non-membrane-bounded organelle; intracellular organelle part; cytoplasm; macromolecular complex; intracellular part; cell; organelle part; non-membrane-bounded organelle; organelle; large ribosomal subunit; intracellular; cell part; ribosomal subunit; ribonucleoprotein complex; cytoplasmic part;	structural constituent of ribosome; structural molecule activity;	K02880	RP-L17e; large subunit ribosomal protein L17e	tsp03010 Ribosome - Trichinella spiralis;			KOG3353	[J]	60S ribosomal protein L22
Tsp_06159	E5S5J9	"""WD domain, G-beta repeat-containing domain protein"""	Tsp_06159	69	Cluster 1	Clustered	58.5025	**********KK*********	6	cytosol			protein binding; binding;	K14753			IPR017986; IPR015943;	WD40-repeat-containing domain; WD40/YVTN repeat-like-containing domain;	KOG0279	[T]	G protein beta subunit-like protein
Tsp_03484	E5S3T2	DEAD-box ATP-dependent RNA helicase 1	Tsp_03484	69	Cluster 1	Clustered	59.2673	**********KR*********	2	nuclear	cellular protein metabolic process; biosynthetic process; primary metabolic process; cellular metabolic process; organic substance biosynthetic process; cellular biosynthetic process; organic substance metabolic process; metabolic process; cellular macromolecule biosynthetic process; cellular macromolecule metabolic process; gene expression; macromolecule metabolic process; protein metabolic proc…	ribosome; organelle; intracellular organelle; intracellular non-membrane-bounded organelle; cell part; intracellular; cytoplasm; macromolecular complex; intracellular part; cell; ribonucleoprotein complex; cytoplasmic part; non-membrane-bounded organelle;	"ATP binding; nucleoside phosphate binding; helicase activity; nucleoside binding; ion binding; hydrolase activity, acting on acid anhydrides; hydrolase activity; nucleotide binding; nucleoside-triphosphatase activity; structural constituent of ribosome; organic cyclic compound binding; heterocyclic compound binding; ribonucleoside binding; carbohydrate derivative binding; pyrophosphatase activit…	K14807			IPR011545; IPR014001; IPR027417;	"DEAD/DEAH box helicase domain; Helicase superfamily 1/2, ATP-binding domain; P-loop containing nucleoside triphosphate hydrolase; "	KOG0350	[A]	DEAD-box ATP-dependent RNA helicase
Tsp_06170	E5S5L2	40S ribosomal protein S8	Tsp_06170	77	Cluster 1	Clustered	61.2651	**********KS*********	1	cytosol	cellular protein metabolic process; biosynthetic process; primary metabolic process; cellular metabolic process; organic substance biosynthetic process; methylation; cellular biosynthetic process; organic substance metabolic process; metabolic process; cellular macromolecule biosynthetic process; cellular macromolecule metabolic process; gene expression; macromolecule metabolic process; protein m…	ribosome; organelle; intracellular organelle; intracellular non-membrane-bounded organelle; cell part; intracellular; cytoplasm; macromolecular complex; intracellular part; cell; ribonucleoprotein complex; cytoplasmic part; non-membrane-bounded organelle;	"organic cyclic compound binding; heterocyclic compound binding; methyltransferase activity; catalytic activity; binding; nucleic acid binding; transferase activity, transferring one-carbon groups; transferase activity; structural molecule activity; structural constituent of ribosome; "	K02995	RP-S8e; small subunit ribosomal protein S8e	tsp03010 Ribosome - Trichinella spiralis;	IPR000241; IPR029063;	Putative RNA methylase domain; S-adenosyl-L-methionine-dependent methyltransferase;	KOG3283	[J]	40S ribosomal protein S8
Tsp_04030	E5SHW4	60S ribosomal protein L14	Tsp_04030	72	Cluster 1	Clustered	61.2651	**********KR*********	4	cytosol	cellular protein metabolic process; biosynthetic process; primary metabolic process; cellular metabolic process; organic substance biosynthetic process; cellular biosynthetic process; organic substance metabolic process; metabolic process; cellular macromolecule biosynthetic process; cellular macromolecule metabolic process; gene expression; macromolecule metabolic process; protein metabolic proc…	ribosome; organelle; intracellular organelle; intracellular non-membrane-bounded organelle; cell part; intracellular; cytoplasm; macromolecular complex; intracellular part; cell; ribonucleoprotein complex; cytoplasmic part; non-membrane-bounded organelle;	structural constituent of ribosome; structural molecule activity;	K02875	RP-L14e; large subunit ribosomal protein L14e	tsp03010 Ribosome - Trichinella spiralis;	IPR008991; IPR002784; IPR014722;	Translation protein SH3-like domain; Ribosomal protein L14e domain; Ribosomal protein L2 domain 2;	KOG3421	[J]	60S ribosomal protein L14
Tsp_03116	E5S2Q4	40S ribosomal protein S20	Tsp_03116	76	Cluster 1	Clustered	61.2651	others	3	cytosol	cellular protein metabolic process; biosynthetic process; primary metabolic process; cellular metabolic process; organic substance biosynthetic process; cellular biosynthetic process; organic substance metabolic process; metabolic process; cellular macromolecule biosynthetic process; cellular macromolecule metabolic process; gene expression; macromolecule metabolic process; protein metabolic proc…	ribosome; intracellular organelle; intracellular non-membrane-bounded organelle; small ribosomal subunit; intracellular organelle part; cytoplasm; macromolecular complex; intracellular part; cell; organelle part; non-membrane-bounded organelle; organelle; ribosomal subunit; intracellular; cell part; ribonucleoprotein complex; cytoplasmic part;	structural constituent of ribosome; structural molecule activity;	K02969	RP-S20e; small subunit ribosomal protein S20e	tsp03010 Ribosome - Trichinella spiralis;	IPR027486;	Ribosomal protein S10 domain;	KOG0900	[J]	40S ribosomal protein S20
Tsp_01062	E5SBD8	60S ribosomal protein L31	Tsp_01062	75	Cluster 1	Clustered	61.2651	**********KR*********	2	cytosol	cellular protein metabolic process; biosynthetic process; primary metabolic process; cellular metabolic process; organic substance biosynthetic process; cellular biosynthetic process; organic substance metabolic process; metabolic process; cellular macromolecule biosynthetic process; cellular macromolecule metabolic process; gene expression; macromolecule metabolic process; protein metabolic proc…	ribosome; organelle; intracellular organelle; intracellular non-membrane-bounded organelle; cell part; intracellular; cytoplasm; macromolecular complex; intracellular part; cell; ribonucleoprotein complex; cytoplasmic part; non-membrane-bounded organelle;	structural constituent of ribosome; structural molecule activity;	K02910	RP-L31e; large subunit ribosomal protein L31e	tsp03010 Ribosome - Trichinella spiralis;	IPR023621;	Ribosomal protein L31e domain;	KOG0893	[J]	60S ribosomal protein L31
Tsp_00476	E5S9Q3	60S ribosomal protein L44	Tsp_00476	71	Cluster 1	Clustered	60.3379	**********KK*********	4	cytosol	cellular protein metabolic process; biosynthetic process; primary metabolic process; cellular metabolic process; organic substance biosynthetic process; cellular biosynthetic process; organic substance metabolic process; metabolic process; cellular macromolecule biosynthetic process; cellular macromolecule metabolic process; gene expression; macromolecule metabolic process; protein metabolic proc…	ribosome; organelle; intracellular organelle; intracellular non-membrane-bounded organelle; cell part; intracellular; cytoplasm; macromolecular complex; intracellular part; cell; ribonucleoprotein complex; cytoplasmic part; non-membrane-bounded organelle;	structural constituent of ribosome; structural molecule activity;	K02929	RP-L44e; large subunit ribosomal protein L44e	tsp03010 Ribosome - Trichinella spiralis;	IPR011332;	Zinc-binding ribosomal protein;	KOG3464	[J]	60S ribosomal protein L44
Tsp_01604	E5SCZ1	Conserved domain protein	Tsp_01604	76	Cluster 1	Clustered	61.2651	Unknown	1	cytosol	cellular protein metabolic process; biosynthetic process; primary metabolic process; cellular metabolic process; organic substance biosynthetic process; cellular biosynthetic process; organic substance metabolic process; metabolic process; cellular macromolecule biosynthetic process; cellular macromolecule metabolic process; gene expression; macromolecule metabolic process; protein metabolic proc…	ribosome; organelle; intracellular organelle; intracellular non-membrane-bounded organelle; cell part; intracellular; cytoplasm; macromolecular complex; intracellular part; cell; ribonucleoprotein complex; cytoplasmic part; non-membrane-bounded organelle;	structural constituent of ribosome; structural molecule activity;	K02980	RP-S29e; small subunit ribosomal protein S29e	tsp03010 Ribosome - Trichinella spiralis;			KOG3506	[J]	40S ribosomal protein S29
Tsp_02639	E5S1B4	40S ribosomal protein S13	Tsp_02639	73	Cluster 1	Clustered	61.2651	**********KK*********	2	mitochondria	cellular protein metabolic process; biosynthetic process; primary metabolic process; cellular metabolic process; organic substance biosynthetic process; cellular biosynthetic process; organic substance metabolic process; metabolic process; cellular macromolecule biosynthetic process; cellular macromolecule metabolic process; gene expression; macromolecule metabolic process; protein metabolic proc…	ribosome; organelle; intracellular organelle; intracellular non-membrane-bounded organelle; cell part; intracellular; cytoplasm; macromolecular complex; intracellular part; cell; ribonucleoprotein complex; cytoplasmic part; non-membrane-bounded organelle;	transition metal ion binding; binding; ion binding; metal ion binding; cation binding; zinc ion binding; structural molecule activity; structural constituent of ribosome;	K02953	RP-S13e; small subunit ribosomal protein S13e	tsp03010 Ribosome - Trichinella spiralis;	IPR012606; IPR007853; IPR009068;	"Ribosomal protein S13/S15, N-terminal; Zinc finger, DNL-type; S15/NS1, RNA-binding; "	KOG0400	[J]	40S ribosomal protein S13
Tsp_01291	E5SC25	60S ribosomal protein L6	RPL6	73	Cluster 1	Clustered	61.2651	**********KR*********	4	cytosol	cellular protein metabolic process; biosynthetic process; primary metabolic process; cellular metabolic process; organic substance biosynthetic process; cellular biosynthetic process; organic substance metabolic process; metabolic process; cellular macromolecule biosynthetic process; cellular macromolecule metabolic process; gene expression; macromolecule metabolic process; protein metabolic proc…	ribosome; organelle; intracellular organelle; intracellular non-membrane-bounded organelle; cell part; intracellular; cytoplasm; macromolecular complex; intracellular part; cell; ribonucleoprotein complex; cytoplasmic part; non-membrane-bounded organelle;	structural constituent of ribosome; structural molecule activity;	K02934	RP-L6e; large subunit ribosomal protein L6e	tsp03010 Ribosome - Trichinella spiralis;	IPR008991; IPR014722;	Translation protein SH3-like domain; Ribosomal protein L2 domain 2;	KOG1694	[J]	60s ribosomal protein L6
Tsp_09196	E5SK36	60S ribosomal protein L24	Tsp_09196	74	Cluster 1	Clustered	61.2651	**********KR*********	2	nuclear		ribosome; organelle; intracellular organelle; intracellular non-membrane-bounded organelle; cell part; intracellular; cytoplasm; macromolecular complex; intracellular part; cell; ribonucleoprotein complex; cytoplasmic part; non-membrane-bounded organelle;		K02896	RP-L24e; large subunit ribosomal protein L24e	tsp03010 Ribosome - Trichinella spiralis;	IPR023441;	Ribosomal protein L24e domain;	KOG1722	[J]	60s ribosomal protein L24
Tsp_05994	E5S528	60S ribosomal protein L8	RpL8	79	Cluster 1	Clustered	61.2651	**********KK*********	1	cytosol	cellular protein metabolic process; biosynthetic process; primary metabolic process; cellular metabolic process; organic substance biosynthetic process; cellular biosynthetic process; organic substance metabolic process; metabolic process; cellular macromolecule biosynthetic process; cellular macromolecule metabolic process; gene expression; macromolecule metabolic process; protein metabolic proc…	ribosome; organelle; intracellular organelle; intracellular non-membrane-bounded organelle; cell part; intracellular; cytoplasm; macromolecular complex; intracellular part; cell; ribonucleoprotein complex; cytoplasmic part; non-membrane-bounded organelle;	structural constituent of ribosome; structural molecule activity;	K02938	RP-L8e; large subunit ribosomal protein L8e	tsp03010 Ribosome - Trichinella spiralis;	IPR008991; IPR012340; IPR022669; IPR022666; IPR014726; IPR014722;	"Translation protein SH3-like domain; Nucleic acid-binding, OB-fold; Ribosomal protein L2, C-terminal; Ribosomal Proteins L2, RNA binding domain; Ribosomal protein L2, domain 3; Ribosomal protein L2 domain 2; "	KOG2309	[J]	60s ribosomal protein L2/L8
Tsp_11514	E5SPR9	40S ribosomal protein S9	rps-9	78	Cluster 1	Clustered	61.2651	**********KK*********	5	cytosol	cellular protein metabolic process; biosynthetic process; primary metabolic process; cellular metabolic process; organic substance biosynthetic process; cellular biosynthetic process; organic substance metabolic process; metabolic process; cellular macromolecule biosynthetic process; cellular macromolecule metabolic process; gene expression; macromolecule metabolic process; protein metabolic proc…	intracellular organelle; ribosome; intracellular non-membrane-bounded organelle; small ribosomal subunit; cytoplasm; intracellular organelle part; macromolecular complex; intracellular part; cell; organelle part; non-membrane-bounded organelle; organelle; cell part; intracellular; ribosomal subunit; ribonucleoprotein complex; cytoplasmic part;	organic cyclic compound binding; heterocyclic compound binding; RNA binding; binding; nucleic acid binding; structural molecule activity; structural constituent of ribosome; rRNA binding;	K02997	RP-S9e; small subunit ribosomal protein S9e	tsp03010 Ribosome - Trichinella spiralis;	IPR001912; IPR002942;	"Ribosomal protein S4/S9, N-terminal; RNA-binding S4 domain; "	KOG3301	[J]	Ribosomal protein S4
Tsp_06870	E5S6B7	LIM domain-containing protein unc-97	Tsp_06870	71	Cluster 1	Clustered	60.3103	*******E**KK*********	5	nuclear	cellular protein metabolic process; biosynthetic process; primary metabolic process; cellular metabolic process; organic substance biosynthetic process; cellular biosynthetic process; organic substance metabolic process; metabolic process; cellular macromolecule biosynthetic process; cellular macromolecule metabolic process; gene expression; macromolecule metabolic process; protein metabolic proc…	ribosome; organelle; intracellular organelle; intracellular non-membrane-bounded organelle; cell part; intracellular; cytoplasm; macromolecular complex; intracellular part; cell; ribonucleoprotein complex; cytoplasmic part; non-membrane-bounded organelle;	transition metal ion binding; binding; ion binding; metal ion binding; cation binding; zinc ion binding; structural molecule activity; structural constituent of ribosome;				IPR001781; IPR009000;	"Zinc finger, LIM-type; Translation protein, beta-barrel domain; "	KOG2272	[TZ]	"Focal adhesion protein PINCH-1, contains LIM domains"
Tsp_06172	E5S5L4	60S ribosomal protein L35	Tsp_06172	79	Cluster 1	Clustered	60.5894	**********KK*********	4	cytosol	cellular protein metabolic process; biosynthetic process; primary metabolic process; cellular metabolic process; organic substance biosynthetic process; cellular biosynthetic process; organic substance metabolic process; metabolic process; cellular macromolecule biosynthetic process; cellular macromolecule metabolic process; gene expression; macromolecule metabolic process; protein metabolic proc…	ribosome; organelle; intracellular organelle; intracellular non-membrane-bounded organelle; cell part; intracellular; cytoplasm; macromolecular complex; intracellular part; cell; ribonucleoprotein complex; cytoplasmic part; non-membrane-bounded organelle;	structural constituent of ribosome; structural molecule activity;	K02918	RP-L35e; large subunit ribosomal protein L35e	tsp03010 Ribosome - Trichinella spiralis;			KOG3436	[J]	60S ribosomal protein L35
Tsp_13411	E5T2E7	Ribosomal protein L19 (Fragment)	Tsp_13411	75	Cluster 1	Clustered	60.2827	**********KR*********	3	mitochondria	cellular protein metabolic process; biosynthetic process; primary metabolic process; cellular metabolic process; organic substance biosynthetic process; cellular biosynthetic process; organic substance metabolic process; metabolic process; cellular macromolecule biosynthetic process; cellular macromolecule metabolic process; gene expression; macromolecule metabolic process; protein metabolic proc…	ribosome; organelle; intracellular organelle; intracellular non-membrane-bounded organelle; cell part; intracellular; cytoplasm; macromolecular complex; intracellular part; cell; ribonucleoprotein complex; cytoplasmic part; non-membrane-bounded organelle;	structural constituent of ribosome; structural molecule activity;	K02885	RP-L19e; large subunit ribosomal protein L19e	tsp03010 Ribosome - Trichinella spiralis;	IPR000196; IPR015972;	"Ribosomal protein L19/L19e domain; Ribosomal protein L19/L19e, domain 1; "	KOG1696	[J]	60s ribosomal protein L19
Tsp_09956	E5SXV0	Uncharacterized protein	Tsp_09956	80	Cluster 1	Clustered	61.2651	**********K*R********	2	cytosol	cellular protein metabolic process; biosynthetic process; primary metabolic process; cellular metabolic process; organic substance biosynthetic process; cellular biosynthetic process; organic substance metabolic process; metabolic process; cellular macromolecule biosynthetic process; cellular macromolecule metabolic process; gene expression; macromolecule metabolic process; protein metabolic proc…	ribosome; organelle; intracellular organelle; intracellular non-membrane-bounded organelle; cell part; intracellular; cytoplasm; macromolecular complex; intracellular part; cell; ribonucleoprotein complex; cytoplasmic part; non-membrane-bounded organelle;	structural constituent of ribosome; structural molecule activity;	K02866	RP-L10e; large subunit ribosomal protein L10e	tsp03010 Ribosome - Trichinella spiralis;	IPR016180;	Ribosomal protein L10e/L16;	KOG0857	[J]	60s ribosomal protein L10
Tsp_00652	E5SA76	60S ribosomal protein L18	Tsp_00652	74	Cluster 1	Clustered	60.2827	Unknown	1	extracellular	cellular protein metabolic process; biosynthetic process; primary metabolic process; cellular metabolic process; organic substance biosynthetic process; cellular biosynthetic process; organic substance metabolic process; metabolic process; cellular macromolecule biosynthetic process; cellular macromolecule metabolic process; gene expression; macromolecule metabolic process; protein metabolic proc…	ribosome; organelle; intracellular organelle; intracellular non-membrane-bounded organelle; cell part; intracellular; cytoplasm; macromolecular complex; intracellular part; cell; ribonucleoprotein complex; cytoplasmic part; non-membrane-bounded organelle;	structural constituent of ribosome; structural molecule activity;	K02883	RP-L18e; large subunit ribosomal protein L18e	tsp03010 Ribosome - Trichinella spiralis;	IPR021131;	Ribosomal protein L18e/L15P;	KOG1714	[J]	60s ribosomal protein L18
Tsp_02925	E5S257	60S ribosomal protein L11	Tsp_02925	80	Cluster 1	Clustered	60.3103	**********K*R********	4	cytosol	cellular protein metabolic process; biosynthetic process; primary metabolic process; cellular metabolic process; organic substance biosynthetic process; cellular biosynthetic process; organic substance metabolic process; metabolic process; cellular macromolecule biosynthetic process; cellular macromolecule metabolic process; gene expression; macromolecule metabolic process; protein metabolic proc…	ribosome; organelle; intracellular organelle; intracellular non-membrane-bounded organelle; cell part; intracellular; cytoplasm; macromolecular complex; intracellular part; cell; ribonucleoprotein complex; cytoplasmic part; non-membrane-bounded organelle;	structural constituent of ribosome; structural molecule activity;	K02868	RP-L11e; large subunit ribosomal protein L11e	tsp03010 Ribosome - Trichinella spiralis;	IPR022803; IPR031309; IPR031310;	"Ribosomal protein L5 domain; Ribosomal protein L5, C-terminal; Ribosomal protein L5, N-terminal; "	KOG0397	[J]	60S ribosomal protein L11
Tsp_06012	E5S546	40S ribosomal protein S5	Tsp_06012	73	Cluster 1	Clustered	59.3007	Unknown	1	cytosol	cellular protein metabolic process; biosynthetic process; primary metabolic process; cellular metabolic process; organic substance biosynthetic process; cellular biosynthetic process; organic substance metabolic process; metabolic process; cellular macromolecule biosynthetic process; cellular macromolecule metabolic process; gene expression; macromolecule metabolic process; protein metabolic proc…	intracellular organelle; ribosome; intracellular non-membrane-bounded organelle; small ribosomal subunit; cytoplasm; intracellular organelle part; macromolecular complex; intracellular part; cell; organelle part; non-membrane-bounded organelle; organelle; ribosomal subunit; cell part; intracellular; ribonucleoprotein complex; cytoplasmic part;	organic cyclic compound binding; heterocyclic compound binding; RNA binding; binding; nucleic acid binding; structural molecule activity; structural constituent of ribosome;	K02989	RP-S5e; small subunit ribosomal protein S5e	tsp03010 Ribosome - Trichinella spiralis;	IPR023798;	Ribosomal protein S7 domain;	KOG3291	[J]	Ribosomal protein S7
Tsp_06069	E5S598	Conserved domain protein	Tsp_06069	70	Cluster 1	Clustered	60.5894	others	1	cytosol	cellular protein metabolic process; biosynthetic process; primary metabolic process; cellular metabolic process; organic substance biosynthetic process; cellular biosynthetic process; organic substance metabolic process; metabolic process; cellular macromolecule biosynthetic process; cellular macromolecule metabolic process; gene expression; macromolecule metabolic process; protein metabolic proc…	ribosome; organelle; intracellular organelle; intracellular non-membrane-bounded organelle; cell part; intracellular; cytoplasm; macromolecular complex; intracellular part; cell; ribonucleoprotein complex; cytoplasmic part; non-membrane-bounded organelle;	structural constituent of ribosome; structural molecule activity;				IPR010625; IPR009069; IPR023626;	CHCH; Cysteine alpha-hairpin motif superfamily; Ribosomal protein L39e domain;	KOG0002	[J]	60s ribosomal protein L39
Tsp_03259	E5S351	40S ribosomal protein S11	Tsp_03259	79	Cluster 1	Clustered	61.2651	**********KK*********	5	cytosol	cellular protein metabolic process; biosynthetic process; primary metabolic process; cellular metabolic process; organic substance biosynthetic process; cellular biosynthetic process; organic substance metabolic process; metabolic process; cellular macromolecule biosynthetic process; cellular macromolecule metabolic process; gene expression; macromolecule metabolic process; protein metabolic proc…	ribosome; organelle; intracellular organelle; intracellular non-membrane-bounded organelle; cell part; intracellular; cytoplasm; macromolecular complex; intracellular part; cell; ribonucleoprotein complex; cytoplasmic part; non-membrane-bounded organelle;	structural constituent of ribosome; structural molecule activity;	K02949	RP-S11e; small subunit ribosomal protein S11e	tsp03010 Ribosome - Trichinella spiralis;	IPR012340; IPR032440;	"Nucleic acid-binding, OB-fold; 40S ribosomal protein S11, N-terminal; "	KOG1728	[J]	40S ribosomal protein S11
Tsp_03597	E5S447	60S ribosomal protein L18a	Tsp_03597	77	Cluster 1	Clustered	61.2651	**********K*R********	3	mitochondria	cellular protein metabolic process; biosynthetic process; primary metabolic process; cellular metabolic process; organic substance biosynthetic process; cellular biosynthetic process; organic substance metabolic process; metabolic process; cellular macromolecule biosynthetic process; cellular macromolecule metabolic process; gene expression; macromolecule metabolic process; protein metabolic proc…	ribosome; organelle; intracellular organelle; intracellular non-membrane-bounded organelle; cell part; intracellular; cytoplasm; macromolecular complex; intracellular part; cell; ribonucleoprotein complex; cytoplasmic part; non-membrane-bounded organelle;	structural constituent of ribosome; structural molecule activity;	K02882	RP-L18Ae; large subunit ribosomal protein L18Ae	tsp03010 Ribosome - Trichinella spiralis;	IPR023573;	Ribosomal protein 50S-L18Ae/60S-L20/60S-L18A;	KOG0829	[J]	60S ribosomal protein L18A
Tsp_04700	E5SVV1	60S ribosomal protein L13a (Fragment)	Tsp_04700	79	Cluster 1	Clustered	61.5086	**********K*R********	5	cytosol	cellular protein metabolic process; biosynthetic process; primary metabolic process; cellular metabolic process; organic substance biosynthetic process; cellular biosynthetic process; organic substance metabolic process; metabolic process; cellular macromolecule biosynthetic process; cellular macromolecule metabolic process; gene expression; macromolecule metabolic process; protein metabolic proc…	ribosome; intracellular organelle; intracellular non-membrane-bounded organelle; intracellular organelle part; cytoplasm; macromolecular complex; intracellular part; cell; organelle part; non-membrane-bounded organelle; organelle; large ribosomal subunit; intracellular; cell part; ribosomal subunit; ribonucleoprotein complex; cytoplasmic part;	structural constituent of ribosome; structural molecule activity;	K02872	RP-L13Ae; large subunit ribosomal protein L13Ae	tsp03010 Ribosome - Trichinella spiralis;			KOG3204	[J]	60S ribosomal protein L13a
Tsp_03307	E5S3A0	60S ribosomal protein L28	Tsp_03307	67	Cluster 1	Clustered	58.4043	**********KK*********	2	mitochondria	cellular protein metabolic process; biosynthetic process; primary metabolic process; cellular metabolic process; organic substance biosynthetic process; cellular biosynthetic process; organic substance metabolic process; metabolic process; cellular macromolecule biosynthetic process; cellular macromolecule metabolic process; gene expression; macromolecule metabolic process; protein metabolic proc…	ribosome; organelle; intracellular organelle; intracellular non-membrane-bounded organelle; cell part; intracellular; cytoplasm; macromolecular complex; intracellular part; cell; ribonucleoprotein complex; cytoplasmic part; non-membrane-bounded organelle;	structural constituent of ribosome; structural molecule activity;	K02903	RP-L28e; large subunit ribosomal protein L28e	tsp03010 Ribosome - Trichinella spiralis;	IPR029004;	Ribosomal L28e/Mak16;	KOG3412	[J]	60S ribosomal protein L28
Tsp_04345	E5SIS9	40S ribosomal protein S19S	Tsp_04345	74	Cluster 1	Clustered	61.2651	**********KK*********	3	cytosol	cellular protein metabolic process; biosynthetic process; primary metabolic process; cellular metabolic process; organic substance biosynthetic process; cellular biosynthetic process; organic substance metabolic process; metabolic process; cellular macromolecule biosynthetic process; cellular macromolecule metabolic process; gene expression; macromolecule metabolic process; protein metabolic proc…	ribosome; organelle; intracellular organelle; intracellular non-membrane-bounded organelle; cell part; intracellular; cytoplasm; macromolecular complex; intracellular part; cell; ribonucleoprotein complex; cytoplasmic part; non-membrane-bounded organelle;	structural constituent of ribosome; structural molecule activity;	K02966	RP-S19e; small subunit ribosomal protein S19e	tsp03010 Ribosome - Trichinella spiralis;	IPR011991;	Winged helix-turn-helix DNA-binding domain;	KOG3411	[J]	40S ribosomal protein S19
Tsp_06074	E5S5A3	60S ribosomal protein L26	rpl-26	80	Cluster 1	Clustered	61.2651	**********K*K********	3	nuclear	cellular protein metabolic process; biosynthetic process; primary metabolic process; cellular metabolic process; organic substance biosynthetic process; cellular biosynthetic process; organic substance metabolic process; metabolic process; cellular macromolecule biosynthetic process; cellular macromolecule metabolic process; gene expression; macromolecule metabolic process; protein metabolic proc…	intracellular organelle; ribosome; intracellular non-membrane-bounded organelle; cytoplasm; intracellular organelle part; macromolecular complex; intracellular part; cell; organelle part; non-membrane-bounded organelle; organelle; large ribosomal subunit; ribosomal subunit; cell part; intracellular; ribonucleoprotein complex; cytoplasmic part;	structural constituent of ribosome; structural molecule activity;	K02898	RP-L26e; large subunit ribosomal protein L26e	tsp03010 Ribosome - Trichinella spiralis;	IPR008991; IPR014722; IPR005824;	Translation protein SH3-like domain; Ribosomal protein L2 domain 2; KOW;	KOG3401	[J]	60S ribosomal protein L26
Tsp_08494	E5SJS8	60S ribosomal protein L3	Tsp_08494	77	Cluster 1	Seed	61.5086	**********KR*********	8	cytosol	cellular protein metabolic process; biosynthetic process; primary metabolic process; cellular metabolic process; organic substance biosynthetic process; cellular biosynthetic process; organic substance metabolic process; metabolic process; cellular macromolecule biosynthetic process; cellular macromolecule metabolic process; gene expression; macromolecule metabolic process; protein metabolic proc…	ribosome; organelle; intracellular organelle; intracellular non-membrane-bounded organelle; cell part; intracellular; cytoplasm; macromolecular complex; intracellular part; cell; ribonucleoprotein complex; cytoplasmic part; non-membrane-bounded organelle;	structural constituent of ribosome; structural molecule activity;	K02925	RP-L3e; large subunit ribosomal protein L3e	tsp03010 Ribosome - Trichinella spiralis;	IPR009000;	"Translation protein, beta-barrel domain; "	KOG0746	[J]	60S ribosomal protein L3 and related proteins
Tsp_02111	E5SEE2	Conserved domain protein	Tsp_02111	67	Cluster 1	Clustered	57.4951	**********KR*********	1	extracellular	cellular protein metabolic process; biosynthetic process; primary metabolic process; cellular metabolic process; organic substance biosynthetic process; cellular biosynthetic process; organic substance metabolic process; metabolic process; cellular macromolecule biosynthetic process; cellular macromolecule metabolic process; gene expression; macromolecule metabolic process; protein metabolic proc…	ribosome; organelle; intracellular organelle; intracellular non-membrane-bounded organelle; cell part; intracellular; cytoplasm; macromolecular complex; intracellular part; cell; ribonucleoprotein complex; cytoplasmic part; non-membrane-bounded organelle;	structural constituent of ribosome; structural molecule activity;	K02979	RP-S28e; small subunit ribosomal protein S28e	tsp03010 Ribosome - Trichinella spiralis;	IPR012340;	"Nucleic acid-binding, OB-fold; "	KOG3502	[J]	40S ribosomal protein S28
Tsp_05931	E5S4W4	60S ribosomal protein L12	Tsp_05931	76	Cluster 1	Clustered	59.6131	Unknown	1	cytosol	"cellular aromatic compound metabolic process; nucleic acid-templated transcription; DNA-templated transcription, initiation; cellular protein metabolic process; biosynthetic process; cellular metabolic process; organic substance metabolic process; metabolic process; heterocycle metabolic process; nucleobase-containing compound metabolic process; aromatic compound biosynthetic process; cellular n…	ribosome; intracellular organelle; intracellular non-membrane-bounded organelle; cytoplasm; macromolecular complex; intracellular part; cell; non-membrane-bounded organelle; organelle; intracellular membrane-bounded organelle; nucleus; intracellular; cell part; ribonucleoprotein complex; membrane-bounded organelle; cytoplasmic part;	protein binding; protein heterodimerization activity; structural constituent of ribosome; structural molecule activity; binding; protein dimerization activity;	K02870	RP-L12e; large subunit ribosomal protein L12e	tsp03010 Ribosome - Trichinella spiralis;	IPR020783; IPR020784; IPR009072;	"Ribosomal protein L11, C-terminal; Ribosomal protein L11, N-terminal; Histone-fold; "	KOG0886	[J]	40S ribosomal protein S2
Tsp_07466	E5RZ72	60S ribosomal protein L27	Tsp_07466	72	Cluster 1	Clustered	61.2651	others	1	cytosol	cellular protein metabolic process; biosynthetic process; primary metabolic process; cellular metabolic process; organic substance biosynthetic process; cellular biosynthetic process; organic substance metabolic process; metabolic process; cellular macromolecule biosynthetic process; cellular macromolecule metabolic process; gene expression; macromolecule metabolic process; protein metabolic proc…	ribosome; organelle; intracellular organelle; intracellular non-membrane-bounded organelle; cell part; intracellular; cytoplasm; macromolecular complex; intracellular part; cell; ribonucleoprotein complex; cytoplasmic part; non-membrane-bounded organelle;	structural constituent of ribosome; structural molecule activity;	K02901	RP-L27e; large subunit ribosomal protein L27e	tsp03010 Ribosome - Trichinella spiralis;	IPR008991; IPR014722; IPR005824;	Translation protein SH3-like domain; Ribosomal protein L2 domain 2; KOW;	KOG3418	[J]	60S ribosomal protein L27
Tsp_07036	E5S6U0	60S ribosomal protein L10a-2	Tsp_07036	76	Cluster 1	Clustered	60.5894	*******E**KK*********	3	nuclear		ribosome; organelle; intracellular organelle; intracellular non-membrane-bounded organelle; cell part; intracellular; cytoplasm; macromolecular complex; intracellular part; cell; ribonucleoprotein complex; cytoplasmic part; non-membrane-bounded organelle;	"organic cyclic compound binding; heterocyclic compound binding; small protein activating enzyme activity; RNA binding; catalytic activity; binding; nucleic acid binding; ligase activity; ligase activity, forming carbon-sulfur bonds; "	K04532			IPR023674; IPR000594; IPR016040; IPR016095; IPR016094;	"Ribosomal protein L1-like; THIF-type NAD/FAD binding fold; NAD(P)-binding domain; Ribosomal protein L1, 3-layer alpha/beta-sandwich; Ribosomal protein L1, 2-layer alpha/beta-sandwich; "	KOG2016	[O]	"NEDD8-activating complex, APP-BP1/UBA5 component"
Tsp_00706	E5SAC9	60S ribosomal protein L7a	Tsp_00706	74	Cluster 1	Clustered	61.2651	**********KR*********	6	cytosol	cellular component biogenesis; ribosome biogenesis; ribonucleoprotein complex biogenesis; cellular component organization or biogenesis;	ribosome; organelle; intracellular organelle; intracellular non-membrane-bounded organelle; cell part; intracellular; cytoplasm; macromolecular complex; intracellular part; cell; ribonucleoprotein complex; cytoplasmic part; non-membrane-bounded organelle;		K02936	RP-L7Ae; large subunit ribosomal protein L7Ae	tsp03010 Ribosome - Trichinella spiralis;	IPR029064; IPR004038;	50S ribosomal protein L30e-like; Ribosomal protein L7Ae/L30e/S12e/Gadd45;	KOG3166	[J]	60S ribosomal protein L7A
Tsp_02456	E5SF70	40S ribosomal protein S10	Tsp_02456	63	Cluster 1	Clustered	55.2893	others	2	cytosol		ribosome; organelle; intracellular organelle; intracellular non-membrane-bounded organelle; cell part; intracellular; cytoplasm; macromolecular complex; intracellular part; cell; ribonucleoprotein complex; cytoplasmic part; non-membrane-bounded organelle;		K02947	RP-S10e; small subunit ribosomal protein S10e	tsp03010 Ribosome - Trichinella spiralis;	IPR005326;	"Plectin/S10, N-terminal; "	KOG3344	[J]	40s ribosomal protein s10
Tsp_03069	E5S2K6	"""Selenide, water dikinase"""	Tsp_03069	72	Cluster 1	Clustered	60.1967	**********KS*********	1	cytosol	cellular protein metabolic process; biosynthetic process; primary metabolic process; cellular metabolic process; organic substance biosynthetic process; cellular biosynthetic process; organic substance metabolic process; metabolic process; cellular macromolecule biosynthetic process; cellular macromolecule metabolic process; gene expression; macromolecule metabolic process; protein metabolic proc…	ribosome; organelle; intracellular organelle; intracellular non-membrane-bounded organelle; cell part; intracellular; cytoplasm; macromolecular complex; intracellular part; cell; ribonucleoprotein complex; cytoplasmic part; non-membrane-bounded organelle;	"ATP binding; nucleoside phosphate binding; phosphotransferase activity, paired acceptors; nucleoside binding; ion binding; nucleotide binding; structural constituent of ribosome; organic cyclic compound binding; heterocyclic compound binding; ribonucleoside binding; carbohydrate derivative binding; kinase activity; catalytic activity; ribonucleotide binding; binding; selenide, water dikinase act…	K01008	"selD; selenide, water dikinase [EC:2.7.9.3]"	tsp00450 Selenocompound metabolism - Trichinella spiralis; tsp01100 Metabolic pathways - Trichinella spiralis;	IPR016188; IPR012678; IPR010918; IPR012677;	"PurM-like, N-terminal domain; Ribosomal protein L23/L15e core domain; AIR synthase-related protein, C-terminal domain; Nucleotide-binding alpha-beta plait domain; "	KOG3939	[T]	Selenophosphate synthetase
Tsp_00501	E5S9S8	rRNA-processing protein FCF1	Tsp_00501	72	Cluster 1	Clustered	60.3103	**********K*K********	2	mitochondria	cellular protein metabolic process; biosynthetic process; primary metabolic process; cellular metabolic process; organic substance biosynthetic process; cellular biosynthetic process; organic substance metabolic process; metabolic process; cellular macromolecule biosynthetic process; cellular macromolecule metabolic process; gene expression; macromolecule metabolic process; protein metabolic proc…	ribosome; intracellular organelle; intracellular non-membrane-bounded organelle; cytoplasm; macromolecular complex; intracellular part; cell; preribosome; non-membrane-bounded organelle; organelle; intracellular; cell part; small-subunit processome; ribonucleoprotein complex; cytoplasmic part;	structural constituent of ribosome; structural molecule activity;	K14566	UTP24; U3 small nucleolar RNA-associated protein 24	tsp03008 Ribosome biogenesis in eukaryotes - Trichinella spiralis;	IPR011332; IPR002716; IPR011331; IPR029060;	Zinc-binding ribosomal protein; PIN domain; Ribosomal protein L37ae/L37e; PIN domain-like;	KOG3165	[R]	"Predicted nucleic-acid-binding protein, contains PIN domain"
Tsp_06532	E5SGD3	Ribosomal protein S7	Tsp_06532	69	Cluster 1	Clustered	56.1801	**********KR*********	1	extracellular	cellular protein metabolic process; biosynthetic process; primary metabolic process; cellular metabolic process; organic substance biosynthetic process; cellular biosynthetic process; organic substance metabolic process; metabolic process; cellular macromolecule biosynthetic process; cellular macromolecule metabolic process; gene expression; macromolecule metabolic process; protein metabolic proc…	ribosome; organelle; intracellular organelle; intracellular non-membrane-bounded organelle; cell part; intracellular; cytoplasm; macromolecular complex; intracellular part; cell; ribonucleoprotein complex; cytoplasmic part; non-membrane-bounded organelle;		K02992	RP-S7; small subunit ribosomal protein S7	tsp03010 Ribosome - Trichinella spiralis;	IPR023798;	Ribosomal protein S7 domain;	KOG3291	[J]	Ribosomal protein S7
Tsp_00331	E5S9B0	Putative phorbol esters/diacylglycerol binding domain protein	Tsp_00331	58	Cluster 1	Clustered	52.6015	others	1	nuclear	regulation of cellular process; single organism signaling; regulation of signaling; cellular protein metabolic process; single-organism process; regulation of Ras protein signal transduction; biosynthetic process; response to stimulus; cellular metabolic process; organic substance metabolic process; metabolic process; signal transduction; regulation of cell communication; cell communication; prot…	ribosome; organelle; intracellular organelle; intracellular non-membrane-bounded organelle; cell part; intracellular; cytoplasm; macromolecular complex; intracellular part; cell; ribonucleoprotein complex; cytoplasmic part; non-membrane-bounded organelle;	guanyl-nucleotide exchange factor activity; binding; ion binding; cation binding; metal ion binding; Ras guanyl-nucleotide exchange factor activity; protein binding; molecular function regulator; structural constituent of ribosome; structural molecule activity; Rho guanyl-nucleotide exchange factor activity;	K07532			IPR002219; IPR002906; IPR011332; IPR029071; IPR011993; IPR000626; IPR000219;	"Protein kinase C-like, phorbol ester/diacylglycerol-binding domain; Ribosomal protein S27a; Zinc-binding ribosomal protein; Ubiquitin-related domain; PH domain-like; Ubiquitin domain; Dbl homology (DH) domain; "	KOG3520	[T]	Predicted guanine nucleotide exchange factor
Tsp_02596	E5S171	Elongation factor 2	eef-2	63	Cluster 1	Clustered	52.4115	**********KR*********	11	cytosol			"RNA binding; nucleoside phosphate binding; translation elongation factor activity; nucleoside binding; ion binding; hydrolase activity, acting on acid anhydrides; hydrolase activity; nucleotide binding; nucleoside-triphosphatase activity; heterocyclic compound binding; organic cyclic compound binding; translation factor activity, nucleic acid binding; ribonucleoside binding; carbohydrate derivat…	K03234			IPR027417; IPR000795; IPR005517; IPR005225; IPR000640; IPR004161; IPR020568; IPR014721; IPR009022; IPR009000;	"P-loop containing nucleoside triphosphate hydrolase; Transcription factor, GTP-binding domain; Translation elongation factor EFG/EF2, domain IV; Small GTP-binding protein domain; Translation elongation factor EFG, V domain; Translation elongation factor EFTu-like, domain 2; Ribosomal protein S5 domain 2-type fold; Ribosomal protein S5 domain 2-type fold, subgroup; Elongation factor G, III-V doma…	KOG0469	[J]	Elongation factor 2
Tsp_03079	E5S2L6	Actin-related protein 2	Tsp_03079	16	Cluster 10	Clustered	5.78571	**********KS*********	2	nuclear	metabolic process;		"active transmembrane transporter activity; primary active transmembrane transporter activity; hydrolase activity, acting on acid anhydrides; hydrolase activity; nucleoside-triphosphatase activity; uridylyltransferase activity; ATPase activity; P-P-bond-hydrolysis-driven transmembrane transporter activity; pyrophosphatase activity; nucleotidyltransferase activity; ATPase activity, coupled to tran…	K17260			IPR014756; IPR019447; IPR003172; IPR029044;	"Immunoglobulin E-set; DNA/RNA-binding protein Kin17, conserved domain; MD-2-related lipid-recognition domain; Nucleotide-diphospho-sugar transferases; "	KOG0677	[Z]	"Actin-related protein Arp2/3 complex, subunit Arp2"
Tsp_11257	E5SYD7	"""Putative V-type ATPase, A subunit"""	Tsp_11257	10	Cluster 10	Clustered	5.78571	**********K*K********	3	cytosol	"nucleoside metabolic process; purine nucleoside metabolic process; ion transmembrane transport; cellular aromatic compound metabolic process; purine ribonucleoside monophosphate metabolic process; ribonucleotide metabolic process; nucleotide metabolic process; energy coupled proton transmembrane transport, against electrochemical gradient; single-organism process; cellular metabolic process; pho…	"macromolecular complex; membrane; proton-transporting two-sector ATPase complex, catalytic domain; proton-transporting V-type ATPase complex; protein complex; membrane part; proton-transporting two-sector ATPase complex; proton-transporting V-type ATPase, V1 domain; "	"ATPase activity, coupled to transmembrane movement of ions; nucleoside phosphate binding; primary active transmembrane transporter activity; substrate-specific transporter activity; ATPase activity, coupled to transmembrane movement of ions, rotational mechanism; hydrolase activity, acting on acid anhydrides; monovalent inorganic cation transmembrane transporter activity; hydrolase activity; hyd…	K02145	ATPeV1A; V-type H+-transporting ATPase subunit A [EC:3.6.3.14]	tsp04150 mTOR signaling pathway - Trichinella spiralis; tsp01100 Metabolic pathways - Trichinella spiralis; tsp04145 Phagosome - Trichinella spiralis; tsp00190 Oxidative phosphorylation - Trichinella spiralis;	IPR000793; IPR031686; IPR004100; IPR000194; IPR027417; IPR024034;	"ATPase, F1/V1/A1 complex, alpha/beta subunit, C-terminal; ATPsynthase alpha/beta subunit, N-terminal extension; ATPase, F1 complex alpha/beta subunit, N-terminal domain; ATPase, F1/V1/A1 complex, alpha/beta subunit, nucleotide-binding domain; P-loop containing nucleoside triphosphate hydrolase; ATPase, F1 complex beta subunit/V1 complex, C-terminal; "	KOG1352	[C]	"Vacuolar H+-ATPase V1 sector, subunit A"
Tsp_02924	E5S256	Vacuolar proton pump subunit H	Tsp_02924	11	Cluster 10	Clustered	5.78571	others	2	cytosol	"ion transmembrane transport; cation transmembrane transport; inorganic ion transmembrane transport; single-organism cellular process; energy coupled proton transmembrane transport, against electrochemical gradient; single-organism process; hydrogen transport; proton transport; establishment of localization; transport; transmembrane transport; single-organism localization; cation transport; ion t…	"membrane; intracellular organelle; bounding membrane of organelle; organelle membrane; cytoplasm; intracellular organelle part; macromolecular complex; intracellular part; proton-transporting V-type ATPase complex; cell; organelle part; proton-transporting V-type ATPase, V1 domain; vacuolar proton-transporting V-type ATPase complex; intracellular membrane-bounded organelle; organelle; intracellu…	"active transmembrane transporter activity; ATPase activity, coupled to transmembrane movement of ions; ion transmembrane transporter activity; primary active transmembrane transporter activity; substrate-specific transporter activity; ATPase activity, coupled to transmembrane movement of ions, rotational mechanism; hydrolase activity, acting on acid anhydrides; monovalent inorganic cation transm…	K02144	ATPeV1H; V-type H+-transporting ATPase subunit H	tsp04150 mTOR signaling pathway - Trichinella spiralis; tsp04142 Lysosome - Trichinella spiralis; tsp01100 Metabolic pathways - Trichinella spiralis; tsp04145 Phagosome - Trichinella spiralis; tsp00190 Oxidative phosphorylation - Trichinella spiralis;	IPR011987; IPR011989; IPR016024;	"ATPase, V1 complex, subunit H, C-terminal; Armadillo-like helical; Armadillo-type fold; "	KOG2759	[C]	"Vacuolar H+-ATPase V1 sector, subunit H"
Tsp_15185	E5T776	Vacuolar proton pump subunit E	Tsp_15185	9	Cluster 10	Clustered	5.78571	Unknown	2	cytosol	"ion transmembrane transport; cation transmembrane transport; inorganic ion transmembrane transport; single-organism cellular process; energy coupled proton transmembrane transport, against electrochemical gradient; single-organism process; hydrogen transport; proton transport; establishment of localization; transport; transmembrane transport; single-organism localization; cation transport; ion t…	"macromolecular complex; membrane; proton-transporting two-sector ATPase complex, catalytic domain; protein complex; membrane part; proton-transporting two-sector ATPase complex; "	"active transmembrane transporter activity; ATPase activity, coupled to transmembrane movement of ions; ion transmembrane transporter activity; primary active transmembrane transporter activity; ATPase activity, coupled to transmembrane movement of ions, rotational mechanism; hydrolase activity, acting on acid anhydrides; substrate-specific transporter activity; monovalent inorganic cation transm…	K02150	ATPeV1E; V-type H+-transporting ATPase subunit E	tsp04150 mTOR signaling pathway - Trichinella spiralis; tsp01100 Metabolic pathways - Trichinella spiralis; tsp04145 Phagosome - Trichinella spiralis; tsp00190 Oxidative phosphorylation - Trichinella spiralis;			KOG1664	[C]	"Vacuolar H+-ATPase V1 sector, subunit E"
Tsp_09296	E5SKD7	V-type proton ATPase subunit C	T01_14493	9	Cluster 10	Clustered	5.78571	**********KK*********	3	cytosol	"ion transmembrane transport; cation transmembrane transport; inorganic ion transmembrane transport; single-organism cellular process; energy coupled proton transmembrane transport, against electrochemical gradient; single-organism process; hydrogen transport; proton transport; establishment of localization; transport; transmembrane transport; single-organism localization; cation transport; ion t…	"macromolecular complex; membrane; proton-transporting two-sector ATPase complex, catalytic domain; proton-transporting V-type ATPase complex; protein complex; membrane part; proton-transporting two-sector ATPase complex; proton-transporting V-type ATPase, V1 domain; "	ion transmembrane transporter activity; substrate-specific transporter activity; monovalent inorganic cation transmembrane transporter activity; inorganic cation transmembrane transporter activity; hydrogen ion transmembrane transporter activity; cation transmembrane transporter activity; substrate-specific transmembrane transporter activity; transporter activity; transmembrane transporter activi…	K02148	ATPeV1C; V-type H+-transporting ATPase subunit C	tsp04150 mTOR signaling pathway - Trichinella spiralis; tsp01100 Metabolic pathways - Trichinella spiralis; tsp04145 Phagosome - Trichinella spiralis; tsp00190 Oxidative phosphorylation - Trichinella spiralis;			KOG2909	[C]	"Vacuolar H+-ATPase V1 sector, subunit C"
Tsp_10702	E5SM81	V-type proton ATPase subunit G	T01_9294	7	Cluster 10	Clustered	6	**********K*R********	2	"cytosol, nuclear"	transport; single-organism localization; cation transport; ion transport; single-organism process; localization; monovalent inorganic cation transport; hydrogen transport; proton transport; single-organism transport; establishment of localization;	membrane; intracellular organelle; bounding membrane of organelle; organelle membrane; cytoplasm; intracellular organelle part; macromolecular complex; intracellular part; proton-transporting V-type ATPase complex; cell; organelle part; vacuolar proton-transporting V-type ATPase complex; intracellular membrane-bounded organelle; organelle; intracellular; membrane part; cell part; vacuolar part; p…	"hydrolase activity, acting on acid anhydrides; hydrolase activity, acting on acid anhydrides, catalyzing transmembrane movement of substances; hydrolase activity; catalytic activity; transporter activity; transmembrane transporter activity; "	K02152	ATPeV1G; V-type H+-transporting ATPase subunit G	tsp04150 mTOR signaling pathway - Trichinella spiralis; tsp01100 Metabolic pathways - Trichinella spiralis; tsp04145 Phagosome - Trichinella spiralis; tsp00190 Oxidative phosphorylation - Trichinella spiralis;			KOG1772	[C]	"Vacuolar H+-ATPase V1 sector, subunit G"
Tsp_00230	E5S911	V-type proton ATPase subunit a	Tsp_00230	8	Cluster 10	Seed	6	**********K*R********	3	plasma membrane	"ion transmembrane transport; cation transmembrane transport; inorganic ion transmembrane transport; single-organism cellular process; energy coupled proton transmembrane transport, against electrochemical gradient; single-organism process; hydrogen transport; proton transport; establishment of localization; transport; transmembrane transport; single-organism localization; cation transport; ion t…	"intracellular organelle; proton-transporting V-type ATPase, V0 domain; membrane; vacuolar proton-transporting V-type ATPase, V0 domain; bounding membrane of organelle; organelle membrane; cytoplasm; intracellular organelle part; macromolecular complex; intracellular part; proton-transporting V-type ATPase complex; cell; organelle part; vacuolar proton-transporting V-type ATPase complex; organell…	ion transmembrane transporter activity; substrate-specific transporter activity; monovalent inorganic cation transmembrane transporter activity; inorganic cation transmembrane transporter activity; hydrogen ion transmembrane transporter activity; cation transmembrane transporter activity; substrate-specific transmembrane transporter activity; transporter activity; transmembrane transporter activi…	K02154	ATPeV0A; V-type H+-transporting ATPase subunit a	tsp04142 Lysosome - Trichinella spiralis; tsp01100 Metabolic pathways - Trichinella spiralis; tsp04145 Phagosome - Trichinella spiralis; tsp00190 Oxidative phosphorylation - Trichinella spiralis;			KOG2189	[C]	"Vacuolar H+-ATPase V0 sector, subunit a"
Tsp_00231	E5S912	V-type proton ATPase subunit a	Tsp_00231	6	Cluster 10	Clustered	5	*******E**KK*********	1	cytosol	"ion transmembrane transport; cation transmembrane transport; inorganic ion transmembrane transport; single-organism cellular process; energy coupled proton transmembrane transport, against electrochemical gradient; single-organism process; hydrogen transport; proton transport; establishment of localization; transport; transmembrane transport; single-organism localization; cation transport; ion t…	"proton-transporting V-type ATPase, V0 domain; membrane; membrane part; proton-transporting two-sector ATPase complex; macromolecular complex; proton-transporting V-type ATPase complex; protein complex; proton-transporting two-sector ATPase complex, proton-transporting domain; "	ion transmembrane transporter activity; substrate-specific transporter activity; monovalent inorganic cation transmembrane transporter activity; inorganic cation transmembrane transporter activity; hydrogen ion transmembrane transporter activity; cation transmembrane transporter activity; substrate-specific transmembrane transporter activity; transporter activity; transmembrane transporter activi…	K02154	ATPeV0A; V-type H+-transporting ATPase subunit a	tsp04142 Lysosome - Trichinella spiralis; tsp01100 Metabolic pathways - Trichinella spiralis; tsp04145 Phagosome - Trichinella spiralis; tsp00190 Oxidative phosphorylation - Trichinella spiralis;			KOG2189	[C]	"Vacuolar H+-ATPase V0 sector, subunit a"
Tsp_07693	E5S7K5	Coatomer subunit gamma	Tsp_07693	10	Cluster 11	Clustered	5	**********KS*********	1	"cytosol, nuclear"	establishment of protein localization; transport; intracellular transport; cellular macromolecule localization; establishment of localization in cell; vesicle-mediated transport; intracellular protein transport; organic substance transport; protein localization; macromolecule localization; cellular protein localization; localization; protein transport; establishment of localization; cellular loca…	membrane; cytoplasmic vesicle; organelle membrane; membrane-bounded vesicle; cytoplasmic membrane-bounded vesicle; COPI-coated vesicle; vesicle; Golgi-associated vesicle membrane; cytoplasm; cytoplasmic vesicle part; macromolecular complex; intracellular part; vesicle coat; COPI-coated vesicle membrane; cell; organelle part; coated vesicle membrane; COPI vesicle coat; intracellular; cell part; me…	structural molecule activity; binding;	K17267			IPR013040; IPR011989; IPR002553; IPR032154; IPR016024; IPR015873; IPR009028; IPR013041;	"Coatomer, gamma subunit, appendage, Ig-like subdomain; Armadillo-like helical; Clathrin/coatomer adaptor, adaptin-like, N-terminal; Coatomer subunit gamma, C-terminal; Armadillo-type fold; Clathrin alpha-adaptin/coatomer adaptor, appendage, C-terminal subdomain; Coatomer/calthrin adaptor appendage, C-terminal subdomain; Coatomer/clathrin adaptor appendage, Ig-like subdomain; "	KOG1078	[U]	"Vesicle coat complex COPI, gamma subunit"
Tsp_10268	E5SUI7	Uncharacterized protein	Tsp_10268	8	Cluster 11	Clustered	5	**********KR*********	5	mitochondria	establishment of protein localization; transport; intracellular transport; cellular macromolecule localization; establishment of localization in cell; vesicle-mediated transport; intracellular protein transport; organic substance transport; protein localization; macromolecule localization; cellular protein localization; localization; protein transport; establishment of localization; cellular loca…	membrane; cytoplasmic vesicle; organelle membrane; membrane-bounded vesicle; cytoplasmic membrane-bounded vesicle; COPI-coated vesicle; vesicle; Golgi-associated vesicle membrane; cytoplasm; cytoplasmic vesicle part; macromolecular complex; intracellular part; vesicle coat; COPI-coated vesicle membrane; cell; organelle part; coated vesicle membrane; COPI vesicle coat; intracellular; cell part; me…	protein binding; structural molecule activity; binding;	K05236			IPR006692; IPR017986; IPR015943; IPR010714;	"Coatomer, WD associated region; WD40-repeat-containing domain; WD40/YVTN repeat-like-containing domain; Coatomer, alpha subunit, C-terminal; "	KOG0292	[U]	"Vesicle coat complex COPI, alpha subunit"
Tsp_10746	E5SMC6	Coatomer subunit beta	Tsp_10746	6	Cluster 11	Clustered	5	others	1	cytosol	establishment of protein localization; transport; intracellular transport; cellular macromolecule localization; establishment of localization in cell; vesicle-mediated transport; intracellular protein transport; organic substance transport; protein localization; macromolecule localization; cellular protein localization; localization; protein transport; establishment of localization; cellular loca…	membrane; membrane part; cell part; intracellular; coated membrane; cytoplasm; macromolecular complex; intracellular part; membrane coat; protein complex; cell; cytoplasmic part;	protein binding; structural molecule activity; binding;	K17302			IPR006692; IPR017986; IPR015943;	"Coatomer, WD associated region; WD40-repeat-containing domain; WD40/YVTN repeat-like-containing domain; "	KOG0276	[U]	"Vesicle coat complex COPI, beta' subunit"
Tsp_10855	E5SY45	7 transmembrane receptor	Tsp_10855	6	Cluster 11	Clustered	5	**********K*K********	2	cytosol	"transport; intracellular transport; establishment of localization in cell; single-organism localization; retrograde vesicle-mediated transport, Golgi to ER; vesicle-mediated transport; single-organism process; Golgi vesicle transport; localization; single-organism intracellular transport; single-organism transport; establishment of localization; cellular localization; "	intrinsic component of membrane; membrane; integral component of membrane; membrane part;	protein binding; structural molecule activity; binding;	K17268			IPR011990;	Tetratricopeptide-like helical domain;	KOG3081	[U]	"Vesicle coat complex COPI, epsilon subunit"
Tsp_03687	E5SGW1	Coatomer subunit beta	COPB1	11	Cluster 11	Clustered	5	**********KR*********	4	cytosol	establishment of protein localization; transport; intracellular transport; cellular macromolecule localization; establishment of localization in cell; vesicle-mediated transport; intracellular protein transport; organic substance transport; protein localization; macromolecule localization; cellular protein localization; localization; protein transport; establishment of localization; cellular loca…	membrane; cytoplasmic vesicle; organelle membrane; membrane-bounded vesicle; cytoplasmic membrane-bounded vesicle; COPI-coated vesicle; vesicle; Golgi-associated vesicle membrane; cytoplasm; cytoplasmic vesicle part; macromolecular complex; intracellular part; vesicle coat; COPI-coated vesicle membrane; cell; organelle part; coated vesicle membrane; COPI vesicle coat; intracellular; cell part; me…	structural molecule activity; binding;	K17301			IPR011710; IPR011989; IPR029446; IPR016024; IPR002553;	"Coatomer beta subunit, C-terminal; Armadillo-like helical; Coatomer beta subunit, appendage platform domain; Armadillo-type fold; Clathrin/coatomer adaptor, adaptin-like, N-terminal; "	KOG1058	[U]	"Vesicle coat complex COPI, beta subunit"
Tsp_11084	E5RZR9	Coatomer subunit delta	Tsp_11084	5	Cluster 11	Seed	5	**********K*R********	1	cytosol	"intracellular transport; vesicle-mediated transport; Golgi vesicle transport; single-organism process; organic substance transport; single-organism intracellular transport; protein transport; cellular localization; establishment of localization; transport; establishment of protein localization; cellular macromolecule localization; establishment of localization in cell; single-organism localizati…	membrane; AP-type membrane coat adaptor complex; cytoplasmic vesicle; organelle membrane; membrane-bounded vesicle; cytoplasmic membrane-bounded vesicle; COPI-coated vesicle; cytoplasm; vesicle; Golgi-associated vesicle membrane; cytoplasmic vesicle part; macromolecular complex; intracellular part; vesicle coat; cell; COPI-coated vesicle membrane; organelle part; coated vesicle membrane; COPI ves…		K20471			IPR028565; IPR011012;	Mu homology domain; Longin-like domain;	KOG2635	[U]	Medium subunit of clathrin adaptor complex
Tsp_10652	E5SM30	ADP-ribosylation factor GTPase-activating protein 3	Tsp_10652	4	Cluster 11	Clustered	4	**********KK*********	2	"cytosol, nuclear"	regulation of cellular process; regulation of intracellular signal transduction; regulation of signaling; regulation of Ras protein signal transduction; regulation of Ral protein signal transduction; regulation of Rap protein signal transduction; regulation of Rab protein signal transduction; regulation of biological process; regulation of cell communication; regulation of hydrolase activity; reg…		transition metal ion binding; enzyme regulator activity; binding; nucleoside-triphosphatase regulator activity; ion binding; GTPase regulator activity; metal ion binding; cation binding; zinc ion binding; molecular function regulator; enzyme activator activity; GTPase activator activity;	K12493	ARFGAP2_3; ADP-ribosylation factor GTPase-activating protein 2/3	tsp04144 Endocytosis - Trichinella spiralis;			KOG0706	[T]	Predicted GTPase-activating protein
Tsp_06741	E5S5Y2	Exosome complex exonuclease RRP4	Tsp_06741	6	Cluster 12	Clustered	3.73333	**********KR*********	3	cytosol	NADP metabolic process; pyridine nucleotide metabolic process; cellular aromatic compound metabolic process; nicotinamide nucleotide metabolic process; organophosphate catabolic process; nucleotide metabolic process; single-organism process; cellular metabolic process; pyridine-containing compound metabolic process; phosphate-containing compound metabolic process; organic substance metabolic proc…		"organic cyclic compound binding; heterocyclic compound binding; RNA binding; 6-phosphogluconolactonase activity; carboxylic ester hydrolase activity; catalytic activity; binding; hydrolase activity, acting on ester bonds; nuclease activity; nucleic acid binding; exonuclease activity; hydrolase activity; "	K03679	RRP4; exosome complex component RRP4	tsp03018 RNA degradation - Trichinella spiralis;	IPR006148; IPR012340; IPR004088; IPR005900;	"Glucosamine/galactosamine-6-phosphate isomerase; Nucleic acid-binding, OB-fold; K Homology domain, type 1; 6-phosphogluconolactonase, DevB-type; "	KOG3013	[A]	"Exosomal 3'-5' exoribonuclease complex, subunit Rrp4"
Tsp_02107	E5SED8	Putative exosome complex exonuclease RRP43	Tsp_02107	5	Cluster 12	Clustered	3.73333	**********KR*********	2	cytosol			"exonuclease activity; hydrolase activity; catalytic activity; hydrolase activity, acting on ester bonds; nuclease activity; "	K12586	RRP43; exosome complex component RRP43	tsp03018 RNA degradation - Trichinella spiralis;	IPR015847; IPR001247; IPR020568;	"Exoribonuclease, phosphorolytic domain 2; Exoribonuclease, phosphorolytic domain 1; Ribosomal protein S5 domain 2-type fold; "	KOG1613	[J]	"Exosomal 3'-5' exoribonuclease complex, subunit Rrp43"
Tsp_00356	E5S9G8	Metalloendopeptidase	Tsp_00356	7	Cluster 12	Clustered	3.73333	**********KR*********	1	plasma membrane	peptide metabolic process; signal peptide processing; cellular protein metabolic process; nitrogen compound metabolic process; protein processing; cellular amide metabolic process; primary metabolic process; cellular metabolic process; organic substance metabolic process; metabolic process; cellular macromolecule metabolic process; proteolysis; cellular nitrogen compound metabolic process; macrom…	intrinsic component of membrane; membrane; integral component of membrane; membrane part;	"metalloendopeptidase activity; peptidase activity; ion binding; serine-type peptidase activity; hydrolase activity; metallopeptidase activity; zinc ion binding; endopeptidase activity; transition metal ion binding; catalytic activity; serine hydrolase activity; binding; peptidase activity, acting on L-amino acid peptides; metal ion binding; cation binding; "				IPR000859; IPR012340; IPR019759; IPR024079; IPR015927; IPR001506; IPR006026; IPR028360;	"CUB domain; Nucleic acid-binding, OB-fold; Peptidase S24/S26A/S26B; Metallopeptidase, catalytic domain; Peptidase S24/S26A/S26B/S26C; Peptidase M12A, astacin; Peptidase, metallopeptidase; Peptidase S24/S26, beta-ribbon domain; "	KOG3342	[U]	Signal peptidase I
Tsp_09924	E5SXR8	VacB and RNase II family exoribonuclease	Tsp_09924	4	Cluster 12	Clustered	4	others	1	cytosol				K18681	DIS3L; DIS3-like exonuclease 1 [EC:3.1.13.-]	tsp03018 RNA degradation - Trichinella spiralis;	IPR012340; IPR029526;	"Nucleic acid-binding, OB-fold; PiggyBac transposable element-derived protein; "	KOG2102	[J]	"Exosomal 3'-5' exoribonuclease complex, subunit Rrp44/Dis3"
Tsp_05346	E5SS64	Exosome complex exonuclease RRP44	Tsp_05346	4	Cluster 12	Seed	4	**********KS*********	1	extracellular			"exonuclease activity; hydrolase activity; catalytic activity; hydrolase activity, acting on ester bonds; nuclease activity; "	K12585	DIS3; exosome complex exonuclease DIS3/RRP44 [EC:3.1.13.-]	tsp03018 RNA degradation - Trichinella spiralis;	IPR012340;	"Nucleic acid-binding, OB-fold; "	KOG2102	[J]	"Exosomal 3'-5' exoribonuclease complex, subunit Rrp44/Dis3"
Tsp_02850	E5S1Y0	Putative calcium binding EGF domain protein	Tsp_02850	5	Cluster 12	Clustered	3.73333	**********KK*********	2	plasma membrane			"nucleoside phosphate binding; hydrolase activity, acting on acid anhydrides; hydrolase activity; protein binding; organic cyclic compound binding; heterocyclic compound binding; pyrophosphatase activity; catalytic activity; ribonucleotide binding; binding; purine ribonucleoside binding; cation binding; anion binding; adenyl ribonucleotide binding; adenyl nucleotide binding; hydrolase activity, a…	K17675			IPR014756; IPR003172; IPR027417; IPR001881; IPR000742; IPR009030; IPR021852; IPR022192; IPR001650;	"Immunoglobulin E-set; MD-2-related lipid-recognition domain; P-loop containing nucleoside triphosphate hydrolase; EGF-like calcium-binding domain; EGF-like domain; Growth factor receptor cysteine-rich domain; Domain of unknown function DUF3456; Mitochondrial degradasome RNA helicase subunit, C-terminal domain; Helicase, C-terminal; "	KOG0953	[A]	"Mitochondrial RNA helicase SUV3, DEAD-box superfamily"
Tsp_07633	E5S7E1	Glycine cleavage system T protein	Tsp_07633	6	Cluster 13	Clustered	4	others	3	extracellular	alpha-amino acid catabolic process; single-organism catabolic process; small molecule metabolic process; single-organism cellular process; nitrogen compound metabolic process; single-organism process; small molecule catabolic process; alpha-amino acid metabolic process; primary metabolic process; glycine metabolic process; cellular metabolic process; organic substance metabolic process; carboxyli…	intracellular part; cell; cell part; intracellular; cytoplasm;	"methyltransferase activity; catalytic activity; binding; transferase activity, transferring one-carbon groups; protein binding; aminomethyltransferase activity; transferase activity; "	K00605	gcvT; aminomethyltransferase [EC:2.1.2.10]	"tsp00260 Glycine, serine and threonine metabolism - Trichinella spiralis; tsp01200 Carbon metabolism - Trichinella spiralis; tsp00670 One carbon pool by folate - Trichinella spiralis; tsp01100 Metabolic pathways - Trichinella spiralis; tsp00630 Glyoxylate and dicarboxylate metabolism - Trichinella spiralis; "	IPR029043; IPR013977; IPR006222; IPR027266;	"Glycine cleavage T-protein/YgfZ, C-terminal domain; Glycine cleavage T-protein, C-terminal barrel domain; Glycine cleavage T-protein-like, N-terminal; GTP-binding protein TrmE/Glycine cleavage system T protein, domain 1; "	KOG2770	[E]	Aminomethyl transferase
Tsp_08034	E5SLF2	Putative glycine dehydrogenase	Tsp_08034	5	Cluster 13	Clustered	4	**********KR*********	3	mitochondria	alpha-amino acid catabolic process; single-organism process; glycine metabolic process; cellular metabolic process; organic substance metabolic process; glycine catabolic process; metabolic process; cellular amino acid metabolic process; cellular catabolic process; cellular process; single-organism catabolic process; oxidation-reduction process; small molecule metabolic process; single-organism c…		"organic cyclic compound binding; heterocyclic compound binding; oxidoreductase activity, acting on the CH-NH2 group of donors, disulfide as acceptor; catalytic activity; binding; glycine dehydrogenase (decarboxylating) activity; ion binding; lyase activity; anion binding; oxidoreductase activity, acting on the CH-NH2 group of donors; cofactor binding; pyridoxal phosphate binding; oxidoreductase …	K00281	GLDC; glycine dehydrogenase [EC:1.4.4.2]	"tsp00260 Glycine, serine and threonine metabolism - Trichinella spiralis; tsp01200 Carbon metabolism - Trichinella spiralis; tsp01100 Metabolic pathways - Trichinella spiralis; tsp00630 Glyoxylate and dicarboxylate metabolism - Trichinella spiralis; "	IPR015424; IPR001597; IPR020580; IPR015421;	"Pyridoxal phosphate-dependent transferase; Aromatic amino acid beta-eliminating lyase/threonine aldolase; Glycine cleavage system P-protein, N-terminal; Pyridoxal phosphate-dependent transferase, major region, subdomain 1; "	KOG2040	[E]	Glycine dehydrogenase (decarboxylating)
Tsp_07632	E5S7E0	Glycine cleavage system T protein	Tsp_07632	6	Cluster 13	Clustered	4	*******E**KK*********	2	mitochondria	alpha-amino acid catabolic process; single-organism catabolic process; small molecule metabolic process; single-organism cellular process; nitrogen compound metabolic process; single-organism process; small molecule catabolic process; alpha-amino acid metabolic process; primary metabolic process; glycine metabolic process; cellular metabolic process; organic substance metabolic process; carboxyli…	intracellular part; cell; cell part; intracellular; cytoplasm;	"methyltransferase activity; catalytic activity; binding; transferase activity, transferring one-carbon groups; protein binding; aminomethyltransferase activity; transferase activity; "	K00605	gcvT; aminomethyltransferase [EC:2.1.2.10]	"tsp00260 Glycine, serine and threonine metabolism - Trichinella spiralis; tsp01200 Carbon metabolism - Trichinella spiralis; tsp00670 One carbon pool by folate - Trichinella spiralis; tsp01100 Metabolic pathways - Trichinella spiralis; tsp00630 Glyoxylate and dicarboxylate metabolism - Trichinella spiralis; "	IPR006222; IPR027266;	"Glycine cleavage T-protein-like, N-terminal; GTP-binding protein TrmE/Glycine cleavage system T protein, domain 1; "	KOG2770	[E]	Aminomethyl transferase
Tsp_01004	E5SB77	Glycine hydroxymethyltransferase	Tsp_01004	6	Cluster 13	Clustered	4	**********K*R********	4	cytosol	small molecule metabolic process; single-organism cellular process; nitrogen compound metabolic process; single-organism process; primary metabolic process; glycine metabolic process; alpha-amino acid metabolic process; cellular metabolic process; organic substance metabolic process; metabolic process; cellular amino acid metabolic process; serine family amino acid metabolic process; single-organ…		"organic cyclic compound binding; heterocyclic compound binding; methyltransferase activity; catalytic activity; binding; ion binding; glycine hydroxymethyltransferase activity; transferase activity, transferring one-carbon groups; anion binding; hydroxymethyl-, formyl- and related transferase activity; cofactor binding; transferase activity; pyridoxal phosphate binding; "	K00600	glyA; glycine hydroxymethyltransferase [EC:2.1.2.1]	"tsp00260 Glycine, serine and threonine metabolism - Trichinella spiralis; tsp01200 Carbon metabolism - Trichinella spiralis; tsp00670 One carbon pool by folate - Trichinella spiralis; tsp01230 Biosynthesis of amino acids - Trichinella spiralis; tsp01100 Metabolic pathways - Trichinella spiralis; tsp00630 Glyoxylate and dicarboxylate metabolism - Trichinella spiralis; "	IPR015424; IPR015421; IPR015422;	"Pyridoxal phosphate-dependent transferase; Pyridoxal phosphate-dependent transferase, major region, subdomain 1; Pyridoxal phosphate-dependent transferase, major region, subdomain 2; "	KOG2467	[E]	Glycine/serine hydroxymethyltransferase
Tsp_06049	E5S583	Glycine cleavage system H protein	Tsp_06049	4	Cluster 13	Seed	4	others	1	plasma membrane	alpha-amino acid catabolic process; single-organism catabolic process; small molecule metabolic process; single-organism cellular process; nitrogen compound metabolic process; single-organism process; small molecule catabolic process; alpha-amino acid metabolic process; primary metabolic process; glycine metabolic process; cellular metabolic process; organic substance metabolic process; carboxyli…	glycine cleavage complex; catalytic complex; cell part; intracellular; oxidoreductase complex; cytoplasm; macromolecular complex; intracellular part; cell; protein complex; cytoplasmic part;		K02437	gcvH; glycine cleavage system H protein	"tsp00260 Glycine, serine and threonine metabolism - Trichinella spiralis; tsp01100 Metabolic pathways - Trichinella spiralis; tsp00630 Glyoxylate and dicarboxylate metabolism - Trichinella spiralis; "	IPR011053; IPR000089;	Single hybrid motif; Biotin/lipoyl attachment;	KOG3373	[E]	Glycine cleavage system H protein (lipoate-binding)
Tsp_00133	E5S8R4	Replication factor C subunit 2	Tsp_00133	5	Cluster 14	Clustered	2.4	others	1	cytoskeleton	DNA replication; cellular aromatic compound metabolic process; DNA metabolic process; organic cyclic compound metabolic process; nitrogen compound metabolic process; biosynthetic process; primary metabolic process; organic substance biosynthetic process; cellular metabolic process; cellular biosynthetic process; organic substance metabolic process; metabolic process; cellular macromolecule biosyn…		organic cyclic compound binding; heterocyclic compound binding; DNA binding; binding; nucleic acid binding;	K10755	RFC2_4; replication factor C subunit 2/4	tsp03430 Mismatch repair - Trichinella spiralis; tsp03420 Nucleotide excision repair - Trichinella spiralis; tsp03030 DNA replication - Trichinella spiralis;	IPR013748; IPR008921; IPR027417;	"Replication factor C, C-terminal; DNA polymerase III, clamp loader complex, gamma/delta/delta subunit, C-terminal; P-loop containing nucleoside triphosphate hydrolase; "	KOG0991	[L]	"Replication factor C, subunit RFC2"
Tsp_01414	E5SCE4	Replication factor C subunit 5	Tsp_01414	5	Cluster 14	Clustered	2.4	**********KR*********	1	cytosol	DNA replication; cellular aromatic compound metabolic process; DNA metabolic process; organic cyclic compound metabolic process; nitrogen compound metabolic process; biosynthetic process; primary metabolic process; organic substance biosynthetic process; cellular metabolic process; cellular biosynthetic process; organic substance metabolic process; metabolic process; cellular macromolecule biosyn…		"DNA binding; ATP binding; nucleoside phosphate binding; nucleoside binding; ion binding; hydrolase activity, acting on acid anhydrides; hydrolase activity; nucleotide binding; nucleoside-triphosphatase activity; heterocyclic compound binding; organic cyclic compound binding; ribonucleoside binding; carbohydrate derivative binding; pyrophosphatase activity; catalytic activity; ribonucleotide bind…	K10756	RFC3_5; replication factor C subunit 3/5	tsp03430 Mismatch repair - Trichinella spiralis; tsp03420 Nucleotide excision repair - Trichinella spiralis; tsp03030 DNA replication - Trichinella spiralis;	IPR003593; IPR003959; IPR013748; IPR008921; IPR027417;	"AAA+ ATPase domain; ATPase, AAA-type, core; Replication factor C, C-terminal; DNA polymerase III, clamp loader complex, gamma/delta/delta subunit, C-terminal; P-loop containing nucleoside triphosphate hydrolase; "	KOG0990	[L]	"Replication factor C, subunit RFC5"
Tsp_10836	E5SY26	Replication factor C subunit 3	RFC3	5	Cluster 14	Clustered	2.4	**********KS*********	1	cytosol	DNA replication; cellular aromatic compound metabolic process; DNA metabolic process; organic cyclic compound metabolic process; nitrogen compound metabolic process; biosynthetic process; primary metabolic process; organic substance biosynthetic process; cellular metabolic process; cellular biosynthetic process; organic substance metabolic process; metabolic process; cellular macromolecule biosyn…		"organic cyclic compound binding; heterocyclic compound binding; DNA binding; pyrophosphatase activity; nucleoside phosphate binding; catalytic activity; binding; nucleic acid binding; hydrolase activity, acting on acid anhydrides; hydrolase activity; nucleotide binding; nucleoside-triphosphatase activity; hydrolase activity, acting on acid anhydrides, in phosphorus-containing anhydrides; small m…	K10756	RFC3_5; replication factor C subunit 3/5	tsp03430 Mismatch repair - Trichinella spiralis; tsp03420 Nucleotide excision repair - Trichinella spiralis; tsp03030 DNA replication - Trichinella spiralis;	IPR003593; IPR008921; IPR027417;	"AAA+ ATPase domain; DNA polymerase III, clamp loader complex, gamma/delta/delta subunit, C-terminal; P-loop containing nucleoside triphosphate hydrolase; "	KOG2035	[DL]	"Replication factor C, subunit RFC3"
Tsp_05750	E5S4B7	Proliferating cell nuclear antigen	Tsp_05750	11	Cluster 14	Clustered	3	**********KK*********	2	cytosol	regulation of cellular process; DNA replication; regulation of DNA replication; cellular aromatic compound metabolic process; regulation of macromolecule metabolic process; DNA metabolic process; regulation of nucleobase-containing compound metabolic process; biosynthetic process; cellular metabolic process; organic substance metabolic process; metabolic process; heterocycle metabolic process; nu…	organelle; intracellular membrane-bounded organelle; intracellular organelle; nucleus; PCNA complex; cell part; intracellular; macromolecular complex; intracellular part; protein complex; membrane-bounded organelle; cell; DNA polymerase processivity factor complex;	organic cyclic compound binding; heterocyclic compound binding; DNA binding; enzyme regulator activity; binding; DNA polymerase processivity factor activity; nucleic acid binding; molecular function regulator;	K04802	PCNA; proliferating cell nuclear antigen	tsp03430 Mismatch repair - Trichinella spiralis; tsp03420 Nucleotide excision repair - Trichinella spiralis; tsp03410 Base excision repair - Trichinella spiralis; tsp03030 DNA replication - Trichinella spiralis;	IPR022649; IPR022648;	"Proliferating cell nuclear antigen, PCNA, C-terminal; Proliferating cell nuclear antigen, PCNA, N-terminal; "	KOG1636	[L]	DNA polymerase delta processivity factor (proliferating cell nuclear antigen)
Tsp_06737	E5S5X8	"""ATPase, AAA family"""	Tsp_06737	3	Cluster 14	Clustered	3	**********KR*********	1	extracellular	DNA replication; cellular aromatic compound metabolic process; DNA metabolic process; organic cyclic compound metabolic process; nitrogen compound metabolic process; biosynthetic process; primary metabolic process; organic substance biosynthetic process; cellular metabolic process; cellular biosynthetic process; organic substance metabolic process; metabolic process; cellular macromolecule biosyn…	intracellular organelle; DNA replication factor C complex; intracellular non-membrane-bounded organelle; intracellular organelle part; macromolecular complex; intracellular part; cell; organelle part; non-membrane-bounded organelle; chromosomal part; organelle; cell part; intracellular; chromosome; protein complex; replication fork;	"nucleoside phosphate binding; hydrolase activity, acting on acid anhydrides; hydrolase activity; ATPase activity; heterocyclic compound binding; organic cyclic compound binding; pyrophosphatase activity; ribonucleotide binding; catalytic activity; protein-DNA loading ATPase activity; binding; purine ribonucleoside binding; anion binding; adenyl ribonucleotide binding; adenyl nucleotide binding; …	K10754	RFC1; replication factor C subunit 1	tsp03430 Mismatch repair - Trichinella spiralis; tsp03420 Nucleotide excision repair - Trichinella spiralis; tsp03030 DNA replication - Trichinella spiralis;	IPR013725; IPR003959; IPR003593; IPR008921; IPR027417; IPR001357;	"DNA replication factor RFC1, C-terminal; ATPase, AAA-type, core; AAA+ ATPase domain; DNA polymerase III, clamp loader complex, gamma/delta/delta subunit, C-terminal; P-loop containing nucleoside triphosphate hydrolase; BRCT domain; "	KOG1968	[L]	"Replication factor C, subunit RFC1 (large subunit)"
Tsp_10450	E5SQH1	Cell cycle checkpoint protein RAD17	Tsp_10450	3	Cluster 14	Seed	3	others	1	nuclear	cellular response to stress; cellular response to stimulus; cellular aromatic compound metabolic process; response to stress; DNA metabolic process; single-organism cellular process; nitrogen compound metabolic process; single-organism process; organic cyclic compound metabolic process; primary metabolic process; response to stimulus; cellular metabolic process; cellular response to DNA damage st…	organelle; intracellular membrane-bounded organelle; intracellular organelle; nucleus; cell part; intracellular; intracellular part; membrane-bounded organelle; cell;		K06662			IPR027417;	P-loop containing nucleoside triphosphate hydrolase;	KOG1970	[DL]	"Checkpoint RAD17-RFC complex, RAD17/RAD24 component"
Tsp_08030	E5SLE8	Pyruvate kinase	Tsp_08030	18	Cluster 15	Clustered	4.7619	**********KR*********	2	plasma membrane	single-organism carbohydrate catabolic process; glycolytic process; single-organism catabolic process; small molecule metabolic process; single-organism cellular process; single-organism process; carbohydrate metabolic process; primary metabolic process; cellular metabolic process; organic substance metabolic process; carbohydrate catabolic process; single-organism carbohydrate metabolic process;…		"magnesium ion binding; pyruvate kinase activity; kinase activity; phosphotransferase activity, alcohol group as acceptor; catalytic activity; binding; ion binding; potassium ion binding; metal ion binding; cation binding; alkali metal ion binding; transferase activity; transferase activity, transferring phosphorus-containing groups; "	K00873	PK; pyruvate kinase [EC:2.7.1.40]	tsp00620 Pyruvate metabolism - Trichinella spiralis; tsp01200 Carbon metabolism - Trichinella spiralis; tsp00010 Glycolysis / Gluconeogenesis - Trichinella spiralis; tsp00230 Purine metabolism - Trichinella spiralis; tsp01230 Biosynthesis of amino acids - Trichinella spiralis; tsp01100 Metabolic pathways - Trichinella spiralis;	IPR015794; IPR011037; IPR015813; IPR015806; IPR015795; IPR015793;	"Pyruvate kinase, alpha/beta; Pyruvate kinase-like, insert domain; Pyruvate/Phosphoenolpyruvate kinase-like domain; Pyruvate kinase, beta-barrel insert domain; Pyruvate kinase, C-terminal; Pyruvate kinase, barrel; "	KOG2323	[G]	Pyruvate kinase
Tsp_06701	E5S5U2	"""2-oxoglutarate dehydrogenase, E2 component, dihydrolipoamide succinyltransferase"""	Tsp_06701	19	Cluster 15	Clustered	5	**********KK*********	1	cytosol	tricarboxylic acid metabolic process; oxidation-reduction process; small molecule metabolic process; single-organism cellular process; tricarboxylic acid cycle; single-organism process; primary metabolic process; cellular respiration; cellular metabolic process; organic substance metabolic process; citrate metabolic process; metabolic process; generation of precursor metabolites and energy; aerob…	catalytic complex; cell part; intracellular; oxidoreductase complex; cytoplasm; macromolecular complex; intracellular part; oxoglutarate dehydrogenase complex; transferase complex; protein complex; cell; tricarboxylic acid cycle enzyme complex; cytoplasmic part; dihydrolipoyl dehydrogenase complex;	"S-acyltransferase activity; S-succinyltransferase activity; transferase activity, transferring acyl groups; dihydrolipoyllysine-residue succinyltransferase activity; catalytic activity; succinyltransferase activity; transferase activity; transferase activity, transferring acyl groups other than amino-acyl groups; "	K00658	DLST; 2-oxoglutarate dehydrogenase E2 component (dihydrolipoamide succinyltransferase) [EC:2.3.1.61]	tsp01200 Carbon metabolism - Trichinella spiralis; tsp00310 Lysine degradation - Trichinella spiralis; tsp00020 Citrate cycle (TCA cycle) - Trichinella spiralis; tsp01100 Metabolic pathways - Trichinella spiralis;	IPR001078; IPR011053; IPR000089; IPR023213;	"2-oxoacid dehydrogenase acyltransferase, catalytic domain; Single hybrid motif; Biotin/lipoyl attachment; Chloramphenicol acetyltransferase-like domain; "	KOG0559	[C]	"Dihydrolipoamide succinyltransferase (2-oxoglutarate dehydrogenase, E2 subunit)"
Tsp_05375	E5SS93	DNA-directed RNA polymerase subunit	Tsp_05375	18	Cluster 15	Clustered	5	**********KR*********	2	cytosol	"heterocycle biosynthetic process; cellular aromatic compound metabolic process; nucleic acid-templated transcription; nucleobase-containing compound biosynthetic process; organic cyclic compound metabolic process; nitrogen compound metabolic process; RNA biosynthetic process; biosynthetic process; primary metabolic process; organic substance biosynthetic process; cellular metabolic process; cell…	"DNA-directed RNA polymerase II, core complex; intracellular organelle; DNA-directed RNA polymerase complex; nuclear DNA-directed RNA polymerase complex; intracellular organelle part; RNA polymerase complex; macromolecular complex; nuclear lumen; intracellular part; transferase complex; cell; organelle part; DNA-directed RNA polymerase II, holoenzyme; intracellular membrane-bounded organelle; mem…	"organic cyclic compound binding; heterocyclic compound binding; DNA binding; nucleotidyltransferase activity; RNA polymerase activity; catalytic activity; binding; nucleic acid binding; DNA-directed RNA polymerase activity; transferase activity; transferase activity, transferring phosphorus-containing groups; "	K03006	RPB1; DNA-directed RNA polymerase II subunit RPB1 [EC:2.7.7.6]	tsp03020 RNA polymerase - Trichinella spiralis; tsp00230 Purine metabolism - Trichinella spiralis; tsp00240 Pyrimidine metabolism - Trichinella spiralis; tsp01100 Metabolic pathways - Trichinella spiralis;	IPR006592; IPR000722; IPR007073; IPR007080; IPR007081; IPR007066; IPR007075; IPR007083;	"RNA polymerase, N-terminal; RNA polymerase, alpha subunit; RNA polymerase Rpb1, domain 7; RNA polymerase Rpb1, domain 1; RNA polymerase Rpb1, domain 5; RNA polymerase Rpb1, domain 3; RNA polymerase Rpb1, domain 6; RNA polymerase Rpb1, domain 4; "	KOG0260	[K]	"RNA polymerase II, large subunit"
Tsp_06974	E5S6M6	"""Succinate dehydrogenase [ubiquinone] flavoprotein subunit, mitochondrial"""	Tsp_06974	10	Cluster 15	Clustered	4.93333	*******E**KK*********	6	mitochondria	phospholipid biosynthetic process; single-organism process; cellular lipid metabolic process; biosynthetic process; cellular metabolic process; phosphate-containing compound metabolic process; lipid biosynthetic process; organic substance metabolic process; metabolic process; generation of precursor metabolites and energy; cellular process; lipid metabolic process; tricarboxylic acid metabolic pr…		"nucleoside phosphate binding; flavin adenine dinucleotide binding; ion binding; lyase activity; nucleotide binding; cofactor binding; oxidoreductase activity; oxidoreductase activity, acting on the CH-CH group of donors; heterocyclic compound binding; organic cyclic compound binding; catalytic activity; phosphatidylserine decarboxylase activity; carbon-carbon lyase activity; binding; carboxy-lya…	K00234	SDHA; succinate dehydrogenase (ubiquinone) flavoprotein subunit [EC:1.3.5.1]	tsp01200 Carbon metabolism - Trichinella spiralis; tsp00020 Citrate cycle (TCA cycle) - Trichinella spiralis; tsp01100 Metabolic pathways - Trichinella spiralis; tsp00190 Oxidative phosphorylation - Trichinella spiralis;	IPR027477; IPR003953; IPR015939; IPR023753;	"Succinate dehydrogenase/fumarate reductase flavoprotein, catalytic domain; FAD-dependent oxidoreductase 2, FAD binding domain; Fumarate reductase/succinate dehydrogenase flavoprotein-like, C-terminal; FAD/NAD(P)-binding domain; "	KOG2403	[C]	"Succinate dehydrogenase, flavoprotein subunit"
Tsp_09788	E5SPB3	"""DNA-directed RNA polymerases I, II, and III subunit RPABC1"""	rpb-5	12	Cluster 15	Clustered	4.8	others	1	"cytosol, nuclear"	"heterocycle biosynthetic process; cellular aromatic compound metabolic process; nucleic acid-templated transcription; nucleobase-containing compound biosynthetic process; organic cyclic compound metabolic process; nitrogen compound metabolic process; RNA biosynthetic process; biosynthetic process; primary metabolic process; organic substance biosynthetic process; cellular metabolic process; cell…	organelle; intracellular membrane-bounded organelle; intracellular organelle; nucleus; cell part; intracellular; intracellular part; membrane-bounded organelle; cell;	"organic cyclic compound binding; heterocyclic compound binding; DNA binding; nucleotidyltransferase activity; RNA polymerase activity; catalytic activity; binding; nucleic acid binding; DNA-directed RNA polymerase activity; transferase activity; transferase activity, transferring phosphorus-containing groups; "	K03013	"RPB5; DNA-directed RNA polymerases I, II, and III subunit RPABC1"	tsp03020 RNA polymerase - Trichinella spiralis; tsp00230 Purine metabolism - Trichinella spiralis; tsp00240 Pyrimidine metabolism - Trichinella spiralis; tsp01100 Metabolic pathways - Trichinella spiralis;	IPR005571; IPR000783;	"RNA polymerase, Rpb5, N-terminal; RNA polymerase, subunit H/Rpb5 C-terminal; "	KOG3218	[K]	"RNA polymerase, 25-kDa subunit (common to polymerases I, II and III)"
Tsp_07377	E5RYY0	Putative transcription factor TFIIB repeat-containing domain protein	Tsp_07377	13	Cluster 15	Clustered	5	**********KR*********	1	plasma membrane	"regulation of cellular process; cellular aromatic compound metabolic process; nucleic acid-templated transcription; regulation of macromolecule metabolic process; DNA-templated transcription, initiation; regulation of nucleobase-containing compound metabolic process; biosynthetic process; cellular metabolic process; organic substance metabolic process; regulation of RNA biosynthetic process; met…	intrinsic component of membrane; membrane; integral component of membrane; membrane part;	signaling receptor activity; molecular transducer activity; receptor activity; transition metal ion binding; binding; ion binding; cation binding; metal ion binding; protein binding; hedgehog receptor activity; zinc ion binding; transmembrane signaling receptor activity; TBP-class protein binding; signal transducer activity; transcription factor binding;				IPR013150; IPR013137; IPR013763; IPR017986; IPR015943; IPR000731;	"Transcription factor TFIIB, cyclin-like domain; Zinc finger, TFIIB-type; Cyclin-like; WD40-repeat-containing domain; WD40/YVTN repeat-like-containing domain; Sterol-sensing domain; "	KOG1934	[R]	Predicted membrane protein (patched superfamily)
Tsp_05866	E5S4P5	Transcription elongation factor SPT5	Tsp_05866	12	Cluster 15	Clustered	5	**********KS*********	2	nuclear	"regulation of cellular process; regulation of gene expression; regulation of transcription, DNA-templated; regulation of cellular biosynthetic process; regulation of primary metabolic process; regulation of macromolecule metabolic process; regulation of nucleobase-containing compound metabolic process; regulation of transcription from RNA polymerase II promoter; regulation of macromolecule biosy…		"organic cyclic compound binding; heterocyclic compound binding; RNA binding; translation factor activity, nucleic acid binding; protein binding; translation elongation factor activity; binding; nucleic acid binding; "	K15172			IPR008991; IPR006645; IPR014722; IPR024945; IPR005824; IPR005100;	"Translation protein SH3-like domain; NusG, N-terminal; Ribosomal protein L2 domain 2; Spt5 C-terminal domain; KOW; Transcription elongation factor Spt5, NGN domain; "	KOG1999	[K]	RNA polymerase II transcription elongation factor DSIF/SUPT5H/SPT5
Tsp_11644	E5SRG4	DNA-directed RNA polymerase II subunit RPB7	Polr2g	9	Cluster 15	Clustered	4.7619	others	1	plasma membrane	"heterocycle biosynthetic process; cellular aromatic compound metabolic process; nucleic acid-templated transcription; nucleobase-containing compound biosynthetic process; organic cyclic compound metabolic process; nitrogen compound metabolic process; RNA biosynthetic process; biosynthetic process; primary metabolic process; organic substance biosynthetic process; cellular metabolic process; cell…		"organic cyclic compound binding; heterocyclic compound binding; RNA binding; nucleotidyltransferase activity; RNA polymerase activity; catalytic activity; binding; nucleic acid binding; DNA-directed RNA polymerase activity; transferase activity; transferase activity, transferring phosphorus-containing groups; "	K03015	RPB7; DNA-directed RNA polymerase II subunit RPB7	tsp03020 RNA polymerase - Trichinella spiralis; tsp00230 Purine metabolism - Trichinella spiralis; tsp00240 Pyrimidine metabolism - Trichinella spiralis; tsp01100 Metabolic pathways - Trichinella spiralis;	IPR012340; IPR003029; IPR005576;	"Nucleic acid-binding, OB-fold; S1 domain; RNA polymerase Rpb7, N-terminal; "	KOG3298	[K]	DNA-directed RNA polymerase subunit E'
Tsp_03823	E5SH99	Succinyl-CoA ligase subunit beta	Tsp_03823	11	Cluster 15	Clustered	5.57143	others	1	mitochondria	metabolic process;		ATP binding; nucleoside phosphate binding; ligase activity; nucleoside binding; ion binding; nucleotide binding; organic cyclic compound binding; heterocyclic compound binding; ribonucleoside binding; carbohydrate derivative binding; catalytic activity; ribonucleotide binding; binding; purine ribonucleoside binding; metal ion binding; cation binding; anion binding; purine ribonucleotide binding; …	K01900	LSC2; succinyl-CoA synthetase beta subunit [EC:6.2.1.4 6.2.1.5]	tsp01200 Carbon metabolism - Trichinella spiralis; tsp00020 Citrate cycle (TCA cycle) - Trichinella spiralis; tsp00640 Propanoate metabolism - Trichinella spiralis; tsp01100 Metabolic pathways - Trichinella spiralis;	IPR005811; IPR011761; IPR013816; IPR013650; IPR013815; IPR016102;	"ATP-citrate lyase/succinyl-CoA ligase; ATP-grasp fold; ATP-grasp fold, subdomain 2; ATP-grasp fold, succinyl-CoA synthetase-type; ATP-grasp fold, subdomain 1; Succinyl-CoA synthetase-like; "	KOG2799	[C]	"Succinyl-CoA synthetase, beta subunit"
Tsp_06006	E5S540	Succinyl-CoA ligase subunit beta	Tsp_06006	11	Cluster 15	Seed	5.57143	**********KR*********	1	endoplasmic reticulum	metabolic process;		ATP binding; nucleoside phosphate binding; ligase activity; nucleoside binding; ion binding; nucleotide binding; organic cyclic compound binding; heterocyclic compound binding; ribonucleoside binding; carbohydrate derivative binding; catalytic activity; ribonucleotide binding; binding; purine ribonucleoside binding; metal ion binding; cation binding; anion binding; purine ribonucleotide binding; …	K01900	LSC2; succinyl-CoA synthetase beta subunit [EC:6.2.1.4 6.2.1.5]	tsp01200 Carbon metabolism - Trichinella spiralis; tsp00020 Citrate cycle (TCA cycle) - Trichinella spiralis; tsp00640 Propanoate metabolism - Trichinella spiralis; tsp01100 Metabolic pathways - Trichinella spiralis;	IPR005811; IPR011761; IPR013816; IPR013650; IPR013815; IPR016102;	"ATP-citrate lyase/succinyl-CoA ligase; ATP-grasp fold; ATP-grasp fold, subdomain 2; ATP-grasp fold, succinyl-CoA synthetase-type; ATP-grasp fold, subdomain 1; Succinyl-CoA synthetase-like; "	KOG1447	[C]	"GTP-specific succinyl-CoA synthetase, beta subunit"
Tsp_08060	E5SLH8	L-lactate dehydrogenase	Tsp_08060	12	Cluster 15	Clustered	4.7619	**********K*K********	2	cytosol	single-organism carbohydrate catabolic process; glycolytic process; oxidation-reduction process; single-organism catabolic process; small molecule metabolic process; single-organism cellular process; single-organism process; carbohydrate metabolic process; primary metabolic process; cellular metabolic process; carbohydrate catabolic process; organic substance metabolic process; organic substance …		"oxidoreductase activity, acting on CH-OH group of donors; lactate dehydrogenase activity; oxidoreductase activity, acting on the CH-OH group of donors, NAD or NADP as acceptor; L-lactate dehydrogenase activity; catalytic activity; oxidoreductase activity; "	K00016	LDH; L-lactate dehydrogenase [EC:1.1.1.27]	tsp00270 Cysteine and methionine metabolism - Trichinella spiralis; tsp00620 Pyruvate metabolism - Trichinella spiralis; tsp00010 Glycolysis / Gluconeogenesis - Trichinella spiralis; tsp00640 Propanoate metabolism - Trichinella spiralis; tsp01100 Metabolic pathways - Trichinella spiralis;	IPR022383; IPR016040; IPR001236; IPR015955;	"Lactate/malate dehydrogenase, C-terminal; NAD(P)-binding domain; Lactate/malate dehydrogenase, N-terminal; Lactate dehydrogenase/glycoside hydrolase, family 4, C-terminal; "	KOG1495	[C]	Lactate dehydrogenase
Tsp_01941	E5SDX8	Malic enzyme	Tsp_01941	9	Cluster 15	Clustered	4.7619	*******E**KK*********	9	cytosol	dicarboxylic acid metabolic process; metabolic process; oxidation-reduction process; single-organism metabolic process; malate metabolic process; small molecule metabolic process; carboxylic acid metabolic process; single-organism cellular process; single-organism process; organic acid metabolic process; cellular process; cellular metabolic process; oxoacid metabolic process; organic substance me…		"malate dehydrogenase (decarboxylating) (NAD+) activity; nucleoside phosphate binding; ion binding; nucleotide binding; cofactor binding; oxidoreductase activity; oxidoreductase activity, acting on CH-OH group of donors; heterocyclic compound binding; organic cyclic compound binding; oxidoreductase activity, acting on the CH-OH group of donors, NAD or NADP as acceptor; catalytic activity; NAD bin…	K00029	E1.1.1.40; malate dehydrogenase (oxaloacetate-decarboxylating)(NADP+) [EC:1.1.1.40]	tsp00620 Pyruvate metabolism - Trichinella spiralis; tsp01200 Carbon metabolism - Trichinella spiralis; tsp01100 Metabolic pathways - Trichinella spiralis;	IPR012302; IPR012301; IPR016040;	"Malic enzyme, NAD-binding; Malic enzyme, N-terminal domain; NAD(P)-binding domain; "	KOG1257	[C]	NADP+-dependent malic enzyme
Tsp_03298	E5S391	General transcription factor IIF subunit 2	Tsp_03298	7	Cluster 15	Clustered	4.7619	**********KK*********	1	cytosol	"cellular aromatic compound metabolic process; nucleic acid-templated transcription; DNA-templated transcription, initiation; biosynthetic process; cellular metabolic process; organic substance metabolic process; metabolic process; heterocycle metabolic process; aromatic compound biosynthetic process; nucleobase-containing compound metabolic process; cellular nitrogen compound metabolic process; …	"intracellular organelle; DNA-directed RNA polymerase complex; nuclear DNA-directed RNA polymerase complex; transcription factor TFIIF complex; intracellular organelle part; RNA polymerase complex; macromolecular complex; nuclear lumen; intracellular part; transferase complex; cell; transcription factor complex; nuclear transcription factor complex; organelle part; DNA-directed RNA polymerase II,…	ATP binding; nucleoside phosphate binding; nucleoside binding; ion binding; nucleotide binding; organic cyclic compound binding; heterocyclic compound binding; ribonucleoside binding; carbohydrate derivative binding; ribonucleotide binding; binding; purine ribonucleoside binding; anion binding; purine ribonucleotide binding; adenyl ribonucleotide binding; adenyl nucleotide binding; purine nucleos…	K03139	TFIIF2; transcription initiation factor TFIIF subunit beta [EC:3.6.4.12]	tsp03022 Basal transcription factors - Trichinella spiralis;	IPR011991;	Winged helix-turn-helix DNA-binding domain;	KOG2905	[K]	"Transcription initiation factor IIF, small subunit (RAP30)"
Tsp_05969	E5S503	Pyruvate carboxylase 1	Tsp_05969	9	Cluster 15	Clustered	5	**********KR*********	4	cytosol	carbohydrate biosynthetic process; hexose biosynthetic process; single-organism biosynthetic process; single-organism process; biosynthetic process; monosaccharide biosynthetic process; primary metabolic process; carbohydrate metabolic process; organic substance biosynthetic process; organic substance metabolic process; glucose metabolic process; single-organism carbohydrate metabolic process; me…		"pyruvate carboxylase activity; ATP binding; nucleoside phosphate binding; ligase activity, forming carbon-carbon bonds; nucleoside binding; ion binding; ligase activity; nucleotide binding; heterocyclic compound binding; ligase activity, forming carbon-nitrogen bonds; organic cyclic compound binding; ribonucleoside binding; biotin carboxylase activity; carbohydrate derivative binding; ribonucleo…	K01958	PC; pyruvate carboxylase [EC:6.4.1.1]	tsp00620 Pyruvate metabolism - Trichinella spiralis; tsp01200 Carbon metabolism - Trichinella spiralis; tsp00020 Citrate cycle (TCA cycle) - Trichinella spiralis; tsp01230 Biosynthesis of amino acids - Trichinella spiralis; tsp01100 Metabolic pathways - Trichinella spiralis;	IPR013785; IPR011053; IPR005481; IPR000089; IPR005479; IPR000891; IPR013815; IPR016185; IPR011764; IPR005482; IPR011761; IPR013816; IPR003379; IPR011054;	"Aldolase-type TIM barrel; Single hybrid motif; Biotin carboxylase-like, N-terminal domain; Biotin/lipoyl attachment; Carbamoyl-phosphate synthetase large subunit-like, ATP-binding domain; Pyruvate carboxyltransferase; ATP-grasp fold, subdomain 1; Pre-ATP-grasp domain; Biotin carboxylation domain; Biotin carboxylase, C-terminal; ATP-grasp fold; ATP-grasp fold, subdomain 2; Carboxylase, conserved …	KOG0369	[C]	Pyruvate carboxylase
Tsp_03164	E5S2V5	Major sperm protein	Tsp_03164	53	Cluster 16	Seed	44.7606	others	2	cytosol	intracellular transport; cellular component organization; establishment of protein localization to organelle; protein import; mitochondrial transport; cellular protein metabolic process; single-organism process; biosynthetic process; cellular metabolic process; protein transport; establishment of localization; organic substance metabolic process; protein targeting; metabolic process; establishmen…	membrane; ribosome; intracellular organelle; mitochondrial part; organelle membrane; intracellular non-membrane-bounded organelle; intracellular organelle part; organelle envelope; cytoplasm; macromolecular complex; intracellular part; mitochondrial inner membrane presequence translocase complex; mitochondrial membrane part; cell; organelle part; mitochondrion; non-membrane-bounded organelle; int…	structural constituent of ribosome; structural molecule activity;	K02886	RP-L2; large subunit ribosomal protein L2	tsp03010 Ribosome - Trichinella spiralis;	IPR008991; IPR008962; IPR012340; IPR022669; IPR022666; IPR014722; IPR000535; IPR012942;	"Translation protein SH3-like domain; PapD-like; Nucleic acid-binding, OB-fold; Ribosomal protein L2, C-terminal; Ribosomal Proteins L2, RNA binding domain; Ribosomal protein L2 domain 2; Major sperm protein (MSP) domain; Sensitivity To Red Light Reduced-like, SRR1; "	KOG0438	[J]	Mitochondrial/chloroplast ribosomal protein L2
Tsp_05414	E5SSD4	"""Electron transfer flavoprotein, alpha subunit"""	Tsp_05414	51	Cluster 16	Clustered	40.74	others	1	mitochondria	cellular protein metabolic process; biosynthetic process; primary metabolic process; cellular metabolic process; organic substance biosynthetic process; cellular biosynthetic process; organic substance metabolic process; metabolic process; cellular macromolecule biosynthetic process; cellular macromolecule metabolic process; gene expression; macromolecule metabolic process; protein metabolic proc…	ribosome; organelle; intracellular organelle; intracellular non-membrane-bounded organelle; cell part; intracellular; cytoplasm; macromolecular complex; intracellular part; cell; ribonucleoprotein complex; cytoplasmic part; non-membrane-bounded organelle;	structural constituent of ribosome; structural molecule activity;	K02906	RP-L3; large subunit ribosomal protein L3	tsp03010 Ribosome - Trichinella spiralis;	IPR014729; IPR014731; IPR014730; IPR029035; IPR009000;	"Rossmann-like alpha/beta/alpha sandwich fold; Electron transfer flavoprotein, alpha subunit, C-terminal; Electron transfer flavoprotein, alpha/beta-subunit, N-terminal; DHS-like NAD/FAD-binding domain; Translation protein, beta-barrel domain; "	KOG3954	[C]	"Electron transfer flavoprotein, alpha subunit"
Tsp_00578	E5SA04	Uncharacterized protein	Tsp_00578	51	Cluster 16	Clustered	38.3303	**********KS*********	1	"cytosol, nuclear"				K02946	RP-S10; small subunit ribosomal protein S10	tsp03010 Ribosome - Trichinella spiralis;	IPR027486;	Ribosomal protein S10 domain;	KOG3321	[J]	Mitochondrial ribosomal protein S10
Tsp_06271	E5SFL8	Ribosomal protein L11	Tsp_06271	47	Cluster 16	Clustered	40.6966	*******E**KK*********	2	mitochondria	cellular protein metabolic process; biosynthetic process; primary metabolic process; cellular metabolic process; organic substance biosynthetic process; cellular biosynthetic process; organic substance metabolic process; metabolic process; cellular macromolecule biosynthetic process; cellular macromolecule metabolic process; gene expression; macromolecule metabolic process; protein metabolic proc…	ribosome; organelle; intracellular organelle; intracellular non-membrane-bounded organelle; cell part; intracellular; cytoplasm; macromolecular complex; intracellular part; cell; ribonucleoprotein complex; cytoplasmic part; non-membrane-bounded organelle;	structural constituent of ribosome; structural molecule activity;	K02867	RP-L11; large subunit ribosomal protein L11	tsp03010 Ribosome - Trichinella spiralis;	IPR020783; IPR020784;	"Ribosomal protein L11, C-terminal; Ribosomal protein L11, N-terminal; "	KOG3257	[J]	Mitochondrial/chloroplast ribosomal protein L11
Tsp_14598	E5T5Q4	"""ATP synthase F1, delta subunit (Fragment)"""	Tsp_14598	7	Cluster 17	Clustered	4.7619	Unknown	2	cytosol	"nucleoside metabolic process; purine nucleoside metabolic process; purine ribonucleoside monophosphate metabolic process; nucleotide metabolic process; single-organism process; purine ribonucleoside biosynthetic process; nucleoside biosynthetic process; biosynthetic process; ribonucleoside monophosphate biosynthetic process; cellular metabolic process; phosphate-containing compound metabolic pro…		"active transmembrane transporter activity; ATPase activity, coupled to transmembrane movement of ions; ion transmembrane transporter activity; primary active transmembrane transporter activity; ATPase activity, coupled to transmembrane movement of ions, rotational mechanism; hydrolase activity, acting on acid anhydrides; substrate-specific transporter activity; monovalent inorganic cation transm…	K02137	ATPeF0O; F-type H+-transporting ATPase subunit O	tsp01100 Metabolic pathways - Trichinella spiralis; tsp00190 Oxidative phosphorylation - Trichinella spiralis;	IPR026015;	"F1F0 ATP synthase OSCP/delta subunit, N-terminal domain; "	KOG1662	[C]	"Mitochondrial F1F0-ATP synthase, subunit OSCP/ATP5"
Tsp_07528	E5RZD5	ATP synthase subunit gamma	Tsp_07528	10	Cluster 17	Clustered	4.46429	*******E**KK*********	4	cytosol	"nucleoside metabolic process; purine nucleoside metabolic process; purine ribonucleoside monophosphate metabolic process; nucleotide metabolic process; single-organism process; purine ribonucleoside biosynthetic process; nucleoside biosynthetic process; biosynthetic process; ribonucleoside monophosphate biosynthetic process; cellular metabolic process; phosphate-containing compound metabolic pro…	"proton-transporting ATP synthase complex, catalytic core F(1); membrane; membrane part; cell part; intracellular; proton-transporting two-sector ATPase complex; macromolecular complex; proton-transporting two-sector ATPase complex, catalytic domain; intracellular part; protein complex; cell; proton-transporting ATP synthase complex; "	"active transmembrane transporter activity; ATPase activity, coupled to transmembrane movement of ions; ion transmembrane transporter activity; primary active transmembrane transporter activity; ATPase activity, coupled to transmembrane movement of ions, rotational mechanism; hydrolase activity, acting on acid anhydrides; substrate-specific transporter activity; monovalent inorganic cation transm…	K02136	ATPeF1G; F-type H+-transporting ATPase subunit gamma	tsp01100 Metabolic pathways - Trichinella spiralis; tsp00190 Oxidative phosphorylation - Trichinella spiralis;	IPR023633;	"ATPase, F1 complex, gamma subunit domain; "	KOG1531	[C]	"F0F1-type ATP synthase, gamma subunit"
Tsp_08439	E5SJL7	Uncharacterized protein	Tsp_08439	6	Cluster 17	Seed	5	*******E**KK*********	4	mitochondria	"nucleoside metabolic process; purine nucleoside metabolic process; purine ribonucleoside monophosphate metabolic process; nucleotide metabolic process; single-organism process; purine ribonucleoside biosynthetic process; nucleoside biosynthetic process; biosynthetic process; ribonucleoside monophosphate biosynthetic process; cellular metabolic process; phosphate-containing compound metabolic pro…	"intracellular organelle; membrane; mitochondrial part; organelle membrane; organelle envelope; intracellular organelle part; cytoplasm; macromolecular complex; intracellular part; mitochondrial proton-transporting ATP synthase complex, coupling factor F(o); cell; mitochondrial membrane part; proton-transporting ATP synthase complex; mitochondrion; organelle part; intracellular membrane-bounded o…	ion transmembrane transporter activity; substrate-specific transporter activity; monovalent inorganic cation transmembrane transporter activity; inorganic cation transmembrane transporter activity; hydrogen ion transmembrane transporter activity; cation transmembrane transporter activity; substrate-specific transmembrane transporter activity; transporter activity; transmembrane transporter activi…	K02127	ATPeF0B; F-type H+-transporting ATPase subunit b	tsp01100 Metabolic pathways - Trichinella spiralis; tsp00190 Oxidative phosphorylation - Trichinella spiralis;			KOG3976	[C]	"Mitochondrial F1F0-ATP synthase, subunit b/ATP4"
Tsp_05543	E5SSR9	Inorganic pyrophosphatase	Tsp_05543	13	Cluster 17	Clustered	4.02778	*******E**KK*********	1	mitochondria	metabolic process; cellular metabolic process; phosphorus metabolic process; cellular process; phosphate-containing compound metabolic process;	intracellular part; cell; cell part; intracellular; cytoplasm;	"magnesium ion binding; inorganic diphosphatase activity; pyrophosphatase activity; catalytic activity; binding; ion binding; metal ion binding; cation binding; hydrolase activity, acting on acid anhydrides; hydrolase activity; hydrolase activity, acting on acid anhydrides, in phosphorus-containing anhydrides; "	K11726	NURF38; nucleosome-remodeling factor 38 kDa subunit [EC:3.6.1.1]	tsp00190 Oxidative phosphorylation - Trichinella spiralis;			KOG1626	[C]	"Inorganic pyrophosphatase/Nucleosome remodeling factor, subunit NURF38"
Tsp_01301	E5SC35	ATP synthase subunit beta	Tsp_01301	11	Cluster 18	Clustered	3.33333	others	3	extracellular	"nucleoside metabolic process; purine nucleoside metabolic process; purine ribonucleoside monophosphate metabolic process; nucleotide metabolic process; energy coupled proton transmembrane transport, against electrochemical gradient; single-organism process; biosynthetic process; nucleoside biosynthetic process; purine ribonucleoside biosynthetic process; ribonucleoside monophosphate biosynthetic…	"proton-transporting ATP synthase complex, catalytic core F(1); membrane; membrane part; cell part; intracellular; proton-transporting two-sector ATPase complex; macromolecular complex; proton-transporting two-sector ATPase complex, catalytic domain; intracellular part; protein complex; cell; proton-transporting ATP synthase complex; "	"ATPase activity, coupled to transmembrane movement of ions; nucleoside phosphate binding; primary active transmembrane transporter activity; substrate-specific transporter activity; ATPase activity, coupled to transmembrane movement of ions, rotational mechanism; hydrolase activity, acting on acid anhydrides; monovalent inorganic cation transmembrane transporter activity; hydrolase activity; hyd…	K02133	ATPeF1B; F-type H+-transporting ATPase subunit beta [EC:3.6.3.14]	tsp01100 Metabolic pathways - Trichinella spiralis; tsp00190 Oxidative phosphorylation - Trichinella spiralis;	IPR000793; IPR004100; IPR003593; IPR000194; IPR027417; IPR024034;	"ATPase, F1/V1/A1 complex, alpha/beta subunit, C-terminal; ATPase, F1 complex alpha/beta subunit, N-terminal domain; AAA+ ATPase domain; ATPase, F1/V1/A1 complex, alpha/beta subunit, nucleotide-binding domain; P-loop containing nucleoside triphosphate hydrolase; ATPase, F1 complex beta subunit/V1 complex, C-terminal; "	KOG1350	[C]	"F0F1-type ATP synthase, beta subunit"
Tsp_11195	E5STJ8	ATP synthase subunit alpha	Tsp_11195	11	Cluster 18	Clustered	3.54545	**********KR*********	9	cytosol	"nucleoside metabolic process; purine nucleoside metabolic process; purine ribonucleoside monophosphate metabolic process; nucleotide metabolic process; energy coupled proton transmembrane transport, against electrochemical gradient; single-organism process; biosynthetic process; nucleoside biosynthetic process; purine ribonucleoside biosynthetic process; ribonucleoside monophosphate biosynthetic…	"proton-transporting ATP synthase complex, catalytic core F(1); membrane; membrane part; cell part; intracellular; proton-transporting two-sector ATPase complex; macromolecular complex; proton-transporting two-sector ATPase complex, catalytic domain; intracellular part; protein complex; cell; proton-transporting ATP synthase complex; "	"ATPase activity, coupled to transmembrane movement of ions; nucleoside phosphate binding; primary active transmembrane transporter activity; substrate-specific transporter activity; ATPase activity, coupled to transmembrane movement of ions, rotational mechanism; hydrolase activity, acting on acid anhydrides; monovalent inorganic cation transmembrane transporter activity; hydrolase activity; hyd…	K02132	ATPeF1A; F-type H+-transporting ATPase subunit alpha	tsp01100 Metabolic pathways - Trichinella spiralis; tsp00190 Oxidative phosphorylation - Trichinella spiralis;	IPR000793; IPR004100; IPR027417; IPR000194; IPR033732; IPR023366;	"ATPase, F1/V1/A1 complex, alpha/beta subunit, C-terminal; ATPase, F1 complex alpha/beta subunit, N-terminal domain; P-loop containing nucleoside triphosphate hydrolase; ATPase, F1/V1/A1 complex, alpha/beta subunit, nucleotide-binding domain; ATPase, F1 complex, alpha subunit nucleotide-binding domain; ATP synthase subunit alpha-like domain; "	KOG1353	[C]	"F0F1-type ATP synthase, alpha subunit"
Tsp_01511	E5SCQ1	"""Putative ATP synthase F1, delta subunit"""	Tsp_01511	6	Cluster 18	Seed	3.73333	**********K*K********	3	nuclear	"nucleoside metabolic process; purine nucleoside metabolic process; purine ribonucleoside monophosphate metabolic process; nucleotide metabolic process; single-organism process; purine ribonucleoside biosynthetic process; nucleoside biosynthetic process; biosynthetic process; ribonucleoside monophosphate biosynthetic process; cellular metabolic process; phosphate-containing compound metabolic pro…		"active transmembrane transporter activity; ATPase activity, coupled to transmembrane movement of ions; ion transmembrane transporter activity; primary active transmembrane transporter activity; ATPase activity, coupled to transmembrane movement of ions, rotational mechanism; hydrolase activity, acting on acid anhydrides; substrate-specific transporter activity; monovalent inorganic cation transm…				IPR026015;	"F1F0 ATP synthase OSCP/delta subunit, N-terminal domain; "	KOG1662	[C]	"Mitochondrial F1F0-ATP synthase, subunit OSCP/ATP5"
Tsp_00142	E5S8S4	Vacuolar ATP synthase proteolipid subunit	Tsp_00142	12	Cluster 18	Clustered	3.36364	*******E**KK*********	5	plasma membrane	"ion transmembrane transport; cation transmembrane transport; inorganic ion transmembrane transport; single-organism cellular process; energy coupled proton transmembrane transport, against electrochemical gradient; single-organism process; hydrogen transport; proton transport; establishment of localization; transport; transmembrane transport; single-organism localization; cation transport; ion t…	"proton-transporting V-type ATPase, V0 domain; membrane; membrane part; proton-transporting two-sector ATPase complex; intrinsic component of membrane; macromolecular complex; proton-transporting V-type ATPase complex; protein complex; integral component of membrane; proton-transporting two-sector ATPase complex, proton-transporting domain; "	ion transmembrane transporter activity; ion binding; substrate-specific transporter activity; monovalent inorganic cation transmembrane transporter activity; hydrogen ion transmembrane transporter activity; oxidoreductase activity; substrate-specific transmembrane transporter activity; catalytic activity; binding; metal ion binding; cation binding; inorganic cation transmembrane transporter activ…	K03661	ATPeV0B; V-type H+-transporting ATPase 21kDa proteolipid subunit	tsp04142 Lysosome - Trichinella spiralis; tsp01100 Metabolic pathways - Trichinella spiralis; tsp04145 Phagosome - Trichinella spiralis; tsp00190 Oxidative phosphorylation - Trichinella spiralis;	IPR000571; IPR002379; IPR016040;	"Zinc finger, CCCH-type; V-ATPase proteolipid subunit C-like domain; NAD(P)-binding domain; "	KOG0233	[C]	"Vacuolar H+-ATPase V0 sector, subunit c''"
Tsp_06072	E5S5A1	Transcription initiation factor TFIID subunit 12	Tsp_06072	7	Cluster 19	Clustered	3	others	1	cytosol	"heterocycle biosynthetic process; cellular aromatic compound metabolic process; nucleic acid-templated transcription; DNA-templated transcription, initiation; nucleobase-containing compound biosynthetic process; organic cyclic compound metabolic process; nitrogen compound metabolic process; biosynthetic process; RNA biosynthetic process; primary metabolic process; organic substance biosynthetic …	"intracellular organelle; DNA-directed RNA polymerase complex; nuclear DNA-directed RNA polymerase complex; intracellular organelle part; RNA polymerase complex; macromolecular complex; nuclear lumen; intracellular part; transferase complex; cell; transcription factor complex; nuclear transcription factor complex; organelle part; DNA-directed RNA polymerase II, holoenzyme; intracellular membrane-…	"organic cyclic compound binding; heterocyclic compound binding; RNA binding; translation factor activity, nucleic acid binding; protein heterodimerization activity; binding; protein dimerization activity; nucleic acid binding; translation initiation factor activity; protein binding; "	K03126	TAF12; transcription initiation factor TFIID subunit 12	tsp03022 Basal transcription factors - Trichinella spiralis;	IPR003228; IPR009072;	Transcription initiation factor TFIID; Histone-fold;	KOG1142	[K]	"Transcription initiation factor TFIID, subunit TAF12 (also component of histone acetyltransferase SAGA)"
Tsp_08166	E5SLU1	Actin-5C	Act5C	7	Cluster 19	Clustered	3	**********KR*********	6	cytoskeleton		cytoskeleton; organelle; intracellular organelle; intracellular non-membrane-bounded organelle; cell part; intracellular; cytoplasm; intracellular part; cell; non-membrane-bounded organelle;	ATP binding; nucleoside phosphate binding; nucleoside binding; ion binding; nucleotide binding; organic cyclic compound binding; heterocyclic compound binding; ribonucleoside binding; carbohydrate derivative binding; ribonucleotide binding; binding; purine ribonucleoside binding; anion binding; purine ribonucleotide binding; adenyl ribonucleotide binding; adenyl nucleotide binding; purine nucleos…	K05692	ACTB_G1; actin beta/gamma 1	tsp04145 Phagosome - Trichinella spiralis;			KOG0676	[Z]	Actin and related proteins
Tsp_05023	E5SWT9	Histone acetyltransferase	Tsp_05023	4	Cluster 19	Clustered	3	Unknown	2	nuclear	"regulation of cellular process; regulation of gene expression; regulation of transcription, DNA-templated; regulation of cellular biosynthetic process; regulation of primary metabolic process; regulation of macromolecule metabolic process; regulation of nucleobase-containing compound metabolic process; regulation of macromolecule biosynthetic process; regulation of cellular metabolic process; re…	organelle; intracellular membrane-bounded organelle; intracellular organelle; nucleus; cell part; intracellular; intracellular part; membrane-bounded organelle; cell;	"transferase activity, transferring acyl groups; transferase activity, transferring acyl groups other than amino-acyl groups; catalytic activity; transferase activity; "	K11304			IPR016197; IPR025995; IPR002717; IPR000953; IPR016181;	"Chromo domain-like; RNA binding activity-knot of a chromodomain; Histone acetyltransferase domain, MYST-type; Chromo/chromo shadow domain; Acyl-CoA N-acyltransferase; "	KOG2747	[B]	Histone acetyltransferase (MYST family)
Tsp_04131	E5SI65	Putative bromodomain protein	Tsp_04131	4	Cluster 19	Seed	3	others	1	nuclear			transition metal ion binding; binding; ion binding; cation binding; metal ion binding; protein binding; zinc ion binding;	K11348			IPR001965; IPR001487; IPR013083; IPR000313; IPR011011; IPR007087; IPR019787; IPR019542;	"Zinc finger, PHD-type; Bromodomain; Zinc finger, RING/FYVE/PHD-type; PWWP domain; Zinc finger, FYVE/PHD-type; Zinc finger, C2H2; Zinc finger, PHD-finger; Enhancer of polycomb-like, N-terminal; "	KOG0955	[R]	PHD finger protein BR140/LIN-49
Tsp_00955	E5SB28	26S proteasome non-ATPase regulatory subunit 3	Psmd3	29	Cluster 2	Clustered	26	others	4	cytosol	regulation of biological process; regulation of primary metabolic process; regulation of macromolecule metabolic process; regulation of protein metabolic process; regulation of catabolic process; regulation of metabolic process; regulation of protein catabolic process; biological regulation;	proteasome complex; cell part; intracellular; macromolecular complex; intracellular part; protein complex; cell;	protein binding; enzyme regulator activity; molecular function regulator; binding;	K03033	PSMD3; 26S proteasome regulatory subunit N3	tsp03050 Proteasome - Trichinella spiralis;	IPR011991; IPR000717; IPR011990; IPR013586;	"Winged helix-turn-helix DNA-binding domain; Proteasome component (PCI) domain; Tetratricopeptide-like helical domain; 26S proteasome regulatory subunit, C-terminal; "	KOG2581	[O]	"26S proteasome regulatory complex, subunit RPN3/PSMD3"
Tsp_09237	E5SK79	26S protease regulatory subunit 7	Tsp_09237	28	Cluster 2	Clustered	26	*******E**KK*********	3	cytosol	organic substance catabolic process; metabolic process; protein catabolic process; macromolecule catabolic process; macromolecule metabolic process; protein metabolic process; primary metabolic process; catabolic process; organic substance metabolic process;	intracellular part; cell; cell part; intracellular; cytoplasm;	"ATP binding; peptidase activity; nucleoside phosphate binding; nucleoside binding; ion binding; hydrolase activity, acting on acid anhydrides; hydrolase activity; nucleotide binding; nucleoside-triphosphatase activity; organic cyclic compound binding; heterocyclic compound binding; ribonucleoside binding; carbohydrate derivative binding; pyrophosphatase activity; catalytic activity; ribonucleoti…	K03061	PSMC2; 26S proteasome regulatory subunit T1	tsp03050 Proteasome - Trichinella spiralis;	IPR003593; IPR003959; IPR027417;	"AAA+ ATPase domain; ATPase, AAA-type, core; P-loop containing nucleoside triphosphate hydrolase; "	KOG0729	[O]	"26S proteasome regulatory complex, ATPase RPT1"
Tsp_10788	E5SMH1	Putative PCI domain protein	Tsp_10788	32	Cluster 2	Clustered	26	*******E**KK*********	4	endoplasmic reticulum			protein binding; binding;	K03035	PSMD12; 26S proteasome regulatory subunit N5	tsp03050 Proteasome - Trichinella spiralis;	IPR000717; IPR011991;	Proteasome component (PCI) domain; Winged helix-turn-helix DNA-binding domain;	KOG1498	[O]	"26S proteasome regulatory complex, subunit RPN5/PSMD12"
Tsp_05686	E5ST65	26S proteasome non-ATPase regulatory subunit 7	Tsp_05686	28	Cluster 2	Clustered	26	*******E**KK*********	2	plasma membrane	phosphorylation; cellular protein metabolic process; primary metabolic process; cellular metabolic process; phosphate-containing compound metabolic process; organic substance metabolic process; metabolic process; protein phosphorylation; phosphorus metabolic process; cellular macromolecule metabolic process; cellular protein modification process; protein metabolic process; macromolecule metabolic…	proteasome complex; cell part; intracellular; macromolecular complex; intracellular part; protein complex; cell;	"ATP binding; nucleoside phosphate binding; phosphotransferase activity, alcohol group as acceptor; nucleoside binding; ion binding; protein tyrosine kinase activity; protein binding; nucleotide binding; protein kinase activity; organic cyclic compound binding; heterocyclic compound binding; ribonucleoside binding; carbohydrate derivative binding; kinase activity; ribonucleotide binding; catalyti…				IPR000555; IPR000719; IPR024969; IPR020635; IPR001245; IPR011009;	"JAB1/MPN/MOV34 metalloenzyme domain; Protein kinase domain; Rpn11/EIF3F, C-terminal; Tyrosine-protein kinase, catalytic domain; Serine-threonine/tyrosine-protein kinase catalytic domain; Protein kinase-like domain; "	KOG0200	[T]	Fibroblast/platelet-derived growth factor receptor and related receptor tyrosine kinases
Tsp_01500	E5SCN9	26S proteasome non-ATPase regulatory subunit 4	Tsp_01500	30	Cluster 2	Clustered	26	others	2	"cytosol, nuclear"	modification-dependent macromolecule catabolic process; cellular macromolecule catabolic process; proteolysis involved in cellular protein catabolic process; cellular protein catabolic process; modification-dependent protein catabolic process; cellular protein metabolic process; ubiquitin-dependent protein catabolic process; primary metabolic process; cellular metabolic process; organic substance…	"proteasome complex; proteasome accessory complex; cell part; intracellular; proteasome regulatory particle; macromolecular complex; intracellular part; cell; protein complex; proteasome regulatory particle, base subcomplex; "		K03029	PSMD4; 26S proteasome regulatory subunit N10	tsp03050 Proteasome - Trichinella spiralis;	IPR002035;	"von Willebrand factor, type A; "	KOG2884	[O]	"26S proteasome regulatory complex, subunit RPN10/PSMD4"
Tsp_02191	E5SEM4	26S proteasome non-ATPase regulatory subunit 14	Tsp_02191	30	Cluster 2	Clustered	26	others	2	mitochondria		proteasome complex; cell part; intracellular; macromolecular complex; intracellular part; protein complex; cell;	protein binding; binding;	K03030	PSMD14; 26S proteasome regulatory subunit N11	tsp03050 Proteasome - Trichinella spiralis;	IPR000555; IPR024969;	"JAB1/MPN/MOV34 metalloenzyme domain; Rpn11/EIF3F, C-terminal; "	KOG1555	[O]	"26S proteasome regulatory complex, subunit RPN11"
Tsp_03448	E5S3P5	26S proteasome non-ATPase regulatory subunit 6	Tsp_03448	31	Cluster 2	Clustered	26	others	2	"cytosol, nuclear"		proteasome complex; cell part; intracellular; macromolecular complex; intracellular part; protein complex; cell;	protein binding; binding;	K03037	PSMD6; 26S proteasome regulatory subunit N7	tsp03050 Proteasome - Trichinella spiralis;	IPR011991; IPR000717;	Winged helix-turn-helix DNA-binding domain; Proteasome component (PCI) domain;	KOG0687	[O]	"26S proteasome regulatory complex, subunit RPN7/PSMD6"
Tsp_04046	E5SHX2	26S proteasome non-ATPase regulatory subunit 1	Tsp_04046	28	Cluster 2	Clustered	26	others	4	nuclear		proteasome complex; cell part; intracellular; macromolecular complex; intracellular part; protein complex; cell;	metal ion binding; cation binding; binding; ion binding;	K03032	PSMD1; 26S proteasome regulatory subunit N2	tsp03050 Proteasome - Trichinella spiralis;	IPR015880; IPR011989; IPR016024; IPR007087;	"Zinc finger, C2H2-like; Armadillo-like helical; Armadillo-type fold; Zinc finger, C2H2; "	KOG2062	[O]	"26S proteasome regulatory complex, subunit RPN2/PSMD1"
Tsp_04234	E5SIG8	Proteasome subunit beta type-1	Tsp_04234	27	Cluster 2	Clustered	26	Unknown	1	cytosol	proteolysis involved in cellular protein catabolic process; cellular macromolecule catabolic process; cellular protein catabolic process; cellular protein metabolic process; primary metabolic process; cellular metabolic process; organic substance metabolic process; organic substance catabolic process; metabolic process; protein catabolic process; macromolecule catabolic process; cellular macromol…	proteasome complex; cell part; intracellular; proteasome core complex; macromolecular complex; intracellular part; protein complex; cell;	"endopeptidase activity; threonine-type endopeptidase activity; peptidase activity; catalytic activity; threonine-type peptidase activity; peptidase activity, acting on L-amino acid peptides; hydrolase activity; "	K02732	PSMB1; 20S proteasome subunit beta 6 [EC:3.4.25.1]	tsp03050 Proteasome - Trichinella spiralis;	IPR029055;	"Nucleophile aminohydrolases, N-terminal; "	KOG0179	[O]	"20S proteasome, regulatory subunit beta type PSMB1/PRE7"
Tsp_05299	E5SS15	Multicatalytic endopeptidase	Tsp_05299	29	Cluster 2	Clustered	26	Unknown	2	extracellular	modification-dependent macromolecule catabolic process; proteolysis involved in cellular protein catabolic process; cellular macromolecule catabolic process; cellular protein catabolic process; modification-dependent protein catabolic process; cellular protein metabolic process; ubiquitin-dependent protein catabolic process; primary metabolic process; cellular metabolic process; organic substance…	"organelle; intracellular membrane-bounded organelle; intracellular organelle; nucleus; proteasome core complex, alpha-subunit complex; proteasome complex; cell part; intracellular; proteasome core complex; macromolecular complex; intracellular part; membrane-bounded organelle; cell; protein complex; "	"endopeptidase activity; threonine-type endopeptidase activity; peptidase activity; threonine-type peptidase activity; catalytic activity; peptidase activity, acting on L-amino acid peptides; hydrolase activity; "	K02728	PSMA4; 20S proteasome subunit alpha 3 [EC:3.4.25.1]	tsp03050 Proteasome - Trichinella spiralis;	IPR000426; IPR029055;	"Proteasome alpha-subunit, N-terminal domain; Nucleophile aminohydrolases, N-terminal; "	KOG0178	[O]	"20S proteasome, regulatory subunit alpha type PSMA4/PRE9"
Tsp_00727	E5SAF0	26S proteasome non-ATPase regulatory subunit 13	PSMD13	30	Cluster 2	Clustered	26	**********KR*********	2	mitochondria		proteasome complex; cell part; intracellular; macromolecular complex; intracellular part; protein complex; cell;	protein binding; binding;	K03039	PSMD13; 26S proteasome regulatory subunit N9	tsp03050 Proteasome - Trichinella spiralis;	IPR000717;	Proteasome component (PCI) domain;	KOG2908	[O]	"26S proteasome regulatory complex, subunit RPN9/PSMD13"
Tsp_07726	E5S7N8	26S protease regulatory subunit 4	Tsp_07726	28	Cluster 2	Clustered	26	*******E**KK*********	5	cytosol	organic substance catabolic process; metabolic process; protein catabolic process; macromolecule catabolic process; macromolecule metabolic process; protein metabolic process; primary metabolic process; catabolic process; organic substance metabolic process;	intracellular part; cell; cell part; intracellular; cytoplasm;	"ATP binding; peptidase activity; nucleoside phosphate binding; nucleoside binding; ion binding; hydrolase activity, acting on acid anhydrides; hydrolase activity; nucleotide binding; nucleoside-triphosphatase activity; organic cyclic compound binding; heterocyclic compound binding; ribonucleoside binding; carbohydrate derivative binding; pyrophosphatase activity; catalytic activity; ribonucleoti…	K03062	PSMC1; 26S proteasome regulatory subunit T2	tsp03050 Proteasome - Trichinella spiralis;	IPR003593; IPR003959; IPR000504; IPR027417; IPR012677;	"AAA+ ATPase domain; ATPase, AAA-type, core; RNA recognition motif domain; P-loop containing nucleoside triphosphate hydrolase; Nucleotide-binding alpha-beta plait domain; "	KOG0726	[O]	"26S proteasome regulatory complex, ATPase RPT2"
Tsp_05973	E5S507	Proteasome subunit alpha type	Tsp_05973	29	Cluster 2	Clustered	26	**********KR*********	2	cytosol	modification-dependent macromolecule catabolic process; proteolysis involved in cellular protein catabolic process; cellular macromolecule catabolic process; cellular protein catabolic process; modification-dependent protein catabolic process; cellular protein metabolic process; ubiquitin-dependent protein catabolic process; primary metabolic process; cellular metabolic process; organic substance…	"organelle; intracellular membrane-bounded organelle; intracellular organelle; nucleus; proteasome core complex, alpha-subunit complex; proteasome complex; cell part; intracellular; cytoplasm; proteasome core complex; macromolecular complex; intracellular part; membrane-bounded organelle; cell; protein complex; "	"endopeptidase activity; threonine-type endopeptidase activity; peptidase activity; threonine-type peptidase activity; catalytic activity; peptidase activity, acting on L-amino acid peptides; hydrolase activity; "	K02729	PSMA5; 20S proteasome subunit alpha 5 [EC:3.4.25.1]	tsp03050 Proteasome - Trichinella spiralis;	IPR029055; IPR000426;	"Nucleophile aminohydrolases, N-terminal; Proteasome alpha-subunit, N-terminal domain; "	KOG0176	[O]	"20S proteasome, regulatory subunit alpha type PSMA5/PUP2"
EFV48904	E5T229	Multicatalytic endopeptidase (Fragment)	Tsp_13296	27	Cluster 2	Clustered	26	**********KR*********	3	cytosol	proteolysis involved in cellular protein catabolic process; cellular macromolecule catabolic process; cellular protein catabolic process; cellular protein metabolic process; primary metabolic process; cellular metabolic process; organic substance metabolic process; organic substance catabolic process; metabolic process; protein catabolic process; macromolecule catabolic process; cellular macromol…	proteasome complex; cell part; intracellular; proteasome core complex; macromolecular complex; intracellular part; protein complex; cell;	"endopeptidase activity; threonine-type endopeptidase activity; peptidase activity; catalytic activity; threonine-type peptidase activity; peptidase activity, acting on L-amino acid peptides; hydrolase activity; "	K02725	PSMA1; 20S proteasome subunit alpha 6 [EC:3.4.25.1]	tsp03050 Proteasome - Trichinella spiralis;	IPR029055;	"Nucleophile aminohydrolases, N-terminal; "	KOG0863	[O]	"20S proteasome, regulatory subunit alpha type PSMA1/PRE5"
Tsp_03599	E5S449	26S proteasome non-ATPase regulatory subunit 2	Tsp_03599	31	Cluster 2	Clustered	26	**********K*R********	6	mitochondria	regulation of biological process; regulation of primary metabolic process; regulation of macromolecule metabolic process; regulation of protein metabolic process; regulation of catabolic process; regulation of metabolic process; regulation of protein catabolic process; biological regulation;	proteasome complex; cell part; intracellular; macromolecular complex; intracellular part; protein complex; cell;	enzyme regulator activity; molecular function regulator; binding;	K03028	PSMD2; 26S proteasome regulatory subunit N1	tsp03050 Proteasome - Trichinella spiralis;	IPR011989; IPR016024;	Armadillo-like helical; Armadillo-type fold;	KOG2005	[O]	"26S proteasome regulatory complex, subunit RPN1/PSMD2"
Tsp_03495	E5S3U3	Proteasome subunit beta type-2	Tsp_03495	29	Cluster 2	Clustered	26	Unknown	1	extracellular	proteolysis involved in cellular protein catabolic process; cellular macromolecule catabolic process; cellular protein catabolic process; cellular protein metabolic process; primary metabolic process; cellular metabolic process; organic substance metabolic process; organic substance catabolic process; metabolic process; protein catabolic process; macromolecule catabolic process; cellular macromol…	proteasome complex; cell part; intracellular; proteasome core complex; macromolecular complex; intracellular part; protein complex; cell;	"endopeptidase activity; threonine-type endopeptidase activity; peptidase activity; catalytic activity; threonine-type peptidase activity; peptidase activity, acting on L-amino acid peptides; hydrolase activity; "	K02734	PSMB2; 20S proteasome subunit beta 4 [EC:3.4.25.1]	tsp03050 Proteasome - Trichinella spiralis;	IPR029055;	"Nucleophile aminohydrolases, N-terminal; "	KOG0177	[O]	"20S proteasome, regulatory subunit beta type PSMB2/PRE1"
Tsp_01907	E5SDU7	Proteasome subunit alpha type	Tsp_01907	28	Cluster 2	Clustered	26	**********K*K********	6	extracellular	modification-dependent macromolecule catabolic process; proteolysis involved in cellular protein catabolic process; cellular macromolecule catabolic process; cellular protein catabolic process; modification-dependent protein catabolic process; cellular protein metabolic process; ubiquitin-dependent protein catabolic process; primary metabolic process; cellular metabolic process; organic substance…	"organelle; intracellular membrane-bounded organelle; intracellular organelle; nucleus; proteasome core complex, alpha-subunit complex; proteasome complex; cell part; intracellular; cytoplasm; proteasome core complex; macromolecular complex; intracellular part; membrane-bounded organelle; cell; protein complex; "	"endopeptidase activity; threonine-type endopeptidase activity; peptidase activity; threonine-type peptidase activity; catalytic activity; peptidase activity, acting on L-amino acid peptides; hydrolase activity; "	K02726	PSMA2; 20S proteasome subunit alpha 2 [EC:3.4.25.1]	tsp03050 Proteasome - Trichinella spiralis;	IPR029055; IPR000426;	"Nucleophile aminohydrolases, N-terminal; Proteasome alpha-subunit, N-terminal domain; "	KOG0181	[O]	"20S proteasome, regulatory subunit alpha type PSMA2/PRE8"
Tsp_00908	E5SAY0	Putative 26S proteasome non-ATPase regulatory subunit 8	Tsp_00908	31	Cluster 2	Clustered	26	**********KR*********	4	"cytosol, nuclear"	proteolysis; metabolic process; macromolecule metabolic process; protein metabolic process; primary metabolic process; organic substance metabolic process;	proteasome complex; proteasome accessory complex; cell part; intracellular; proteasome regulatory particle; macromolecular complex; intracellular part; cell; protein complex;		K03031	PSMD8; 26S proteasome regulatory subunit N12	tsp03050 Proteasome - Trichinella spiralis;	IPR033464;	CSN8/PSMD8/EIF3K;	KOG3151	[O]	"26S proteasome regulatory complex, subunit RPN12/PSMD8"
Tsp_00047	E5S8H8	26S proteasome non-ATPase regulatory subunit 11	Tsp_00047	31	Cluster 2	Clustered	26	**********K*R********	2	cytosol		proteasome complex; cell part; intracellular; macromolecular complex; intracellular part; protein complex; cell;	protein binding; binding;	K03036	PSMD11; 26S proteasome regulatory subunit N6	tsp03050 Proteasome - Trichinella spiralis;	IPR000717; IPR011991;	Proteasome component (PCI) domain; Winged helix-turn-helix DNA-binding domain;	KOG1463	[O]	"26S proteasome regulatory complex, subunit RPN6/PSMD11"
Tsp_06519	E5SGC0	26S protease regulatory subunit 8	Tsp_06519	30	Cluster 2	Clustered	26	**********K*R********	5	cytosol	organic substance catabolic process; metabolic process; protein catabolic process; macromolecule catabolic process; macromolecule metabolic process; protein metabolic process; primary metabolic process; catabolic process; organic substance metabolic process;	intracellular part; cell; cell part; intracellular; cytoplasm;	"ATP binding; peptidase activity; nucleoside phosphate binding; nucleoside binding; ion binding; hydrolase activity, acting on acid anhydrides; hydrolase activity; nucleotide binding; nucleoside-triphosphatase activity; organic cyclic compound binding; heterocyclic compound binding; ribonucleoside binding; carbohydrate derivative binding; pyrophosphatase activity; catalytic activity; ribonucleoti…	K03066	PSMC5; 26S proteasome regulatory subunit T6	tsp03050 Proteasome - Trichinella spiralis;	IPR003593; IPR003959; IPR027417;	"AAA+ ATPase domain; ATPase, AAA-type, core; P-loop containing nucleoside triphosphate hydrolase; "	KOG0728	[O]	"26S proteasome regulatory complex, ATPase RPT6"
Tsp_05241	E5SRV6	26S protease regulatory subunit 6B	Tsp_05241	28	Cluster 2	Clustered	26	**********KR*********	1	cytosol			"ATP binding; peptidase activity; nucleoside phosphate binding; nucleoside binding; ion binding; hydrolase activity, acting on acid anhydrides; hydrolase activity; nucleotide binding; nucleoside-triphosphatase activity; organic cyclic compound binding; heterocyclic compound binding; ribonucleoside binding; carbohydrate derivative binding; pyrophosphatase activity; catalytic activity; ribonucleoti…	K03063	PSMC4; 26S proteasome regulatory subunit T3	tsp03050 Proteasome - Trichinella spiralis;	IPR003959; IPR003593; IPR027417;	"ATPase, AAA-type, core; AAA+ ATPase domain; P-loop containing nucleoside triphosphate hydrolase; "	KOG0727	[O]	"26S proteasome regulatory complex, ATPase RPT3"
Tsp_05719	E5ST98	Calcium-transporting ATPase type 2C member 1	Tsp_05719	27	Cluster 2	Clustered	26	**********KR*********	3	plasma membrane	proteolysis involved in cellular protein catabolic process; cellular macromolecule catabolic process; cellular protein catabolic process; cellular protein metabolic process; primary metabolic process; cellular metabolic process; organic substance metabolic process; organic substance catabolic process; metabolic process; protein catabolic process; macromolecule catabolic process; cellular macromol…	membrane; proteasome complex; membrane part; cell part; intracellular; proteasome core complex; intrinsic component of membrane; macromolecular complex; intracellular part; protein complex; cell; integral component of membrane;	"ATPase activity, coupled to transmembrane movement of ions; peptidase activity; nucleoside phosphate binding; primary active transmembrane transporter activity; substrate-specific transporter activity; hydrolase activity, acting on acid anhydrides; hydrolase activity; substrate-specific transmembrane transporter activity; ATPase activity; organic cyclic compound binding; heterocyclic compound bi…	K01537			IPR004014; IPR023298; IPR029055; IPR008250; IPR023299; IPR006068; IPR023214;	"Cation-transporting P-type ATPase, N-terminal; P-type ATPase, transmembrane domain; Nucleophile aminohydrolases, N-terminal; P-type ATPase, A domain; P-type ATPase, cytoplasmic domain N; Cation-transporting P-type ATPase, C-terminal; HAD-like domain; "	KOG0202	[P]	Ca2+ transporting ATPase
Tsp_02519	E5S0Z5	26S protease regulatory subunit S10B	Tsp_02519	28	Cluster 2	Clustered	26	**********KK*********	1	cytoskeleton	organic substance catabolic process; metabolic process; protein catabolic process; macromolecule catabolic process; macromolecule metabolic process; protein metabolic process; primary metabolic process; catabolic process; organic substance metabolic process;	intracellular part; cell; cell part; intracellular; cytoplasm;	"ATP binding; peptidase activity; nucleoside phosphate binding; nucleoside binding; ion binding; hydrolase activity, acting on acid anhydrides; hydrolase activity; nucleotide binding; nucleoside-triphosphatase activity; organic cyclic compound binding; heterocyclic compound binding; ribonucleoside binding; carbohydrate derivative binding; pyrophosphatase activity; catalytic activity; ribonucleoti…	K03064	PSMC6; 26S proteasome regulatory subunit T4	tsp03050 Proteasome - Trichinella spiralis;	IPR003959; IPR003593; IPR027417;	"ATPase, AAA-type, core; AAA+ ATPase domain; P-loop containing nucleoside triphosphate hydrolase; "	KOG0651	[O]	"26S proteasome regulatory complex, ATPase RPT4"
Tsp_09781	E5SPA6	Proteasome subunit alpha type-7	psma7	29	Cluster 2	Clustered	26	*******E**KK*********	6	cytoskeleton	cofactor biosynthetic process; pteridine-containing compound biosynthetic process; proteolysis involved in cellular protein catabolic process; cellular protein catabolic process; cellular aromatic compound metabolic process; organic acid biosynthetic process; cellular protein metabolic process; single-organism process; cellular modified amino acid biosynthetic process; biosynthetic process; organ…	"organelle; intracellular membrane-bounded organelle; intracellular organelle; nucleus; proteasome core complex, alpha-subunit complex; proteasome complex; cell part; intracellular; proteasome core complex; macromolecular complex; intracellular part; membrane-bounded organelle; cell; protein complex; "	"peptidase activity; nucleoside phosphate binding; ligase activity; hydrolase activity; cyclo-ligase activity; organic cyclic compound binding; heterocyclic compound binding; ribonucleotide binding; catalytic activity; binding; purine ribonucleoside binding; anion binding; adenyl ribonucleotide binding; adenyl nucleotide binding; purine nucleotide binding; purine ribonucleoside triphosphate bindi…	K02731	PSMA7; 20S proteasome subunit alpha 4 [EC:3.4.25.1]	tsp03050 Proteasome - Trichinella spiralis;	IPR024185; IPR029055; IPR000426;	"5-formyltetrahydrofolate cyclo-ligase-like domain; Nucleophile aminohydrolases, N-terminal; Proteasome alpha-subunit, N-terminal domain; "	KOG0183	[O]	"20S proteasome, regulatory subunit alpha type PSMA7/PRE6"
Tsp_06994	E5S6N5	Proteasome subunit alpha type	Tsp_06994	31	Cluster 2	Clustered	26	**********KK*********	1	cytosol	modification-dependent macromolecule catabolic process; proteolysis involved in cellular protein catabolic process; cellular macromolecule catabolic process; cellular protein catabolic process; modification-dependent protein catabolic process; cellular protein metabolic process; ubiquitin-dependent protein catabolic process; primary metabolic process; cellular metabolic process; organic substance…	"organelle; intracellular membrane-bounded organelle; intracellular organelle; nucleus; proteasome core complex, alpha-subunit complex; proteasome complex; cell part; intracellular; cytoplasm; proteasome core complex; macromolecular complex; intracellular part; membrane-bounded organelle; cell; protein complex; "	"endopeptidase activity; threonine-type endopeptidase activity; peptidase activity; threonine-type peptidase activity; catalytic activity; peptidase activity, acting on L-amino acid peptides; hydrolase activity; "	K02730	PSMA6; 20S proteasome subunit alpha 1 [EC:3.4.25.1]	tsp03050 Proteasome - Trichinella spiralis;	IPR000426; IPR029055;	"Proteasome alpha-subunit, N-terminal domain; Nucleophile aminohydrolases, N-terminal; "	KOG0182	[O]	"20S proteasome, regulatory subunit alpha type PSMA6/SCL1"
Tsp_03077	E5S2L4	Protein ADRM1	Tsp_03077	30	Cluster 2	Clustered	26	Unknown	1	extracellular		organelle; intracellular membrane-bounded organelle; intracellular organelle; nucleus; cell part; intracellular; cytoplasm; intracellular part; membrane-bounded organelle; cell;					IPR032368;	UCH-binding domain;	KOG3037	[R]	Cell membrane glycoprotein
Tsp_15749	E5T8Q3	26S protease regulatory subunit 6A	Tsp_15749	26	Cluster 2	Seed	26	**********KS*********	1	cytosol			"ATP binding; peptidase activity; nucleoside phosphate binding; nucleoside binding; ion binding; hydrolase activity, acting on acid anhydrides; hydrolase activity; nucleotide binding; nucleoside-triphosphatase activity; organic cyclic compound binding; heterocyclic compound binding; ribonucleoside binding; carbohydrate derivative binding; pyrophosphatase activity; catalytic activity; ribonucleoti…	K03065	PSMC3; 26S proteasome regulatory subunit T5	tsp03050 Proteasome - Trichinella spiralis;	IPR003959; IPR003593; IPR027417;	"ATPase, AAA-type, core; AAA+ ATPase domain; P-loop containing nucleoside triphosphate hydrolase; "	KOG0652	[O]	"26S proteasome regulatory complex, ATPase RPT5"
Tsp_04252	E5SII6	Ubiquitin carboxyl-hydrolase 14	USP14	22	Cluster 2	Clustered	21	**********KS*********	2	"mitochondria, peroxisome"	modification-dependent macromolecule catabolic process; protein modification by small protein removal; cellular macromolecule catabolic process; proteolysis involved in cellular protein catabolic process; cellular protein catabolic process; modification-dependent protein catabolic process; cellular protein metabolic process; ubiquitin-dependent protein catabolic process; protein modification by s…		"peptidase activity, acting on L-amino acid peptides; cysteine-type peptidase activity; hydrolase activity; peptidase activity; protein binding; ubiquitinyl hydrolase activity; catalytic activity; binding; "	K11843			IPR029071; IPR028889; IPR001394; IPR000626;	"Ubiquitin-related domain; Ubiquitin specific protease domain; Peptidase C19, ubiquitin carboxyl-terminal hydrolase; Ubiquitin domain; "	KOG1872	[O]	Ubiquitin-specific protease
Tsp_02628	E5S1A3	Uncharacterized protein	Tsp_02628	3	Cluster 20	Clustered	3	others	1	cytoskeleton	protein glycosylation; macromolecule glycosylation; glycoprotein biosynthetic process; single-organism cellular process; cellular protein metabolic process; glycoprotein metabolic process; single-organism process; biosynthetic process; primary metabolic process; carbohydrate metabolic process; cellular metabolic process; organic substance biosynthetic process; cellular biosynthetic process; organ…	membrane; intracellular organelle; endoplasmic reticulum; nuclear outer membrane-endoplasmic reticulum membrane network; bounding membrane of organelle; organelle membrane; cytoplasm; intracellular organelle part; intrinsic component of membrane; endomembrane system; macromolecular complex; intracellular part; oligosaccharyltransferase complex; transferase complex; cell; integral component of mem…		K12667	SWP1; oligosaccharyltransferase complex subunit delta (ribophorin II)	tsp04141 Protein processing in endoplasmic reticulum - Trichinella spiralis; tsp00510 N-Glycan biosynthesis - Trichinella spiralis; tsp01100 Metabolic pathways - Trichinella spiralis;			KOG2447	[O]	"Oligosaccharyltransferase, delta subunit (ribophorin II)"
Tsp_10560	E5STY5	Dolichyl-diphosphooligosaccharide--protein glycosyltransferase 48 kDa subunit	DDOST	5	Cluster 20	Clustered	3	**********KR*********	3	extracellular	macromolecule glycosylation; cellular protein metabolic process; single-organism process; biosynthetic process; peptidyl-asparagine modification; cellular metabolic process; organic substance metabolic process; metabolic process; carbohydrate derivative biosynthetic process; carbohydrate derivative metabolic process; protein metabolic process; macromolecule metabolic process; macromolecule biosyn…	membrane; intracellular organelle; endoplasmic reticulum; nuclear outer membrane-endoplasmic reticulum membrane network; bounding membrane of organelle; organelle membrane; cytoplasm; intracellular organelle part; endomembrane system; intracellular part; cell; organelle part; intracellular membrane-bounded organelle; organelle; endoplasmic reticulum part; intracellular; cell part; membrane part; …	"dolichyl-diphosphooligosaccharide-protein glycotransferase activity; transferase activity, transferring glycosyl groups; transferase activity, transferring hexosyl groups; catalytic activity; transferase activity; oligosaccharyl transferase activity; "	K12670	WBP1; oligosaccharyltransferase complex subunit beta	tsp04141 Protein processing in endoplasmic reticulum - Trichinella spiralis; tsp00510 N-Glycan biosynthesis - Trichinella spiralis; tsp01100 Metabolic pathways - Trichinella spiralis;			KOG2754	[O]	"Oligosaccharyltransferase, beta subunit"
Tsp_05244	E5SRV9	Dolichyl-diphosphooligosaccharide--protein glycosyltransferase subunitSTT3B	Tsp_05244	3	Cluster 20	Clustered	3	**********KS*********	2	plasma membrane	cellular component biogenesis; cellular component organization; macromolecule glycosylation; protein homooligomerization; cellular protein metabolic process; single-organism process; biosynthetic process; cellular metabolic process; protein oligomerization; organic substance metabolic process; metabolic process; carbohydrate derivative biosynthetic process; cellular component assembly; macromolec…	membrane;	"transferase activity, transferring glycosyl groups; protein binding; transferase activity, transferring hexosyl groups; catalytic activity; transferase activity; binding; oligosaccharyl transferase activity; "	K07151	STT3; dolichyl-diphosphooligosaccharide--protein glycosyltransferase [EC:2.4.99.18]	tsp04141 Protein processing in endoplasmic reticulum - Trichinella spiralis; tsp00510 N-Glycan biosynthesis - Trichinella spiralis; tsp01100 Metabolic pathways - Trichinella spiralis;	IPR011333; IPR000210;	SKP1/BTB/POZ domain; BTB/POZ domain;	KOG2292	[O]	"Oligosaccharyltransferase, STT3 subunit"
Tsp_04195	E5SID1	Dolichyl-diphosphooligosaccharide--protein glycosyltransferase subunit 1	Tsp_04195	4	Cluster 20	Seed	3	**********KK*********	3	plasma membrane	protein glycosylation; macromolecule glycosylation; glycoprotein biosynthetic process; single-organism cellular process; cellular protein metabolic process; glycoprotein metabolic process; single-organism process; biosynthetic process; primary metabolic process; carbohydrate metabolic process; cellular metabolic process; organic substance biosynthetic process; cellular biosynthetic process; organ…	membrane; intracellular organelle; endoplasmic reticulum; cytoplasm; intrinsic component of membrane; endomembrane system; intracellular part; cell; integral component of membrane; intracellular membrane-bounded organelle; organelle; intracellular; cell part; membrane part; membrane-bounded organelle; cytoplasmic part;	"dolichyl-diphosphooligosaccharide-protein glycotransferase activity; transferase activity, transferring glycosyl groups; transferase activity, transferring hexosyl groups; catalytic activity; transferase activity; oligosaccharyl transferase activity; "	K12666	OST1; oligosaccharyltransferase complex subunit alpha (ribophorin I)	tsp04141 Protein processing in endoplasmic reticulum - Trichinella spiralis; tsp00510 N-Glycan biosynthesis - Trichinella spiralis; tsp01100 Metabolic pathways - Trichinella spiralis;			KOG2291	[O]	"Oligosaccharyltransferase, alpha subunit (ribophorin I)"
Tsp_03882	E5SHF9	"""Alpha-1,4 glucan phosphorylase"""	Tsp_03882	4	Cluster 21	Clustered	3	**********K*R********	7	cytosol	metabolic process; carbohydrate metabolic process; primary metabolic process; organic substance metabolic process;		"organic cyclic compound binding; heterocyclic compound binding; transferase activity, transferring hexosyl groups; catalytic activity; binding; phosphorylase activity; ion binding; transferase activity, transferring glycosyl groups; anion binding; transferase activity; cofactor binding; glycogen phosphorylase activity; pyridoxal phosphate binding; "	K00688	E2.4.1.1; starch phosphorylase [EC:2.4.1.1]	tsp00500 Starch and sucrose metabolism - Trichinella spiralis; tsp01100 Metabolic pathways - Trichinella spiralis;			KOG2099	[G]	Glycogen phosphorylase
Tsp_10647	E5SU77	"""1,4-alpha-glucan-branching enzyme"""	Tsp_10647	3	Cluster 21	Clustered	3	others	5	cytosol	carbohydrate biosynthetic process; polysaccharide biosynthetic process; glucan metabolic process; single-organism process; biosynthetic process; energy reserve metabolic process; cellular metabolic process; cellular polysaccharide metabolic process; organic substance metabolic process; metabolic process; generation of precursor metabolites and energy; cellular carbohydrate metabolic process; poly…		"1,4-alpha-glucan branching enzyme activity; transferase activity, transferring hexosyl groups; catalytic activity; binding; ion binding; hydrolase activity, acting on glycosyl bonds; hydrolase activity, hydrolyzing O-glycosyl compounds; cation binding; transferase activity, transferring glycosyl groups; hydrolase activity; transferase activity; "	K00700	"glgB; 1,4-alpha-glucan branching enzyme [EC:2.4.1.18]"	tsp00500 Starch and sucrose metabolism - Trichinella spiralis; tsp01100 Metabolic pathways - Trichinella spiralis;	IPR004193; IPR014756; IPR017853; IPR006048; IPR013780; IPR013783; IPR006047; IPR013781;	"Glycoside hydrolase, family 13, N-terminal; Immunoglobulin E-set; Glycoside hydrolase superfamily; Alpha-amylase/branching enzyme, C-terminal all beta; Glycosyl hydrolase, all-beta; Immunoglobulin-like fold; Glycosyl hydrolase, family 13, catalytic domain; Glycoside hydrolase, catalytic domain; "
Tsp_07883	E5S846	Glycogen debranching enzyme	Tsp_07883	4	Cluster 21	Clustered	3	**********KR*********	4	mitochondria	carbohydrate biosynthetic process; polysaccharide biosynthetic process; cellular carbohydrate catabolic process; glucan metabolic process; single-organism process; biosynthetic process; energy reserve metabolic process; cellular metabolic process; cellular polysaccharide metabolic process; organic substance metabolic process; glycogen catabolic process; metabolic process; generation of precursor …		"4-alpha-glucanotransferase activity; transferase activity, transferring hexosyl groups; alpha-glucosidase activity; catalytic activity; hydrolase activity, acting on glycosyl bonds; amylo-alpha-1,6-glucosidase activity; glucosidase activity; hydrolase activity, hydrolyzing O-glycosyl compounds; transferase activity, transferring glycosyl groups; hydrolase activity; transferase activity; glycogen…	K01196	AGL; glycogen debranching enzyme [EC:2.4.1.25 3.2.1.33]	tsp00500 Starch and sucrose metabolism - Trichinella spiralis; tsp01100 Metabolic pathways - Trichinella spiralis;	IPR032792; IPR032790; IPR008928; IPR029436; IPR017853; IPR032788; IPR013781;	"Glycogen debranching enzyme, glucanotransferase domain; Glycogen debranching enzyme, C-terminal; Six-hairpin glycosidase-like; Eukaryotic glycogen debranching enzyme, N-terminal domain; Glycoside hydrolase superfamily; Glycogen debranching enzyme, central domain; Glycoside hydrolase, catalytic domain; "
Tsp_00121	E5S8Q2	"""Glycogen [starch] synthase, liver"""	Tsp_00121	5	Cluster 21	Seed	3	**********K*R********	4	"cytosol, mitochondria"	carbohydrate biosynthetic process; polysaccharide biosynthetic process; glucan metabolic process; single-organism process; biosynthetic process; energy reserve metabolic process; cellular metabolic process; cellular polysaccharide metabolic process; organic substance metabolic process; metabolic process; generation of precursor metabolites and energy; cellular carbohydrate metabolic process; poly…		"transferase activity, transferring hexosyl groups; catalytic activity; UDP-glucosyltransferase activity; UDP-glycosyltransferase activity; glucosyltransferase activity; glycogen (starch) synthase activity; transferase activity, transferring glycosyl groups; transferase activity; "	K00693	GYS; glycogen(starch) synthase [EC:2.4.1.11]	tsp00500 Starch and sucrose metabolism - Trichinella spiralis;
Tsp_05143	E5SX55	Splicing factor 3B subunit 3	Tsp_05143	15	Cluster 22	Clustered	4.63636	others	3	mitochondria		organelle; intracellular membrane-bounded organelle; intracellular organelle; nucleus; cell part; intracellular; intracellular part; membrane-bounded organelle; cell;	organic cyclic compound binding; heterocyclic compound binding; protein binding; binding; nucleic acid binding;	K12830	SF3B3; splicing factor 3B subunit 3	tsp03040 Spliceosome - Trichinella spiralis;	IPR017986; IPR015943; IPR004871;	"WD40-repeat-containing domain; WD40/YVTN repeat-like-containing domain; Cleavage/polyadenylation specificity factor, A subunit, C-terminal; "	KOG1898	[A]	"Splicing factor 3b, subunit 3"
Tsp_02638	E5S1B3	Putative U3 small nucleolar RNA-associated protein 15-like protein	Tsp_02638	15	Cluster 22	Clustered	3.88889	others	1	"cytosol, nuclear"	rRNA metabolic process; ncRNA processing; cellular component biogenesis; ribonucleoprotein complex biogenesis; cellular aromatic compound metabolic process; ribosome biogenesis; organic cyclic compound metabolic process; nitrogen compound metabolic process; primary metabolic process; cellular metabolic process; organic substance metabolic process; RNA metabolic process; metabolic process; nucleic…	intracellular organelle; intracellular non-membrane-bounded organelle; intracellular organelle part; nuclear lumen; intracellular part; nucleolus; cell; organelle part; non-membrane-bounded organelle; organelle; intracellular membrane-bounded organelle; membrane-enclosed lumen; nucleus; intracellular organelle lumen; cell part; intracellular; membrane-bounded organelle; organelle lumen; nuclear p…	protein binding; binding;	K14549	UTP15; U3 small nucleolar RNA-associated protein 15	tsp03008 Ribosome biogenesis in eukaryotes - Trichinella spiralis;	IPR018983; IPR001163; IPR017986; IPR015943; IPR010920;	"U3 small nucleolar RNA-associated protein 15, C-terminal; LSM domain, eukaryotic/archaea-type; WD40-repeat-containing domain; WD40/YVTN repeat-like-containing domain; LSM domain; "	KOG0310	[S]	Conserved WD40 repeat-containing protein
Tsp_01344	E5SC83	rRNA 2'-O-methyltransferase fibrillarin	Tsp_01344	14	Cluster 22	Clustered	4.10714	**********KR*********	2	cytosol	rRNA metabolic process; ncRNA processing; cellular component biogenesis; ribonucleoprotein complex biogenesis; cellular aromatic compound metabolic process; ribosome biogenesis; organic cyclic compound metabolic process; nitrogen compound metabolic process; primary metabolic process; cellular metabolic process; organic substance metabolic process; RNA metabolic process; metabolic process; tRNA me…		"organic cyclic compound binding; heterocyclic compound binding; RNA binding; methyltransferase activity; catalytic activity; binding; nucleic acid binding; transferase activity, transferring one-carbon groups; transferase activity; "	K14563	NOP1; rRNA 2'-O-methyltransferase fibrillarin [EC:2.1.1.-]	tsp03008 Ribosome biogenesis in eukaryotes - Trichinella spiralis;	IPR029063;	S-adenosyl-L-methionine-dependent methyltransferase;	KOG1596	[A]	Fibrillarin and related nucleolar RNA-binding proteins
Tsp_03802	E5SH76	Pre-mRNA-splicing factor Ini1	Tsp_03802	5	Cluster 22	Clustered	4	others	2	extracellular				K12834	PHF5A; PHD finger-like domain-containing protein 5A	tsp03040 Spliceosome - Trichinella spiralis;			KOG1705	[S]	"Uncharacterized conserved protein, contains CXXC motifs"
Tsp_03550	E5S400	U4/U6.U5 tri-snRNP-associated protein 1	Tsp_03550	13	Cluster 22	Clustered	4.46429	**********KS*********	1	nuclear	"RNA processing; cellular aromatic compound metabolic process; organic cyclic compound metabolic process; nitrogen compound metabolic process; primary metabolic process; cellular metabolic process; organic substance metabolic process; mRNA processing; RNA metabolic process; mRNA splicing, via spliceosome; metabolic process; RNA splicing, via transesterification reactions with bulged adenosine as …		cation binding; metal ion binding; zinc ion binding; transition metal ion binding; binding; ion binding;	K11984	SART1; U4/U6.U5 tri-snRNP-associated protein 1	tsp03040 Spliceosome - Trichinella spiralis;	IPR001781;	"Zinc finger, LIM-type; "	KOG2217	[A]	U4/U6.U5 snRNP associated protein
Tsp_00911	E5SAY3	Putative U3 small nucleolar ribonucleoprotein MPP10	Tsp_00911	8	Cluster 22	Clustered	4.10714	**********KS*********	2	"cytosol, nuclear"	rRNA metabolic process; ncRNA processing; cellular component biogenesis; ribonucleoprotein complex biogenesis; cellular aromatic compound metabolic process; ribosome biogenesis; organic cyclic compound metabolic process; nitrogen compound metabolic process; primary metabolic process; cellular metabolic process; organic substance metabolic process; RNA metabolic process; metabolic process; nucleic…	intracellular organelle; viral capsid; intracellular non-membrane-bounded organelle; intracellular organelle part; virion; macromolecular complex; nuclear lumen; nucleolar part; intracellular part; nucleolus; cell; organelle part; non-membrane-bounded organelle; preribosome; membrane-enclosed lumen; intracellular membrane-bounded organelle; organelle; 90S preribosome; nucleus; intracellular organ…		K14559	MPP10; U3 small nucleolar RNA-associated protein MPP10	tsp03008 Ribosome biogenesis in eukaryotes - Trichinella spiralis;			KOG2600	[A]	U3 small nucleolar ribonucleoprotein (snoRNP) subunit - Mpp10p
Tsp_10826	E5SY16	SNW domain-containing protein 1	Tsp_10826	6	Cluster 22	Seed	4.7619	Unknown	1	cytosol	"RNA processing; cellular aromatic compound metabolic process; organic cyclic compound metabolic process; nitrogen compound metabolic process; primary metabolic process; cellular metabolic process; organic substance metabolic process; mRNA processing; RNA metabolic process; mRNA splicing, via spliceosome; metabolic process; RNA splicing, via transesterification reactions with bulged adenosine as …	organelle; intracellular organelle; intracellular membrane-bounded organelle; nucleus; cell part; intracellular; intracellular organelle part; macromolecular complex; intracellular part; spliceosomal complex; cell; ribonucleoprotein complex; membrane-bounded organelle; organelle part; nuclear part;		K06063	SNW1; SNW domain-containing protein 1	tsp04330 Notch signaling pathway - Trichinella spiralis; tsp03040 Spliceosome - Trichinella spiralis;	IPR004015;	"SKI-interacting protein SKIP, SNW domain; "	KOG2441	[AB]	mRNA splicing factor/probable chromatin binding snw family nuclear protein
Tsp_04549	E5SVE5	Multicopy suppressor of Ras1	Tsp_04549	5	Cluster 22	Clustered	4	others	1	cytosol			"transferase activity, transferring one-carbon groups; methyltransferase activity; catalytic activity; transferase activity; "	K14568	EMG1; rRNA small subunit pseudouridine methyltransferase Nep1 [EC:2.1.1.260]	tsp03008 Ribosome biogenesis in eukaryotes - Trichinella spiralis;	IPR029028;	Alpha/beta knot methyltransferases;	KOG3073	[J]	Protein required for 18S rRNA maturation and 40S ribosome biogenesis
Tsp_08226	E5SM01	Putative LSM domain protein	Tsp_08226	6	Cluster 22	Clustered	4	**********K**R*******	1	cytosol				K12623	LSM4; U6 snRNA-associated Sm-like protein LSm4	tsp03018 RNA degradation - Trichinella spiralis; tsp03040 Spliceosome - Trichinella spiralis;	IPR001163; IPR010920;	"LSM domain, eukaryotic/archaea-type; LSM domain; "	KOG3293	[A]	Small nuclear ribonucleoprotein (snRNP)
Tsp_06936	E5S6I6	N-acetyltransferase 10	Tsp_06936	7	Cluster 22	Clustered	4	others	2	cytosol	single-organism carbohydrate metabolic process; metabolic process; cellular carbohydrate metabolic process; single-organism metabolic process; single-organism cellular process; single-organism process; oligosaccharide metabolic process; disaccharide metabolic process; carbohydrate metabolic process; primary metabolic process; cellular metabolic process; cellular process; trehalose metabolic proce…		"transferase activity, transferring acyl groups; alpha,alpha-trehalase activity; catalytic activity; hydrolase activity, acting on glycosyl bonds; hydrolase activity, hydrolyzing O-glycosyl compounds; hydrolase activity; trehalase activity; N-acetyltransferase activity; transferase activity; transferase activity, transferring acyl groups other than amino-acyl groups; acetyltransferase activity; N…	K14521	NAT10; N-acetyltransferase 10 [EC:2.3.1.-]	tsp03008 Ribosome biogenesis in eukaryotes - Trichinella spiralis;	IPR000182; IPR013562; IPR027992; IPR008928; IPR016181;	"GNAT domain; tRNA(Met) cytidine acetyltransferase TmcA, N-terminal; Possible tRNA binding domain; Six-hairpin glycosidase-like; Acyl-CoA N-acyltransferase; "	KOG0602	[G]	Neutral trehalase
Tsp_02161	E5SEJ2	U4/U6 small nuclear ribonucleoprotein Prp31	Tsp_02161	7	Cluster 22	Clustered	4	Unknown	1	endoplasmic reticulum	"cellular component biogenesis; cellular component organization; ribonucleoprotein complex biogenesis; ribonucleoprotein complex assembly; cellular aromatic compound metabolic process; cellular metabolic process; organic substance metabolic process; mRNA splicing, via spliceosome; metabolic process; RNA splicing, via transesterification reactions with bulged adenosine as nucleophile; heterocycle …	intracellular organelle; viral capsid; intracellular organelle part; U4/U6 x U5 tri-snRNP complex; virion; macromolecular complex; intracellular part; cell; organelle part; spliceosomal snRNP complex; spliceosomal tri-snRNP complex; organelle; intracellular membrane-bounded organelle; nucleus; intracellular; cell part; membrane-bounded organelle; ribonucleoprotein complex; small nuclear ribonucle…		K12844	PRPF31; U4/U6 small nuclear ribonucleoprotein PRP31	tsp03040 Spliceosome - Trichinella spiralis;	IPR002687; IPR012976; IPR019175;	Nop domain; NOSIC; Prp31 C-terminal;	KOG2574	[A]	mRNA splicing factor PRP31
Tsp_01774	E5SDF9	Protein BUD31-like protein	Tsp_01774	8	Cluster 22	Clustered	4.46429	**********KK*********	1	extracellular		organelle; intracellular membrane-bounded organelle; intracellular organelle; nucleus; cell part; intracellular; intracellular part; membrane-bounded organelle; cell;		K12873	BUD31; bud site selection protein 31	tsp03040 Spliceosome - Trichinella spiralis;			KOG3404	[K]	G10 protein/predicted nuclear transcription regulator
Tsp_07915	E5S877	Putative COP9 signalosome complex subunit 4	Tsp_07915	6	Cluster 23	Clustered	2.4	others	1	cytosol				K12178					KOG1497	[OT]	"COP9 signalosome, subunit CSN4"
Tsp_11457	E5SPJ2	COP9 signalosome complex subunit 7b	Tsp_11457	6	Cluster 23	Clustered	2.4	others	2	cytosol			protein binding; binding;	K12180			IPR000717;	Proteasome component (PCI) domain;	KOG3250	[OT]	"COP9 signalosome, subunit CSN7"
Tsp_08921	E5S001	Putative COP9 signalosome complex subunit 1	Tsp_08921	3	Cluster 23	Clustered	3	**********KK*********	1	cytosol			protein binding; binding;	K12175			IPR000717; IPR011991;	Proteasome component (PCI) domain; Winged helix-turn-helix DNA-binding domain;	KOG0686	[OT]	"COP9 signalosome, subunit CSN1"
Tsp_16053	E5T9J6	COP9 signalosome complex subunit 1 (Fragment)	Tsp_16053	3	Cluster 23	Clustered	3	**********KS*********	1	cytosol			protein binding; binding;				IPR000717; IPR011991;	Proteasome component (PCI) domain; Winged helix-turn-helix DNA-binding domain;	KOG0686	[OT]	"COP9 signalosome, subunit CSN1"
Tsp_08919	E5RZZ9	COP9 signalosome complex subunit 1	Tsp_08919	3	Cluster 23	Seed	3	**********KK*********	1	cytosol			protein binding; binding;	K12175			IPR011990;	Tetratricopeptide-like helical domain;	KOG0686	[OT]	"COP9 signalosome, subunit CSN1"
Tsp_05897	E5S4S9	Glutamate dehydrogenase	Tsp_05897	5	Cluster 24	Clustered	4	**********KR*********	4	cytosol	oxidation-reduction process; small molecule metabolic process; single-organism cellular process; nitrogen compound metabolic process; single-organism process; primary metabolic process; cellular metabolic process; organic substance metabolic process; metabolic process; cellular amino acid metabolic process; single-organism metabolic process; carboxylic acid metabolic process; organic acid metabol…		"oxidoreductase activity, acting on the CH-NH2 group of donors; catalytic activity; oxidoreductase activity, acting on the CH-NH2 group of donors, NAD or NADP as acceptor; oxidoreductase activity; "	K00261	GLUD1_2; glutamate dehydrogenase (NAD(P)+) [EC:1.4.1.3]	"tsp00471 D-Glutamine and D-glutamate metabolism - Trichinella spiralis; tsp01200 Carbon metabolism - Trichinella spiralis; tsp00250 Alanine, aspartate and glutamate metabolism - Trichinella spiralis; tsp00910 Nitrogen metabolism - Trichinella spiralis; tsp00220 Arginine biosynthesis - Trichinella spiralis; tsp01100 Metabolic pathways - Trichinella spiralis; "	IPR006096; IPR016040; IPR006097;	"Glutamate/phenylalanine/leucine/valine dehydrogenase, C-terminal; NAD(P)-binding domain; Glutamate/phenylalanine/leucine/valine dehydrogenase, dimerisation domain; "	KOG2250	[E]	Glutamate/leucine/phenylalanine/valine dehydrogenases
Tsp_01351	E5SC90	Glutamate synthase	Tsp_01351	15	Cluster 24	Clustered	3.73333	others	4	cytosol	dicarboxylic acid metabolic process; organic acid biosynthetic process; single-organism process; biosynthetic process; organonitrogen compound biosynthetic process; cellular metabolic process; glutamine family amino acid biosynthetic process; organic substance metabolic process; metabolic process; cellular amino acid metabolic process; alpha-amino acid biosynthetic process; glutamate metabolic pr…		"nucleoside phosphate binding; iron ion binding; flavin adenine dinucleotide binding; oxidoreductase activity, acting on the CH-NH2 group of donors, NAD or NADP as acceptor; ion binding; glutamate synthase (NADH) activity; glutamate synthase activity; nucleotide binding; cofactor binding; oxidoreductase activity; heterocyclic compound binding; organic cyclic compound binding; carbohydrate derivat…	K00264	GLT1; glutamate synthase (NADPH/NADH) [EC:1.4.1.13 1.4.1.14]	"tsp00250 Alanine, aspartate and glutamate metabolism - Trichinella spiralis; tsp00910 Nitrogen metabolism - Trichinella spiralis; tsp01230 Biosynthesis of amino acids - Trichinella spiralis; tsp01100 Metabolic pathways - Trichinella spiralis; "	IPR002489; IPR013785; IPR028261; IPR029055; IPR006982; IPR016040; IPR009051; IPR002932; IPR017932; IPR023753;	"Glutamate synthase, alpha subunit, C-terminal; Aldolase-type TIM barrel; Dihydroprymidine dehydrogenase domain II; Nucleophile aminohydrolases, N-terminal; Glutamate synthase, central-N; NAD(P)-binding domain; Alpha-helical ferredoxin; Glutamate synthase domain; Glutamine amidotransferase type 2 domain; FAD/NAD(P)-binding domain; "	KOG0399	[E]	Glutamate synthase
Tsp_05896	E5S4S8	Glutamate dehydrogenase	Tsp_05896	5	Cluster 24	Seed	4	others	4	mitochondria	oxidation-reduction process; small molecule metabolic process; single-organism cellular process; nitrogen compound metabolic process; single-organism process; primary metabolic process; cellular metabolic process; organic substance metabolic process; metabolic process; cellular amino acid metabolic process; single-organism metabolic process; carboxylic acid metabolic process; organic acid metabol…		"oxidoreductase activity, acting on the CH-NH2 group of donors; catalytic activity; oxidoreductase activity, acting on the CH-NH2 group of donors, NAD or NADP as acceptor; oxidoreductase activity; "	K00261	GLUD1_2; glutamate dehydrogenase (NAD(P)+) [EC:1.4.1.3]	"tsp00471 D-Glutamine and D-glutamate metabolism - Trichinella spiralis; tsp01200 Carbon metabolism - Trichinella spiralis; tsp00250 Alanine, aspartate and glutamate metabolism - Trichinella spiralis; tsp00910 Nitrogen metabolism - Trichinella spiralis; tsp00220 Arginine biosynthesis - Trichinella spiralis; tsp01100 Metabolic pathways - Trichinella spiralis; "	IPR006096; IPR016040; IPR006097;	"Glutamate/phenylalanine/leucine/valine dehydrogenase, C-terminal; NAD(P)-binding domain; Glutamate/phenylalanine/leucine/valine dehydrogenase, dimerisation domain; "	KOG2250	[E]	Glutamate/leucine/phenylalanine/valine dehydrogenases
Tsp_06181	E5S5M3	Isocitrate dehydrogenase [NADP]	Tsp_06181	7	Cluster 24	Clustered	3.73333	others	2	cytosol	tricarboxylic acid metabolic process; oxidation-reduction process; small molecule metabolic process; single-organism cellular process; tricarboxylic acid cycle; single-organism process; isocitrate metabolic process; primary metabolic process; cellular respiration; cellular metabolic process; organic substance metabolic process; citrate metabolic process; metabolic process; generation of precursor…		"magnesium ion binding; nucleoside phosphate binding; ion binding; isocitrate dehydrogenase activity; nucleotide binding; cofactor binding; oxidoreductase activity; oxidoreductase activity, acting on CH-OH group of donors; heterocyclic compound binding; organic cyclic compound binding; oxidoreductase activity, acting on the CH-OH group of donors, NAD or NADP as acceptor; catalytic activity; NAD b…	K00031	IDH1; isocitrate dehydrogenase [EC:1.1.1.42]	tsp01200 Carbon metabolism - Trichinella spiralis; tsp00020 Citrate cycle (TCA cycle) - Trichinella spiralis; tsp01210 2-Oxocarboxylic acid metabolism - Trichinella spiralis; tsp00480 Glutathione metabolism - Trichinella spiralis; tsp01230 Biosynthesis of amino acids - Trichinella spiralis; tsp01100 Metabolic pathways - Trichinella spiralis; tsp04146 Peroxisome - Trichinella spiralis;	IPR024084;	Isopropylmalate dehydrogenase-like domain;	KOG1526	[C]	NADP-dependent isocitrate dehydrogenase
Tsp_04130	E5SI64	F-actin-capping protein subunit alpha	Tsp_04130	4	Cluster 25	Clustered	1.66667	others	2	plasma membrane	regulation of cellular process; regulation of actin filament polymerization; cellular component organization; regulation of biological quality; negative regulation of actin filament depolymerization; regulation of actin cytoskeleton organization; negative regulation of cellular component organization; single-organism process; regulation of cellular component biogenesis; negative regulation of bio…	intracellular organelle; intracellular non-membrane-bounded organelle; cytoskeletal part; WASH complex; intracellular organelle part; cytoplasm; F-actin capping protein complex; macromolecular complex; intracellular part; cell; actin cytoskeleton; organelle part; non-membrane-bounded organelle; cytoskeleton; organelle; intracellular; cell part; protein complex; cytoplasmic part;		K10364	"CAPZA; capping protein (actin filament) muscle Z-line, alpha"	tsp04144 Endocytosis - Trichinella spiralis;			KOG0836	[Z]	"F-actin capping protein, alpha subunit"
Tsp_03744	E5SH19	"""Actin-depolymerizing factor 2, isoform c"""	Tsp_03744	2	Cluster 25	Clustered	2	**********KK*********	3	cytosol	protein depolymerization; cellular component organization; protein complex subunit organization; single-organism cellular process; macromolecular complex disassembly; single-organism process; actin filament organization; actin polymerization or depolymerization; actin filament depolymerization; macromolecular complex subunit organization; protein complex disassembly; single-organism organelle org…	organelle; cytoskeleton; intracellular organelle; intracellular non-membrane-bounded organelle; intracellular; cell part; intracellular part; cell; actin cytoskeleton; non-membrane-bounded organelle;	actin binding; protein binding; cytoskeletal protein binding; binding;	K05765			IPR029006; IPR002108;	ADF-H/Gelsolin-like domain; Actin-depolymerising factor homology domain;	KOG1735	[Z]	Actin depolymerizing factor
Tsp_04087	E5SI21	Adenylyl cyclase-associated protein	Tsp_04087	4	Cluster 25	Clustered	1.66667	**********KK*********	1	cytoskeleton	developmental process; cellular component organization; cellular developmental process; single-organism cellular process; cellular component morphogenesis; single-organism process; cell morphogenesis; anatomical structure morphogenesis; single-organism organelle organization; actin cytoskeleton organization; single-organism developmental process; organelle organization; actin filament-based proce…		actin binding; protein binding; cytoskeletal protein binding; binding;	K17261			IPR006599; IPR013992; IPR016098; IPR017901; IPR013912;	"CARP motif; Adenylate cyclase-associated CAP, N-terminal; Cyclase-associated protein CAP/septum formation inhibitor MinC, C-terminal; C-CAP/cofactor C-like domain; Adenylate cyclase-associated CAP, C-terminal; "	KOG2675	[ZT]	Adenylate cyclase-associated protein (CAP/Srv2p)
Tsp_05168	E5SX80	Putative SH3 domain protein	Tsp_05168	2	Cluster 25	Seed	2	**********KR*********	1	cytosol			"catalytic activity; phosphoric ester hydrolase activity; binding; hydrolase activity, acting on ester bonds; phospholipase activity; sphingomyelin phosphodiesterase D activity; protein binding; phosphoric diester hydrolase activity; hydrolase activity; lipase activity; "	K20520			IPR001452; IPR029006;	SH3 domain; ADF-H/Gelsolin-like domain;	KOG3655	[Z]	Drebrins and related actin binding proteins
Tsp_09661	E5SNY3	DNA-directed RNA polymerase subunit beta	Tsp_09661	14	Cluster 26	Clustered	3.54545	**********KS*********	1	cytosol	"heterocycle biosynthetic process; cellular aromatic compound metabolic process; nucleic acid-templated transcription; nucleobase-containing compound biosynthetic process; organic cyclic compound metabolic process; nitrogen compound metabolic process; RNA biosynthetic process; biosynthetic process; primary metabolic process; organic substance biosynthetic process; cellular metabolic process; cell…		"DNA binding; RNA polymerase activity; nucleoside binding; heterocyclic compound binding; organic cyclic compound binding; ribonucleoside binding; carbohydrate derivative binding; nucleotidyltransferase activity; catalytic activity; binding; nucleic acid binding; DNA-directed RNA polymerase activity; transferase activity; transferase activity, transferring phosphorus-containing groups; small mole…	K03010	RPB2; DNA-directed RNA polymerase II subunit RPB2 [EC:2.7.7.6]	tsp03020 RNA polymerase - Trichinella spiralis; tsp00230 Purine metabolism - Trichinella spiralis; tsp00240 Pyrimidine metabolism - Trichinella spiralis; tsp01100 Metabolic pathways - Trichinella spiralis;	IPR007645; IPR007120; IPR014724; IPR007642; IPR007641; IPR007644; IPR007646; IPR007647;	"RNA polymerase Rpb2, domain 3; DNA-directed RNA polymerase, subunit 2, domain 6; RNA polymerase Rpb2, OB-fold; RNA polymerase Rpb2, domain 2; RNA polymerase Rpb2, domain 7; RNA polymerase, beta subunit, protrusion; RNA polymerase Rpb2, domain 4; RNA polymerase Rpb2, domain 5; "	KOG0214	[K]	"RNA polymerase II, second largest subunit"
Tsp_04458	E5SV53	Nucleoside diphosphate kinase	Tsp_04458	9	Cluster 26	Clustered	3.42857	others	4	mitochondria	purine nucleoside metabolic process; nucleoside metabolic process; pyrimidine ribonucleoside biosynthetic process; nucleoside diphosphate phosphorylation; pyrimidine nucleoside triphosphate metabolic process; nucleotide metabolic process; single-organism process; purine ribonucleoside biosynthetic process; nucleoside biosynthetic process; biosynthetic process; CTP metabolic process; nucleotide ph…		"ATP binding; nucleoside phosphate binding; nucleoside diphosphate kinase activity; nucleobase-containing compound kinase activity; nucleoside binding; ion binding; nucleotide binding; phosphotransferase activity, phosphate group as acceptor; organic cyclic compound binding; heterocyclic compound binding; ribonucleoside binding; carbohydrate derivative binding; kinase activity; catalytic activity…	K00940	ndk; nucleoside-diphosphate kinase [EC:2.7.4.6]	tsp00230 Purine metabolism - Trichinella spiralis; tsp00240 Pyrimidine metabolism - Trichinella spiralis; tsp01100 Metabolic pathways - Trichinella spiralis;			KOG0888	[F]	Nucleoside diphosphate kinase
Tsp_04029	E5SHW3	Polyribonucleotide nucleotidyltransferase	Tsp_04029	10	Cluster 26	Seed	4.28571	**********KR*********	1	plasma membrane	RNA processing; cellular macromolecule catabolic process; cellular aromatic compound metabolic process; organic cyclic compound metabolic process; nitrogen compound metabolic process; primary metabolic process; cellular metabolic process; organic substance metabolic process; RNA catabolic process; RNA metabolic process; aromatic compound catabolic process; cellular nitrogen compound catabolic pro…	membrane;	"RNA binding; 3'-5'-exoribonuclease activity; exoribonuclease activity, producing 5'-phosphomonoesters; 3'-5' exonuclease activity; hydrolase activity; exonuclease activity, active with either ribo- or deoxyribonucleic acids and producing 5'-phosphomonoesters; heterocyclic compound binding; organic cyclic compound binding; nucleotidyltransferase activity; polyribonucleotide nucleotidyltransferase…	K00962	pnp; polyribonucleotide nucleotidyltransferase [EC:2.7.7.8]	tsp00230 Purine metabolism - Trichinella spiralis; tsp00240 Pyrimidine metabolism - Trichinella spiralis; tsp03018 RNA degradation - Trichinella spiralis;	IPR012340; IPR015847; IPR003029; IPR015848; IPR027408; IPR004087; IPR004088; IPR001247; IPR020568;	"Nucleic acid-binding, OB-fold; Exoribonuclease, phosphorolytic domain 2; S1 domain; Polyribonucleotide nucleotidyltransferase, RNA-binding domain; PNPase/RNase PH domain; K Homology domain; K Homology domain, type 1; Exoribonuclease, phosphorolytic domain 1; Ribosomal protein S5 domain 2-type fold; "
Tsp_04072	E5SI05	WD repeat-containing protein 46	Tsp_04072	7	Cluster 27	Clustered	3.42857	Unknown	1	mitochondria			protein binding; binding;	K14768			IPR012952; IPR017986; IPR015943;	"BING4, C-terminal domain; WD40-repeat-containing domain; WD40/YVTN repeat-like-containing domain; "	KOG1272	[A]	WD40-repeat-containing subunit of the 18S rRNA processing complex
Tsp_02842	E5S1X1	Uncharacterized protein	Tsp_02842	7	Cluster 27	Seed	3.73333	others	2	cytosol				K14544	UTP22; U3 small nucleolar RNA-associated protein 22	tsp03008 Ribosome biogenesis in eukaryotes - Trichinella spiralis;			KOG2054	[S]	Nucleolar RNA-associated protein (NRAP)
Tsp_15260	E5T7E6	N-acetyltransferase 10 (Fragment)	Tsp_15260	5	Cluster 27	Clustered	3	**********KS*********	1	cytosol			transferase activity; catalytic activity;	K14521	NAT10; N-acetyltransferase 10 [EC:2.3.1.-]	tsp03008 Ribosome biogenesis in eukaryotes - Trichinella spiralis;	IPR007807;	Helicase domain;	KOG2036	[R]	Predicted P-loop ATPase fused to an acetyltransferase
Tsp_09544	E5SR51	AP-1 complex subunit gamma-1	Tsp_09544	6	Cluster 28	Clustered	3	**********KS*********	1	nuclear	intracellular transport; membrane lipid metabolic process; vesicle-mediated transport; single-organism cellular process; single-organism process; nitrogen compound metabolic process; cellular lipid metabolic process; organic substance transport; primary metabolic process; cellular metabolic process; protein transport; organic substance metabolic process; cellular localization; establishment of lo…	intracellular organelle; membrane; AP-type membrane coat adaptor complex; coated membrane; cytoplasm; intrinsic component of membrane; endomembrane system; macromolecular complex; intracellular part; cell; integral component of membrane; organelle; intracellular membrane-bounded organelle; intracellular; cell part; membrane part; clathrin adaptor complex; clathrin coat; membrane coat; membrane-bo…	"protein transporter activity; catalytic activity; binding; hydrolase activity, acting on glycosyl bonds; substrate-specific transporter activity; hydrolase activity, hydrolyzing O-glycosyl compounds; hydrolase activity; glucosylceramidase activity; transporter activity; "	K12391	AP1G1; AP-1 complex subunit gamma-1	tsp04142 Lysosome - Trichinella spiralis;	IPR008152; IPR006775; IPR011989; IPR008153; IPR002553; IPR024462; IPR008928; IPR016024; IPR013041;	"Clathrin adaptor, alpha/beta/gamma-adaptin, appendage, Ig-like subdomain; Glycosyl-hydrolase family 116, catalytic region; Armadillo-like helical; Clathrin adaptor, gamma-adaptin, appendage; Clathrin/coatomer adaptor, adaptin-like, N-terminal; Glycosyl-hydrolase family 116, N-terminal; Six-hairpin glycosidase-like; Armadillo-type fold; Coatomer/clathrin adaptor appendage, Ig-like subdomain; "	KOG1062	[U]	"Vesicle coat complex AP-1, gamma subunit"
Tsp_04710	E5SVW3	Putative clathrin heavy chain 1	Tsp_04710	9	Cluster 28	Clustered	3.46667	others	10	cytosol	establishment of protein localization; transport; intracellular transport; cellular macromolecule localization; establishment of localization in cell; vesicle-mediated transport; intracellular protein transport; organic substance transport; protein localization; macromolecule localization; cellular protein localization; localization; protein transport; establishment of localization; cellular loca…	transport vesicle membrane; membrane; clathrin coat of trans-Golgi network vesicle; cytoplasmic vesicle; organelle membrane; membrane-bounded vesicle; cell periphery; cytoplasmic membrane-bounded vesicle; vesicle; Golgi-associated vesicle membrane; cytoplasm; cytoplasmic vesicle part; macromolecular complex; intracellular part; vesicle coat; cell; organelle part; coated vesicle membrane; trans-Go…	protein binding; structural molecule activity; binding;	K04646	CLTC; clathrin heavy chain	tsp04144 Endocytosis - Trichinella spiralis; tsp04142 Lysosome - Trichinella spiralis;	IPR016025; IPR015348; IPR011990; IPR012331; IPR016024; IPR001473;	"Clathrin, heavy chain, linker/propeller domain; Clathrin, heavy chain, linker, core motif; Tetratricopeptide-like helical domain; Clathrin, heavy chain, linker; Armadillo-type fold; Clathrin, heavy chain, propeller, N-terminal; "	KOG0985	[U]	"Vesicle coat protein clathrin, heavy chain"
Tsp_03436	E5S3N3	AP-2 complex subunit sigma	Tsp_03436	9	Cluster 28	Seed	3.46667	**********K*K********	2	mitochondria	establishment of protein localization; transport; intracellular transport; cellular macromolecule localization; establishment of localization in cell; vesicle-mediated transport; intracellular protein transport; organic substance transport; protein localization; macromolecule localization; cellular protein localization; localization; protein transport; cellular localization; establishment of loca…	membrane; AP-type membrane coat adaptor complex; cytoplasmic vesicle; organelle membrane; clathrin-coated endocytic vesicle; cell periphery; membrane-bounded vesicle; cytoplasmic membrane-bounded vesicle; vesicle; cytoplasm; cytoplasmic vesicle part; clathrin-coated endocytic vesicle membrane; macromolecular complex; intracellular part; vesicle coat; cell; organelle part; coated vesicle membrane;…	substrate-specific transporter activity; protein transporter activity; transporter activity;	K11827	AP2S1; AP-2 complex subunit sigma-1	tsp04144 Endocytosis - Trichinella spiralis;	IPR011012; IPR022775;	"Longin-like domain; AP complex, mu/sigma subunit; "	KOG0935	[U]	"Clathrin adaptor complex, small subunit"
Tsp_08926	E5S006	Purine nucleoside phosphorylase	Tsp_08926	6	Cluster 29	Clustered	3.2381	**********KS*********	1	cytosol	nucleoside metabolic process; cellular aromatic compound metabolic process; small molecule metabolic process; single-organism cellular process; single-organism process; organic cyclic compound metabolic process; nitrogen compound metabolic process; primary metabolic process; cellular metabolic process; organic substance metabolic process; metabolic process; heterocycle metabolic process; nucleoba…		"purine-nucleoside phosphorylase activity; transferase activity, transferring pentosyl groups; transferase activity, transferring glycosyl groups; catalytic activity; transferase activity; "	K03783	punA; purine-nucleoside phosphorylase [EC:2.4.2.1]	tsp00230 Purine metabolism - Trichinella spiralis; tsp00760 Nicotinate and nicotinamide metabolism - Trichinella spiralis; tsp00240 Pyrimidine metabolism - Trichinella spiralis; tsp01100 Metabolic pathways - Trichinella spiralis;	IPR000845;	Nucleoside phosphorylase domain;	KOG3984	[F]	Purine nucleoside phosphorylase
Tsp_05981	E5S515	Putative purine nucleoside phosphorylase	Tsp_05981	6	Cluster 29	Seed	3.2381	**********K*K********	1	plasma membrane	nucleoside metabolic process; cellular aromatic compound metabolic process; small molecule metabolic process; single-organism cellular process; single-organism process; organic cyclic compound metabolic process; nitrogen compound metabolic process; primary metabolic process; cellular metabolic process; organic substance metabolic process; metabolic process; heterocycle metabolic process; nucleoba…		"purine-nucleoside phosphorylase activity; transferase activity, transferring pentosyl groups; transferase activity, transferring glycosyl groups; catalytic activity; transferase activity; "	K03783	punA; purine-nucleoside phosphorylase [EC:2.4.2.1]	tsp00230 Purine metabolism - Trichinella spiralis; tsp00760 Nicotinate and nicotinamide metabolism - Trichinella spiralis; tsp00240 Pyrimidine metabolism - Trichinella spiralis; tsp01100 Metabolic pathways - Trichinella spiralis;	IPR000845;	Nucleoside phosphorylase domain;	KOG3984	[F]	Purine nucleoside phosphorylase
Tsp_05934	E5S4W7	Nicotinamide phosphoribosyltransferase	Tsp_05934	6	Cluster 29	Clustered	3.04762	others	2	extracellular	cofactor biosynthetic process; pyridine nucleotide metabolic process; nucleotide metabolic process; single-organism process; biosynthetic process; pyridine nucleotide biosynthetic process; pyridine-containing compound metabolic process; cellular metabolic process; phosphate-containing compound metabolic process; protein complex disassembly; pyridine-containing compound biosynthetic process; metab…		"organic cyclic compound binding; translation termination factor activity; heterocyclic compound binding; RNA binding; translation factor activity, nucleic acid binding; transferase activity, transferring pentosyl groups; catalytic activity; binding; nucleic acid binding; transferase activity, transferring glycosyl groups; nicotinate-nucleotide diphosphorylase (carboxylating) activity; transferas…	K03462	NAMPT; nicotinamide phosphoribosyltransferase [EC:2.4.2.12]	tsp00760 Nicotinate and nicotinamide metabolism - Trichinella spiralis; tsp01100 Metabolic pathways - Trichinella spiralis;	IPR014720; IPR000352; IPR002638;	"Double-stranded RNA-binding domain; Peptide chain release factor class I/class II; Quinolinate phosphoribosyl transferase, C-terminal; "
Tsp_07361	E5RYW4	Eukaryotic translation initiation factor 3 subunit I	T01_14416	13	Cluster 3	Clustered	8	others	1	mitochondria	regulation of cellular process; cellular component biogenesis; cellular component organization; ribonucleoprotein complex biogenesis; ribonucleoprotein complex assembly; regulation of macromolecule metabolic process; posttranscriptional regulation of gene expression; cellular protein metabolic process; biosynthetic process; cellular metabolic process; organic substance metabolic process; metaboli…	cell part; intracellular; translation preinitiation complex; cytoplasm; macromolecular complex; eukaryotic 43S preinitiation complex; intracellular part; protein complex; ribonucleoprotein complex; cell; eukaryotic 48S preinitiation complex; eukaryotic translation initiation factor 3 complex; cytoplasmic part;	"organic cyclic compound binding; heterocyclic compound binding; RNA binding; translation factor activity, nucleic acid binding; binding; nucleic acid binding; translation initiation factor activity; protein binding; "	K03246	EIF3I; translation initiation factor 3 subunit I	tsp03013 RNA transport - Trichinella spiralis;	IPR017986; IPR015943;	WD40-repeat-containing domain; WD40/YVTN repeat-like-containing domain;	KOG0643	[JT]	"Translation initiation factor 3, subunit i (eIF-3i)/TGF-beta receptor-interacting protein (TRIP-1)"
Tsp_09339	E5SKI2	Putative eukaryotic translation initiation factor 3 subunit M	Tsp_09339	8	Cluster 3	Clustered	7	*******E**KK*********	1	cytosol			"organic cyclic compound binding; heterocyclic compound binding; RNA binding; translation factor activity, nucleic acid binding; binding; nucleic acid binding; translation initiation factor activity; protein binding; "	K15030			IPR011991; IPR000717;	Winged helix-turn-helix DNA-binding domain; Proteasome component (PCI) domain;	KOG2753	[R]	"Uncharacterized conserved protein, contains PCI domain"
Tsp_02250	E5SET4	Eukaryotic translation initiation factor 3 subunit B	Tsp_02250	11	Cluster 3	Clustered	8	**********K*K********	3	nuclear	cellular protein metabolic process; biosynthetic process; primary metabolic process; organic substance biosynthetic process; cellular metabolic process; cellular biosynthetic process; organic substance metabolic process; metabolic process; cellular macromolecule biosynthetic process; translational initiation; cellular macromolecule metabolic process; gene expression; macromolecule metabolic proce…	cell part; intracellular; cytoplasm; macromolecular complex; intracellular part; protein complex; cell; cytoplasmic part; eukaryotic translation initiation factor 3 complex;	"organic cyclic compound binding; heterocyclic compound binding; translation factor activity, nucleic acid binding; RNA binding; nucleoside phosphate binding; translation initiation factor binding; binding; nucleic acid binding; translation initiation factor activity; protein binding; nucleotide binding; small molecule binding; "	K03253	EIF3B; translation initiation factor 3 subunit B	tsp03013 RNA transport - Trichinella spiralis;	IPR000504; IPR013979; IPR012677; IPR015943;	"RNA recognition motif domain; Translation initiation factor, beta propellor-like domain; Nucleotide-binding alpha-beta plait domain; WD40/YVTN repeat-like-containing domain; "	KOG2314	[J]	"Translation initiation factor 3, subunit b (eIF-3b)"
Tsp_00484	E5S9R1	Eukaryotic translation initiation factor 3 subunit D	eif3d	12	Cluster 3	Clustered	8	*******E**KK*********	3	cytosol	intracellular transport; single-organism process; organic substance transport; protein transport; single-organism intracellular transport; establishment of localization; cellular localization; transport; establishment of protein localization; establishment of localization in cell; single-organism localization; vacuolar transport; localization; macromolecule localization; protein localization; sin…	cell part; intracellular; cytoplasm; macromolecular complex; intracellular part; cell; protein complex; cytoplasmic part; eukaryotic translation initiation factor 3 complex;	"organic cyclic compound binding; heterocyclic compound binding; RNA binding; translation factor activity, nucleic acid binding; binding; nucleic acid binding; translation initiation factor activity; "	K03251	EIF3D; translation initiation factor 3 subunit D	tsp03013 RNA transport - Trichinella spiralis;			KOG2479	[J]	"Translation initiation factor 3, subunit d (eIF-3d)"
Tsp_04379	E5SIW2	Eukaryotic translation initiation factor 3 subunit G	Tsp_04379	12	Cluster 3	Clustered	8	**********K*K********	4	nuclear	regulation of cellular process; cellular component biogenesis; cellular component organization; ribonucleoprotein complex biogenesis; ribonucleoprotein complex assembly; regulation of macromolecule metabolic process; posttranscriptional regulation of gene expression; cellular protein metabolic process; biosynthetic process; cellular metabolic process; organic substance metabolic process; metaboli…	cell part; intracellular; translation preinitiation complex; cytoplasm; macromolecular complex; eukaryotic 43S preinitiation complex; intracellular part; protein complex; ribonucleoprotein complex; cell; eukaryotic 48S preinitiation complex; eukaryotic translation initiation factor 3 complex; cytoplasmic part;	"RNA binding; nucleoside phosphate binding; ion binding; translation initiation factor activity; nucleotide binding; zinc ion binding; heterocyclic compound binding; organic cyclic compound binding; translation factor activity, nucleic acid binding; transition metal ion binding; binding; nucleic acid binding; metal ion binding; cation binding; small molecule binding; "	K03248	EIF3G; translation initiation factor 3 subunit G	tsp03013 RNA transport - Trichinella spiralis;	IPR000504; IPR024675; IPR012677;	"RNA recognition motif domain; Eukaryotic translation initiation factor 3 subunit G, N-terminal; Nucleotide-binding alpha-beta plait domain; "	KOG0122	[J]	"Translation initiation factor 3, subunit g (eIF-3g)"
Tsp_05110	E5SX23	Eukaryotic translation initiation factor 3 subunit C	Tsp_05110	13	Cluster 3	Clustered	8	**********KR*********	2	cytosol	regulation of cellular process; cellular component biogenesis; cellular component organization; ribonucleoprotein complex biogenesis; ribonucleoprotein complex assembly; regulation of macromolecule metabolic process; posttranscriptional regulation of gene expression; cellular protein metabolic process; biosynthetic process; cellular metabolic process; organic substance metabolic process; metaboli…	cell part; intracellular; translation preinitiation complex; cytoplasm; eukaryotic 43S preinitiation complex; macromolecular complex; intracellular part; protein complex; ribonucleoprotein complex; cell; eukaryotic 48S preinitiation complex; eukaryotic translation initiation factor 3 complex; cytoplasmic part;	"organic cyclic compound binding; heterocyclic compound binding; translation factor activity, nucleic acid binding; RNA binding; translation initiation factor binding; binding; nucleic acid binding; translation initiation factor activity; protein binding; "	K03252	EIF3C; translation initiation factor 3 subunit C	tsp03013 RNA transport - Trichinella spiralis;	IPR000717; IPR011991; IPR008905;	"Proteasome component (PCI) domain; Winged helix-turn-helix DNA-binding domain; Eukaryotic translation initiation factor 3 subunit C, N-terminal domain; "	KOG1076	[J]	"Translation initiation factor 3, subunit c (eIF-3c)"
Tsp_10769	E5SMF1	Putative JmjC domain-containing histone demethylation protein 2B	Tsp_10769	11	Cluster 3	Clustered	8	**********KR*********	2	nuclear		cell part; intracellular; cytoplasm; macromolecular complex; intracellular part; protein complex; cell; cytoplasmic part; eukaryotic translation initiation factor 3 complex;	protein binding; binding;	K03254	EIF3A; translation initiation factor 3 subunit A	tsp03013 RNA transport - Trichinella spiralis;	IPR000717;	Proteasome component (PCI) domain;	KOG2072	[J]	"Translation initiation factor 3, subunit a (eIF-3a)"
Tsp_05772	E5S4E3	Eukaryotic translation initiation factor 2 subunit 2	Tsp_05772	9	Cluster 3	Clustered	8	**********KK*********	2	plasma membrane	cellular protein metabolic process; biosynthetic process; primary metabolic process; organic substance biosynthetic process; cellular metabolic process; cellular biosynthetic process; organic substance metabolic process; metabolic process; cellular macromolecule biosynthetic process; translational initiation; cellular macromolecule metabolic process; gene expression; macromolecule metabolic proce…		"organic cyclic compound binding; heterocyclic compound binding; RNA binding; translation factor activity, nucleic acid binding; binding; nucleic acid binding; translation initiation factor activity; "	K03238	EIF2S2; translation initiation factor 2 subunit 2	tsp03013 RNA transport - Trichinella spiralis;	IPR016189; IPR002735;	"Translation initiation factor IF2/IF5, N-terminal; Translation initiation factor IF2/IF5; "	KOG2768	[J]	"Translation initiation factor 2, beta subunit (eIF-2beta)"
Tsp_07802	E5S7W5	Eukaryotic translation initiation factor 2 subunit 1	Eif2s1	10	Cluster 3	Clustered	8	**********KR*********	3	cytosol		cell part; intracellular; eukaryotic translation initiation factor 2 complex; cytoplasm; macromolecular complex; intracellular part; protein complex; cell; cytoplasmic part;	"organic cyclic compound binding; heterocyclic compound binding; translation factor activity, nucleic acid binding; RNA binding; binding; nucleic acid binding; translation initiation factor activity; "	K03237	EIF2S1; translation initiation factor 2 subunit 1	tsp04141 Protein processing in endoplasmic reticulum - Trichinella spiralis; tsp03013 RNA transport - Trichinella spiralis;	IPR024054; IPR012340; IPR003029; IPR022967; IPR024055;	"Translation initiation factor 2, alpha subunit, middle domain; Nucleic acid-binding, OB-fold; S1 domain; RNA-binding domain, S1; Translation initiation factor 2, alpha subunit, C-terminal; "	KOG2916	[J]	"Translation initiation factor 2, alpha subunit (eIF-2alpha)"
Tsp_13184	E5T1R2	Eukaryotic translation initiation factor 3 subunit K	Tsp_13184	7	Cluster 3	Clustered	7	**********K**R*******	1	extracellular	regulation of cellular process; cellular component biogenesis; cellular component organization; ribonucleoprotein complex biogenesis; ribonucleoprotein complex assembly; regulation of macromolecule metabolic process; posttranscriptional regulation of gene expression; cellular protein metabolic process; biosynthetic process; cellular metabolic process; organic substance metabolic process; metaboli…	cell part; intracellular; translation preinitiation complex; cytoplasm; macromolecular complex; eukaryotic 43S preinitiation complex; intracellular part; protein complex; ribonucleoprotein complex; cell; eukaryotic 48S preinitiation complex; eukaryotic translation initiation factor 3 complex; cytoplasmic part;	"organic cyclic compound binding; heterocyclic compound binding; ribosome binding; RNA binding; translation factor activity, nucleic acid binding; binding; nucleic acid binding; macromolecular complex binding; translation initiation factor activity; ribonucleoprotein complex binding; "	K15028			IPR011991; IPR016020; IPR033464; IPR016024;	"Winged helix-turn-helix DNA-binding domain; Translation initiation factor 3, subunit 12, N-terminal, eukaryotic; CSN8/PSMD8/EIF3K; Armadillo-type fold; "
Tsp_00365	E5S9H7	Eukaryotic translation initiation factor 2 subunit 3	Tsp_00365	9	Cluster 3	Seed	8	others	5	cytosol			"RNA binding; nucleoside phosphate binding; nucleoside binding; ion binding; hydrolase activity, acting on acid anhydrides; translation initiation factor activity; hydrolase activity; nucleotide binding; nucleoside-triphosphatase activity; heterocyclic compound binding; organic cyclic compound binding; translation factor activity, nucleic acid binding; ribonucleoside binding; carbohydrate derivat…	K03242	EIF2S3; translation initiation factor 2 subunit 3	tsp03013 RNA transport - Trichinella spiralis;	IPR004161; IPR027417; IPR009001; IPR015256; IPR000795; IPR009000;	"Translation elongation factor EFTu-like, domain 2; P-loop containing nucleoside triphosphate hydrolase; Translation elongation factor EF1A/initiation factor IF2gamma, C-terminal; Translation initiation factor 2, gamma subunit, C-terminal; Transcription factor, GTP-binding domain; Translation protein, beta-barrel domain; "	KOG0466	[J]	"Translation initiation factor 2, gamma subunit (eIF-2gamma; GTPase)"
Tsp_03992	E5SHS4	Signal recognition protein	Tsp_03992	3	Cluster 30	Seed	3	**********KS*********	2	cytosol	intracellular transport; cellular component organization; establishment of protein localization to organelle; single-organism process; cotranslational protein targeting to membrane; protein transport; establishment of localization; protein targeting; protein targeting to membrane; establishment of localization in cell; single-organism localization; protein localization to endoplasmic reticulum; i…	"signal recognition particle, endoplasmic reticulum targeting; cell part; intracellular; signal recognition particle; cytoplasm; macromolecular complex; intracellular part; ribonucleoprotein complex; cell; cytoplasmic part; "	organic cyclic compound binding; heterocyclic compound binding; signal sequence binding; RNA binding; peptide binding; signal recognition particle binding; binding; nucleic acid binding; macromolecular complex binding; amide binding; endoplasmic reticulum signal peptide binding; ribonucleoprotein complex binding; 7S RNA binding;	K03107	SRP68; signal recognition particle subunit SRP68	tsp03060 Protein export - Trichinella spiralis;			KOG2460	[U]	"Signal recognition particle, subunit Srp68"
Tsp_08515	E5SJU9	Signal recognition particle subunit SRP72	Tsp_08515	4	Cluster 30	Clustered	2.7	*******E**KK*********	5	plasma membrane	intracellular transport; cellular component organization; establishment of protein localization to organelle; single-organism process; cotranslational protein targeting to membrane; protein transport; establishment of localization; protein targeting; protein targeting to membrane; establishment of localization in cell; single-organism localization; protein localization to endoplasmic reticulum; i…	"signal recognition particle, endoplasmic reticulum targeting; cell part; intracellular; signal recognition particle; cytoplasm; macromolecular complex; intracellular part; ribonucleoprotein complex; cell; cytoplasmic part; "	organic cyclic compound binding; heterocyclic compound binding; RNA binding; binding; nucleic acid binding; protein binding; 7S RNA binding;	K03108	SRP72; signal recognition particle subunit SRP72	tsp03060 Protein export - Trichinella spiralis;	IPR011990; IPR013699;	"Tetratricopeptide-like helical domain; Signal recognition particle, SRP72 subunit, RNA-binding; "	KOG2376	[U]	"Signal recognition particle, subunit Srp72"
Tsp_01639	E5SD26	La protein-like protein	Tsp_01639	5	Cluster 30	Clustered	2.7	others	1	mitochondria	RNA processing; cellular aromatic compound metabolic process; organic cyclic compound metabolic process; nitrogen compound metabolic process; primary metabolic process; cellular metabolic process; organic substance metabolic process; RNA metabolic process; metabolic process; nucleic acid metabolic process; heterocycle metabolic process; nucleobase-containing compound metabolic process; cellular m…	organelle; intracellular membrane-bounded organelle; intracellular organelle; nucleus; cell part; intracellular; macromolecular complex; intracellular part; ribonucleoprotein complex; membrane-bounded organelle; cell;	organic cyclic compound binding; heterocyclic compound binding; RNA binding; nucleoside phosphate binding; binding; nucleic acid binding; nucleotide binding; small molecule binding;	K11090			IPR006630; IPR011991; IPR000504; IPR012677; IPR014886;	"RNA-binding protein Lupus La; Winged helix-turn-helix DNA-binding domain; RNA recognition motif domain; Nucleotide-binding alpha-beta plait domain; La protein, RNA-binding domain; "	KOG4213	[A]	RNA-binding protein La
Tsp_07785	E5S7U7	Cell division protein kinase 9	Tsp_07785	7	Cluster 31	Clustered	3	**********KS*********	1	cytosol	phosphorylation; single-organism cellular process; cellular protein metabolic process; single-organism process; primary metabolic process; cellular metabolic process; phosphate-containing compound metabolic process; organic substance metabolic process; metabolic process; protein phosphorylation; phosphorus metabolic process; cellular macromolecule metabolic process; cellular protein modification …		"ATP binding; nucleoside phosphate binding; phosphotransferase activity, alcohol group as acceptor; nucleoside binding; ion binding; nucleotide binding; protein kinase activity; organic cyclic compound binding; heterocyclic compound binding; ribonucleoside binding; carbohydrate derivative binding; kinase activity; ribonucleotide binding; catalytic activity; binding; purine ribonucleoside binding;…	K02211			IPR000719; IPR011009;	Protein kinase domain; Protein kinase-like domain;	KOG0669	[D]	Cyclin T-dependent kinase CDK9
Tsp_07406	E5RZ09	FACT complex subunit Ssrp1	Tsp_07406	5	Cluster 31	Clustered	3	**********KS*********	2	nuclear		organelle; intracellular membrane-bounded organelle; intracellular organelle; nucleus; cell part; intracellular; intracellular part; membrane-bounded organelle; cell;	organic cyclic compound binding; heterocyclic compound binding; DNA binding; binding; nucleic acid binding;	K09272			IPR013719; IPR011993; IPR009071; IPR024954;	Domain of unknown function DUF1747; PH domain-like; High mobility group box domain; SSRP1 domain;	KOG0526	[KLB]	"Nucleosome-binding factor SPN, POB3 subunit"
Tsp_07872	E5S835	1-pyrroline-5-carboxylate dehydrogenase	Tsp_07872	9	Cluster 31	Seed	3	**********K*R********	2	"cytosol, nuclear"	"organic acid biosynthetic process; nucleic acid-templated transcription; single-organism process; biosynthetic process; DNA-templated transcription, elongation; cellular metabolic process; glutamine family amino acid biosynthetic process; metabolic process; cellular amino acid metabolic process; alpha-amino acid biosynthetic process; proline metabolic process; macromolecule metabolic process; pr…	"intracellular organelle; DNA-directed RNA polymerase complex; nuclear DNA-directed RNA polymerase complex; intracellular organelle part; RNA polymerase complex; nuclear lumen; macromolecular complex; intracellular part; transferase complex; cell; organelle part; DNA-directed RNA polymerase II, holoenzyme; membrane-enclosed lumen; intracellular membrane-bounded organelle; organelle; nucleus; nucl…	"oxidoreductase activity, acting on the aldehyde or oxo group of donors, NAD or NADP as acceptor; oxidoreductase activity, acting on the CH-NH group of donors; oxidoreductase activity, acting on the CH-NH group of donors, NAD or NADP as acceptor; catalytic activity; oxidoreductase activity, acting on the aldehyde or oxo group of donors; oxidoreductase activity; 1-pyrroline-5-carboxylate dehydroge…	K00294	E1.2.1.88; 1-pyrroline-5-carboxylate dehydrogenase [EC:1.2.1.88]	"tsp00250 Alanine, aspartate and glutamate metabolism - Trichinella spiralis; tsp00330 Arginine and proline metabolism - Trichinella spiralis; tsp01100 Metabolic pathways - Trichinella spiralis; "	IPR016161; IPR015590; IPR016162; IPR016163;	"Aldehyde/histidinol dehydrogenase; Aldehyde dehydrogenase domain; Aldehyde dehydrogenase N-terminal domain; Aldehyde dehydrogenase, C-terminal; "	KOG2455	[E]	Delta-1-pyrroline-5-carboxylate dehydrogenase
Tsp_01891	E5SDT0	Actin-related protein 2/3 complex subunit 3	ARPC3	3	Cluster 32	Clustered	3	**********KS*********	1	cytosol	regulation of actin filament polymerization; regulation of cellular process; cellular component organization; Arp2/3 complex-mediated actin nucleation; regulation of biological quality; positive regulation of protein polymerization; regulation of actin cytoskeleton organization; actin filament organization; single-organism process; regulation of cellular component biogenesis; regulation of actin …	intracellular organelle; intracellular non-membrane-bounded organelle; cytoskeletal part; cytoplasm; intracellular organelle part; macromolecular complex; intracellular part; cell; actin cytoskeleton; organelle part; non-membrane-bounded organelle; organelle; cytoskeleton; Arp2/3 protein complex; intracellular; cell part; protein complex;		K05756	"ARPC3; actin related protein 2/3 complex, subunit 3"	tsp04144 Endocytosis - Trichinella spiralis;			KOG3155	[Z]	"Actin-related protein Arp2/3 complex, subunit ARPC3"
Tsp_08065	E5SLI4	Actin-related protein 2/3 complex subunit 1A	Tsp_08065	3	Cluster 32	Clustered	3	others	1	cytosol	regulation of actin filament polymerization; regulation of cellular process; cellular component organization; Arp2/3 complex-mediated actin nucleation; regulation of biological quality; positive regulation of protein polymerization; regulation of actin cytoskeleton organization; actin filament organization; single-organism process; regulation of cellular component biogenesis; regulation of actin …	intracellular organelle; intracellular non-membrane-bounded organelle; cytoskeletal part; intracellular organelle part; macromolecular complex; intracellular part; cell; actin cytoskeleton; organelle part; non-membrane-bounded organelle; organelle; cytoskeleton; Arp2/3 protein complex; intracellular; cell part; protein complex;	protein binding; binding;	K05757	"ARPC1A_B; actin related protein 2/3 complex, subunit 1A/1B"	tsp04144 Endocytosis - Trichinella spiralis;	IPR017986; IPR015943;	WD40-repeat-containing domain; WD40/YVTN repeat-like-containing domain;	KOG1523	[Z]	"Actin-related protein Arp2/3 complex, subunit ARPC1/p41-ARC"
Tsp_10111	E5SKY3	Putative fibronectin type III domain protein	Tsp_10111	3	Cluster 32	Seed	3	**********K**R*******	1	plasma membrane	ion transmembrane transport; cation transmembrane transport; inorganic ion transmembrane transport; metal ion transport; cellular potassium ion transport; single-organism cellular process; single-organism process; establishment of localization; transport; transmembrane transport; potassium ion transport; single-organism localization; cation transport; ion transport; localization; monovalent inorg…	intrinsic component of membrane; membrane; integral component of membrane; membrane part;	ion transmembrane transporter activity; passive transmembrane transporter activity; substrate-specific transporter activity; protein binding; monovalent inorganic cation transmembrane transporter activity; channel activity; substrate-specific transmembrane transporter activity; potassium ion transmembrane transporter activity; metal ion transmembrane transporter activity; potassium channel activi…	K18584			IPR013783; IPR013099; IPR003961;	Immunoglobulin-like fold; Potassium channel domain; Fibronectin type III;	KOG0678	[Z]	"Actin-related protein Arp2/3 complex, subunit Arp3"
Tsp_00252	E5S932	"""Aconitate hydratase, mitochondrial"""	Tsp_00252	5	Cluster 33	Clustered	2.7	**********K*R********	9	mitochondria	tricarboxylic acid metabolic process; oxidation-reduction process; small molecule metabolic process; single-organism cellular process; tricarboxylic acid cycle; single-organism process; primary metabolic process; cellular respiration; cellular metabolic process; organic substance metabolic process; citrate metabolic process; metabolic process; generation of precursor metabolites and energy; aerob…		"catalytic activity; binding; iron-sulfur cluster binding; aconitate hydratase activity; lyase activity; hydro-lyase activity; 4 iron, 4 sulfur cluster binding; carbon-oxygen lyase activity; metal cluster binding; "	K01681	ACO; aconitate hydratase [EC:4.2.1.3]	tsp01200 Carbon metabolism - Trichinella spiralis; tsp00020 Citrate cycle (TCA cycle) - Trichinella spiralis; tsp01210 2-Oxocarboxylic acid metabolism - Trichinella spiralis; tsp01230 Biosynthesis of amino acids - Trichinella spiralis; tsp01100 Metabolic pathways - Trichinella spiralis; tsp00630 Glyoxylate and dicarboxylate metabolism - Trichinella spiralis;	IPR001030; IPR000573; IPR015932; IPR015928; IPR015931;	"Aconitase/3-isopropylmalate dehydratase large subunit, alpha/beta/alpha domain; Aconitase A/isopropylmalate dehydratase small subunit, swivel domain; Aconitase/3-isopropylmalate dehydratase large subunit, alpha/beta/alpha, subdomain 2; Aconitase/3-isopropylmalate dehydratase, swivel; Aconitase/3-isopropylmalate dehydratase large subunit, alpha/beta/alpha, subdomain 1/3; "	KOG0453	[CE]	Aconitase/homoaconitase (aconitase superfamily)
Tsp_10049	E5SKR9	"""Putative isocitrate dehydrogenase, NAD-dependent"""	Tsp_10049	8	Cluster 33	Clustered	2.77778	Unknown	1	cytosol	single-organism process; metabolic process; oxidation-reduction process; single-organism metabolic process;		"magnesium ion binding; nucleoside phosphate binding; ion binding; nucleotide binding; cofactor binding; oxidoreductase activity; oxidoreductase activity, acting on CH-OH group of donors; heterocyclic compound binding; organic cyclic compound binding; oxidoreductase activity, acting on the CH-OH group of donors, NAD or NADP as acceptor; catalytic activity; NAD binding; binding; cation binding; me…	K00030	IDH3; isocitrate dehydrogenase (NAD+) [EC:1.1.1.41]	tsp01200 Carbon metabolism - Trichinella spiralis; tsp00020 Citrate cycle (TCA cycle) - Trichinella spiralis; tsp01210 2-Oxocarboxylic acid metabolism - Trichinella spiralis; tsp01230 Biosynthesis of amino acids - Trichinella spiralis; tsp01100 Metabolic pathways - Trichinella spiralis;	IPR024084;	Isopropylmalate dehydrogenase-like domain;	KOG0785	[E]	"Isocitrate dehydrogenase, alpha subunit"
Tsp_05617	E5ST10	"""Isocitrate dehydrogenase [NAD] subunit, mitochondrial"""	idhb-1	8	Cluster 33	Seed	2.77778	others	2	nuclear	tricarboxylic acid metabolic process; oxidation-reduction process; small molecule metabolic process; single-organism cellular process; tricarboxylic acid cycle; single-organism process; primary metabolic process; cellular respiration; cellular metabolic process; organic substance metabolic process; citrate metabolic process; metabolic process; generation of precursor metabolites and energy; aerob…		"magnesium ion binding; nucleoside phosphate binding; ion binding; isocitrate dehydrogenase activity; nucleotide binding; cofactor binding; oxidoreductase activity; oxidoreductase activity, acting on CH-OH group of donors; heterocyclic compound binding; organic cyclic compound binding; oxidoreductase activity, acting on the CH-OH group of donors, NAD or NADP as acceptor; catalytic activity; NAD b…	K00030	IDH3; isocitrate dehydrogenase (NAD+) [EC:1.1.1.41]	tsp01200 Carbon metabolism - Trichinella spiralis; tsp00020 Citrate cycle (TCA cycle) - Trichinella spiralis; tsp01210 2-Oxocarboxylic acid metabolism - Trichinella spiralis; tsp01230 Biosynthesis of amino acids - Trichinella spiralis; tsp01100 Metabolic pathways - Trichinella spiralis;	IPR024084;	Isopropylmalate dehydrogenase-like domain;	KOG0784	[E]	"Isocitrate dehydrogenase, gamma subunit"
Tsp_05145	E5SX57	Glucose-6-phosphate isomerase	GPI	11	Cluster 34	Clustered	1.66667	**********KS*********	2	mitochondria	carbohydrate biosynthetic process; glycolytic process; hexose biosynthetic process; single-organism process; biosynthetic process; monosaccharide biosynthetic process; cellular metabolic process; organic substance metabolic process; glucose metabolic process; pyruvate metabolic process; metabolic process; gluconeogenesis; generation of precursor metabolites and energy; monosaccharide metabolic pr…		"glucose-6-phosphate isomerase activity; isomerase activity; intramolecular oxidoreductase activity; catalytic activity; intramolecular oxidoreductase activity, interconverting aldoses and ketoses; "	K01810	GPI; glucose-6-phosphate isomerase [EC:5.3.1.9]	tsp00520 Amino sugar and nucleotide sugar metabolism - Trichinella spiralis; tsp00030 Pentose phosphate pathway - Trichinella spiralis; tsp01200 Carbon metabolism - Trichinella spiralis; tsp00010 Glycolysis / Gluconeogenesis - Trichinella spiralis; tsp00500 Starch and sucrose metabolism - Trichinella spiralis; tsp01100 Metabolic pathways - Trichinella spiralis;	IPR023096;	"Phosphoglucose isomerase, C-terminal; "	KOG2446	[G]	Glucose-6-phosphate isomerase
Tsp_02495	E5S0W7	Glucosamine--fructose-6-phosphate aminotransferase	Tsp_02495	4	Cluster 34	Clustered	2	**********KR*********	4	plasma membrane	single-organism carbohydrate metabolic process; carbohydrate biosynthetic process; metabolic process; single-organism biosynthetic process; single-organism metabolic process; single-organism process; biosynthetic process; primary metabolic process; carbohydrate metabolic process; organic substance biosynthetic process; organic substance metabolic process;		"transferase activity, transferring nitrogenous groups; L-glutamine aminotransferase activity; catalytic activity; binding; carbohydrate binding; transaminase activity; transferase activity; glutamine-fructose-6-phosphate transaminase (isomerizing) activity; "	K00820	glmS; glucosamine--fructose-6-phosphate aminotransferase (isomerizing) [EC:2.6.1.16]	"tsp00520 Amino sugar and nucleotide sugar metabolism - Trichinella spiralis; tsp00250 Alanine, aspartate and glutamate metabolism - Trichinella spiralis; tsp01100 Metabolic pathways - Trichinella spiralis; "	IPR029055; IPR001347; IPR017932;	"Nucleophile aminohydrolases, N-terminal; Sugar isomerase (SIS); Glutamine amidotransferase type 2 domain; "	KOG1268	[M]	"Glucosamine 6-phosphate synthetases, contain amidotransferase and phosphosugar isomerase domains"
Tsp_08386	E5SJG3	Phosphotransferase	Tsp_08386	3	Cluster 34	Clustered	1.66667	**********KS*********	1	cytosol	phosphorylation; regulation of biological quality; glycolytic process; glucose homeostasis; single-organism process; cellular metabolic process; cellular chemical homeostasis; phosphate-containing compound metabolic process; organic substance metabolic process; homeostatic process; metabolic process; pyruvate metabolic process; generation of precursor metabolites and energy; cellular carbohydrate…		"ATP binding; nucleoside phosphate binding; phosphotransferase activity, alcohol group as acceptor; glucose binding; nucleoside binding; ion binding; monosaccharide binding; nucleotide binding; organic cyclic compound binding; heterocyclic compound binding; ribonucleoside binding; carbohydrate kinase activity; carbohydrate derivative binding; kinase activity; catalytic activity; ribonucleotide bi…	K00844	HK; hexokinase [EC:2.7.1.1]	tsp00052 Galactose metabolism - Trichinella spiralis; tsp00520 Amino sugar and nucleotide sugar metabolism - Trichinella spiralis; tsp01200 Carbon metabolism - Trichinella spiralis; tsp00051 Fructose and mannose metabolism - Trichinella spiralis; tsp00010 Glycolysis / Gluconeogenesis - Trichinella spiralis; tsp00500 Starch and sucrose metabolism - Trichinella spiralis; tsp01100 Metabolic pathways…	IPR022672; IPR022673;	"Hexokinase, N-terminal; Hexokinase, C-terminal; "	KOG1369	[G]	Hexokinase
Tsp_12132	E5SPQ2	Putative CBS domain pair	Tsp_12132	5	Cluster 35	Clustered	2	others	2	mitochondria			organic cyclic compound binding; heterocyclic compound binding; nucleoside phosphate binding; binding; adenyl nucleotide binding; nucleotide binding; small molecule binding; purine nucleotide binding;	K07200	"PRKAG; 5'-AMP-activated protein kinase, regulatory gamma subunit"	tsp04213 Longevity regulating pathway - multiple species - Trichinella spiralis; tsp04068 FoxO signaling pathway - Trichinella spiralis;	IPR000644;	CBS domain;	KOG1764	[C]	"5'-AMP-activated protein kinase, gamma subunit"
Tsp_09176	E5SK16	5'-AMP-activated protein kinase catalytic subunit alpha-2	Tsp_09176	3	Cluster 35	Clustered	2	*******E**KK*********	3	cytoskeleton	phosphorylation; cellular protein metabolic process; primary metabolic process; cellular metabolic process; phosphate-containing compound metabolic process; organic substance metabolic process; metabolic process; protein phosphorylation; phosphorus metabolic process; cellular macromolecule metabolic process; cellular protein modification process; protein metabolic process; macromolecule metabolic…		"ATP binding; nucleoside phosphate binding; phosphotransferase activity, alcohol group as acceptor; nucleoside binding; ion binding; AMP-activated protein kinase activity; protein kinase activity; nucleotide binding; organic cyclic compound binding; heterocyclic compound binding; ribonucleoside binding; carbohydrate derivative binding; kinase activity; catalytic activity; ribonucleotide binding; …	K07198	"PRKAA; 5'-AMP-activated protein kinase, catalytic alpha subunit [EC:2.7.11.11]"	tsp04150 mTOR signaling pathway - Trichinella spiralis; tsp04140 Regulation of autophagy - Trichinella spiralis; tsp04213 Longevity regulating pathway - multiple species - Trichinella spiralis; tsp04068 FoxO signaling pathway - Trichinella spiralis;	IPR028375; IPR000719; IPR032270; IPR011009;	"KA1 domain/Ssp2, C-terminal; Protein kinase domain; AMPK, C-terminal adenylate sensor domain; Protein kinase-like domain; "	KOG0583	[T]	Serine/threonine protein kinase
Tsp_05912	E5S4U5	5'-AMP-activated protein kinase subunit beta-1	PRKAB2	2	Cluster 35	Seed	2	others	1	nuclear			"protein binding; kinase activity; catalytic activity; transferase activity; binding; transferase activity, transferring phosphorus-containing groups; "	K07199	"PRKAB; 5'-AMP-activated protein kinase, regulatory beta subunit"	tsp04213 Longevity regulating pathway - multiple species - Trichinella spiralis; tsp04068 FoxO signaling pathway - Trichinella spiralis;	IPR006828; IPR014756; IPR032640;	"Association with the SNF1 complex (ASC) domain; Immunoglobulin E-set; AMP-activated protein kinase, glycogen-binding domain; "	KOG1616	[G]	Protein involved in Snf1 protein kinase complex assembly
Tsp_08936	E5S015	Eukaryotic peptide chain release factor GTP-binding subunit ERF3A	Tsp_08936	5	Cluster 36	Clustered	2	**********KR*********	4	cytosol			"nucleoside phosphate binding; nucleoside binding; ion binding; hydrolase activity, acting on acid anhydrides; hydrolase activity; nucleotide binding; nucleoside-triphosphatase activity; organic cyclic compound binding; heterocyclic compound binding; ribonucleoside binding; carbohydrate derivative binding; pyrophosphatase activity; catalytic activity; ribonucleotide binding; binding; GTPase activ…	K03267	ERF3; peptide chain release factor subunit 3	tsp03015 mRNA surveillance pathway - Trichinella spiralis;	IPR004160; IPR004161; IPR009001; IPR027417; IPR000795; IPR009000;	"Translation elongation factor EFTu/EF1A, C-terminal; Translation elongation factor EFTu-like, domain 2; Translation elongation factor EF1A/initiation factor IF2gamma, C-terminal; P-loop containing nucleoside triphosphate hydrolase; Transcription factor, GTP-binding domain; Translation protein, beta-barrel domain; "	KOG0459	[J]	Polypeptide release factor 3
Tsp_00388	E5S9J8	Eukaryotic peptide chain release factor subunit 1	Tsp_00388	2	Cluster 36	Clustered	2	**********KS*********	3	cytosol		intracellular part; cell; cell part; intracellular; cytoplasm;	"organic cyclic compound binding; translation termination factor activity; heterocyclic compound binding; RNA binding; translation factor activity, nucleic acid binding; binding; nucleic acid binding; translation release factor activity, codon specific; translation release factor activity; "	K03265	ETF1; peptide chain release factor subunit 1	tsp03015 mRNA surveillance pathway - Trichinella spiralis;	IPR005141; IPR029064; IPR005142; IPR005140; IPR024049;	"eRF1 domain 2; 50S ribosomal protein L30e-like; eRF1 domain 3; eRF1 domain 1/Pelota-like; Peptide Chain Release Factor eRF1/aRF1, N-terminal; "	KOG0688	[J]	Peptide chain release factor 1 (eRF1)
Tsp_09417	E5SQS0	Uncharacterized protein	Tsp_09417	2	Cluster 36	Seed	2	**********KK*********	2	nuclear	"cellular macromolecule catabolic process; cellular aromatic compound metabolic process; organic cyclic compound metabolic process; nitrogen compound metabolic process; primary metabolic process; cellular metabolic process; organic substance metabolic process; RNA metabolic process; RNA catabolic process; organic substance catabolic process; cellular nitrogen compound catabolic process; aromatic …	intracellular part; cell; cell part; intracellular; cytoplasm;	"nucleoside phosphate binding; hydrolase activity, acting on acid anhydrides; hydrolase activity; heterocyclic compound binding; organic cyclic compound binding; pyrophosphatase activity; catalytic activity; ribonucleotide binding; binding; purine ribonucleoside binding; cation binding; anion binding; adenyl ribonucleotide binding; adenyl nucleotide binding; hydrolase activity, acting on acid anh…	K14326	UPF1; regulator of nonsense transcripts 1 [EC:3.6.4.-]	tsp03015 mRNA surveillance pathway - Trichinella spiralis; tsp03013 RNA transport - Trichinella spiralis;	IPR027417; IPR018999;	"P-loop containing nucleoside triphosphate hydrolase; RNA helicase UPF1, UPF2-interacting domain; "	KOG1802	[A]	RNA helicase nonsense mRNA reducing factor (pNORF1)
Tsp_07481	E5RZ88	Golgi SNAP receptor complex member 1	Tsp_07481	3	Cluster 37	Clustered	2	**********KR*********	1	cytosol	transport; intracellular transport; establishment of localization in cell; single-organism localization; vesicle-mediated transport; single-organism process; Golgi vesicle transport; cytoplasmic transport; localization; ER to Golgi vesicle-mediated transport; single-organism intracellular transport; cellular localization; establishment of localization; single-organism transport;	intracellular organelle; membrane; bounding membrane of organelle; organelle membrane; cytoplasm; intracellular organelle part; cis-Golgi network; Golgi membrane; endomembrane system; intrinsic component of membrane; intracellular part; cell; integral component of membrane; organelle part; intracellular membrane-bounded organelle; organelle; membrane part; intracellular; cell part; Golgi apparatu…		K08495	GOSR1; golgi SNAP receptor complex member 1	tsp04130 SNARE interactions in vesicular transport - Trichinella spiralis;			KOG3208	[U]	SNARE protein GS28
Tsp_07033	E5S6T7	Sly1 protein-like protein	Tsp_07033	3	Cluster 37	Clustered	2	others	2	"cytosol, nuclear"	vesicle docking involved in exocytosis; vesicle-mediated transport; single-organism cellular process; single-organism process; vesicle docking; membrane docking; cellular localization; establishment of localization; transport; establishment of localization in cell; single-organism localization; secretion by cell; localization; cellular process; secretion; single-organism transport; exocytosis;	intracellular organelle; ribosome; mitochondrial matrix; organellar small ribosomal subunit; mitochondrial part; intracellular non-membrane-bounded organelle; small ribosomal subunit; cytoplasm; intracellular organelle part; macromolecular complex; intracellular part; mitochondrial ribosome; cell; organellar ribosome; organelle part; mitochondrion; non-membrane-bounded organelle; organelle; intra…	structural constituent of ribosome; structural molecule activity;	K19998			IPR027482;	"Sec1-like, domain 2; "	KOG1301	[U]	Vesicle trafficking protein Sly1 (Sec1 family)
Tsp_03743	E5SH18	Alpha-soluble NSF attachment protein	Tsp_03743	4	Cluster 37	Seed	2	*******E**KK*********	3	cytosol	establishment of protein localization; transport; intracellular transport; cellular macromolecule localization; establishment of localization in cell; intracellular protein transport; organic substance transport; protein localization; macromolecule localization; cellular protein localization; localization; protein transport; establishment of localization; cellular localization;		protein binding; binding;	K15296			IPR011990;	Tetratricopeptide-like helical domain;	KOG1586	[U]	"Protein required for fusion of vesicles in vesicular transport, alpha-SNAP"
Tsp_11762	E5SNJ0	Cell division control protein 2	Tsp_11762	6	Cluster 38	Clustered	2	**********KK*********	1	cytosol	phosphorylation; single-organism cellular process; cellular protein metabolic process; single-organism process; primary metabolic process; cellular metabolic process; phosphate-containing compound metabolic process; organic substance metabolic process; metabolic process; protein phosphorylation; phosphorus metabolic process; cellular macromolecule metabolic process; cellular protein modification …		"ATP binding; nucleoside phosphate binding; phosphotransferase activity, alcohol group as acceptor; nucleoside binding; ion binding; nucleotide binding; protein kinase activity; organic cyclic compound binding; heterocyclic compound binding; ribonucleoside binding; carbohydrate derivative binding; kinase activity; ribonucleotide binding; catalytic activity; binding; purine ribonucleoside binding;…	K02087			IPR000719; IPR011009;	Protein kinase domain; Protein kinase-like domain;	KOG0594	[R]	Protein kinase PCTAIRE and related kinases
Tsp_05726	E5STA5	G2/mitotic-specific cyclin-B2	ccnb2	2	Cluster 38	Clustered	2	**********KK*********	1	cytosol	regulation of cellular process; regulation of protein kinase activity; regulation of phosphorylation; regulation of phosphorus metabolic process; regulation of primary metabolic process; regulation of macromolecule metabolic process; regulation of protein modification process; regulation of protein phosphorylation; single-organism cellular process; single-organism process; regulation of cellular …	organelle; intracellular membrane-bounded organelle; intracellular organelle; nucleus; cell part; intracellular; intracellular part; membrane-bounded organelle; cell;		K05868	CCNB; cyclin B	tsp04068 FoxO signaling pathway - Trichinella spiralis;	IPR004367; IPR013763; IPR006671;	"Cyclin, C-terminal domain; Cyclin-like; Cyclin, N-terminal; "	KOG0653	[D]	Cyclin B and related kinase-activating proteins
Tsp_02561	E5S136	Serine/threonine-protein kinase PLK	Tsp_02561	2	Cluster 38	Clustered	2	**********KS*********	1	cytosol	phosphorylation; cellular protein metabolic process; primary metabolic process; cellular metabolic process; phosphate-containing compound metabolic process; organic substance metabolic process; metabolic process; protein phosphorylation; phosphorus metabolic process; cellular macromolecule metabolic process; cellular protein modification process; protein metabolic process; macromolecule metabolic…		"ATP binding; nucleoside phosphate binding; phosphotransferase activity, alcohol group as acceptor; nucleoside binding; ion binding; protein binding; nucleotide binding; protein kinase activity; organic cyclic compound binding; heterocyclic compound binding; ribonucleoside binding; carbohydrate derivative binding; kinase activity; ribonucleotide binding; catalytic activity; binding; purine ribonu…	K06631	PLK1; polo-like kinase 1 [EC:2.7.11.21]	tsp04068 FoxO signaling pathway - Trichinella spiralis;	IPR033701; IPR000959; IPR000719; IPR033695; IPR011009;	First polo-box domain; POLO box domain; Protein kinase domain; Second polo-box domain; Protein kinase-like domain;	KOG0575	[D]	Polo-like serine/threonine protein kinase
Tsp_09503	E5SR09	"""Putative ATPase, AAA family"""	Tsp_09503	6	Cluster 39	Clustered	1.66667	**********K*R********	6	cytosol			"ATP binding; nucleoside phosphate binding; nucleoside binding; ion binding; hydrolase activity, acting on acid anhydrides; hydrolase activity; nucleotide binding; nucleoside-triphosphatase activity; organic cyclic compound binding; heterocyclic compound binding; ribonucleoside binding; carbohydrate derivative binding; pyrophosphatase activity; catalytic activity; ribonucleotide binding; binding;…	K13525	VCP; transitional endoplasmic reticulum ATPase	tsp04141 Protein processing in endoplasmic reticulum - Trichinella spiralis;	IPR029067; IPR003959; IPR015415; IPR004201; IPR027417; IPR003593; IPR009010; IPR003338;	"CDC48 domain 2-like; ATPase, AAA-type, core; Vps4 oligomerisation, C-terminal; CDC48, domain 2; P-loop containing nucleoside triphosphate hydrolase; AAA+ ATPase domain; Aspartate decarboxylase-like domain; CDC48, N-terminal subdomain; "	KOG0730	[O]	AAA+-type ATPase
Tsp_11820	E5SRC3	Eukaryotic initiation factor 4A-III	Tsp_11820	3	Cluster 39	Seed	2	**********KR*********	3	nuclear			"nucleoside phosphate binding; ATP-dependent helicase activity; hydrolase activity, acting on acid anhydrides; translation initiation factor activity; hydrolase activity; ATPase activity; heterocyclic compound binding; organic cyclic compound binding; pyrophosphatase activity; catalytic activity; ribonucleotide binding; binding; purine ribonucleoside binding; anion binding; adenyl ribonucleotide …	K13025	EIF4A3; ATP-dependent RNA helicase [EC:3.6.4.13]	tsp03040 Spliceosome - Trichinella spiralis; tsp03015 mRNA surveillance pathway - Trichinella spiralis; tsp03013 RNA transport - Trichinella spiralis;	IPR011545; IPR014014; IPR007716; IPR007717; IPR014001; IPR027417; IPR001650;	"DEAD/DEAH box helicase domain; RNA helicase, DEAD-box type, Q motif; NPL4, zinc-binding putative; Nuclear pore localisation protein NPL4, C-terminal; Helicase superfamily 1/2, ATP-binding domain; P-loop containing nucleoside triphosphate hydrolase; Helicase, C-terminal; "	KOG0328	[J]	"Predicted ATP-dependent RNA helicase FAL1, involved in rRNA maturation, DEAD-box superfamily"
Tsp_00624	E5SA50	Phospholipase A-2-activating protein	Plaa	4	Cluster 39	Clustered	1.66667	**********KK*********	3	cytosol			protein binding; binding;	K14018	PLAA; phospholipase A-2-activating protein	tsp04141 Protein processing in endoplasmic reticulum - Trichinella spiralis;	IPR015155; IPR017986; IPR011989; IPR015943; IPR016024; IPR013535;	"PLAA family ubiquitin binding, PFU; WD40-repeat-containing domain; Armadillo-like helical; WD40/YVTN repeat-like-containing domain; Armadillo-type fold; PUL domain; "	KOG0301	[I]	Phospholipase A2-activating protein (contains WD40 repeats)
Tsp_03154	E5S2U5	Dihydrolipoyl dehydrogenase	Tsp_03154	16	Cluster 4	Clustered	6.53333	others	9	cytosol	regulation of cellular process; homeostatic process; regulation of biological quality; metabolic process; regulation of biological process; oxidation-reduction process; single-organism metabolic process; cell redox homeostasis; single-organism cellular process; cellular homeostasis; single-organism process; cellular process; biological regulation;		"dihydrolipoyl dehydrogenase activity; oxidoreductase activity, acting on NAD(P)H; nucleoside phosphate binding; flavin adenine dinucleotide binding; ion binding; nucleotide binding; cofactor binding; oxidoreductase activity, acting on a sulfur group of donors, NAD(P) as acceptor; oxidoreductase activity; heterocyclic compound binding; organic cyclic compound binding; catalytic activity; binding;…	K00382	DLD; dihydrolipoamide dehydrogenase [EC:1.8.1.4]	"tsp00620 Pyruvate metabolism - Trichinella spiralis; tsp00020 Citrate cycle (TCA cycle) - Trichinella spiralis; tsp00640 Propanoate metabolism - Trichinella spiralis; tsp01100 Metabolic pathways - Trichinella spiralis; tsp00260 Glycine, serine and threonine metabolism - Trichinella spiralis; tsp01200 Carbon metabolism - Trichinella spiralis; tsp00010 Glycolysis / Gluconeogenesis - Trichinella sp…	IPR016156; IPR004099; IPR023753;	"FAD/NAD-linked reductase, dimerisation domain; Pyridine nucleotide-disulphide oxidoreductase, dimerisation domain; FAD/NAD(P)-binding domain; "	KOG1335	[C]	Dihydrolipoamide dehydrogenase
Tsp_08473	E5SJQ4	Acetyltransferase component of pyruvate dehydrogenase complex	Tsp_08473	17	Cluster 4	Clustered	6.80556	*******E**KK*********	6	cytosol	pyruvate metabolic process; metabolic process; single-organism metabolic process; small molecule metabolic process; single-organism cellular process; carboxylic acid metabolic process; single-organism process; monocarboxylic acid metabolic process; organic acid metabolic process; cellular process; cellular metabolic process; oxoacid metabolic process; organic substance metabolic process;	mitochondrial matrix; intracellular organelle; mitochondrial part; cytoplasm; intracellular organelle part; macromolecular complex; intracellular part; pyruvate dehydrogenase complex; cell; mitochondrion; organelle part; membrane-enclosed lumen; organelle; intracellular membrane-bounded organelle; catalytic complex; intracellular organelle lumen; cell part; intracellular; oxidoreductase complex; …	"S-acyltransferase activity; dihydrolipoyllysine-residue acetyltransferase activity; transferase activity, transferring acyl groups; catalytic activity; S-acetyltransferase activity; transferase activity, transferring acyl groups other than amino-acyl groups; dihydrolipoamide S-acyltransferase activity; transferase activity; acetyltransferase activity; "	K00627	DLAT; pyruvate dehydrogenase E2 component (dihydrolipoamide acetyltransferase) [EC:2.3.1.12]	tsp00620 Pyruvate metabolism - Trichinella spiralis; tsp01200 Carbon metabolism - Trichinella spiralis; tsp00020 Citrate cycle (TCA cycle) - Trichinella spiralis; tsp00010 Glycolysis / Gluconeogenesis - Trichinella spiralis; tsp01100 Metabolic pathways - Trichinella spiralis;	IPR004167; IPR001078; IPR011053; IPR000089; IPR023213;	"E3-binding domain; 2-oxoacid dehydrogenase acyltransferase, catalytic domain; Single hybrid motif; Biotin/lipoyl attachment; Chloramphenicol acetyltransferase-like domain; "	KOG0557	[C]	Dihydrolipoamide acetyltransferase
Tsp_08643	E5SMT3	Pyruvate dehydrogenase E1 component subunit alpha	Tsp_08643	15	Cluster 4	Clustered	6.53333	**********K*K********	3	mitochondria	cofactor biosynthetic process; glycolytic process; single-organism process; biosynthetic process; cellular metabolic process; thioester biosynthetic process; sulfur compound biosynthetic process; organic substance metabolic process; acetyl-CoA biosynthetic process; metabolic process; pyruvate metabolic process; generation of precursor metabolites and energy; monocarboxylic acid metabolic process;…	intracellular membrane-bounded organelle; organelle; intracellular organelle; cell part; intracellular; intracellular part; membrane-bounded organelle; cell;	"pyruvate dehydrogenase activity; pyruvate dehydrogenase (acetyl-transferring) activity; catalytic activity; oxidoreductase activity, acting on the aldehyde or oxo group of donors, disulfide as acceptor; oxidoreductase activity; oxidoreductase activity, acting on the aldehyde or oxo group of donors; "	K00161	PDHA; pyruvate dehydrogenase E1 component alpha subunit [EC:1.2.4.1]	tsp00620 Pyruvate metabolism - Trichinella spiralis; tsp01200 Carbon metabolism - Trichinella spiralis; tsp00020 Citrate cycle (TCA cycle) - Trichinella spiralis; tsp00010 Glycolysis / Gluconeogenesis - Trichinella spiralis; tsp01100 Metabolic pathways - Trichinella spiralis;	IPR029061; IPR001017;	"Thiamin diphosphate-binding fold; Dehydrogenase, E1 component; "	KOG0225	[C]	"Pyruvate dehydrogenase E1, alpha subunit"
Tsp_03114	E5S2Q2	"""Pyruvate dehydrogenase complex, E1 component, pyruvate dehydrogenase, beta subunit"""	Tsp_03114	18	Cluster 4	Clustered	6.53333	others	3	cytosol	cofactor biosynthetic process; cellular response to stress; cellular aromatic compound metabolic process; DNA metabolic process; single-organism process; biosynthetic process; response to stimulus; cellular metabolic process; thioester biosynthetic process; sulfur compound biosynthetic process; organic substance metabolic process; acetyl-CoA biosynthetic process; pyruvate metabolic process; metab…		"methyltransferase activity; catalytic activity; oxidoreductase activity, acting on the aldehyde or oxo group of donors; S-methyltransferase activity; methylated-DNA-[protein]-cysteine S-methyltransferase activity; transferase activity, transferring one-carbon groups; pyruvate dehydrogenase activity; pyruvate dehydrogenase (acetyl-transferring) activity; transferase activity; oxidoreductase activ…	K00162	PDHB; pyruvate dehydrogenase E1 component beta subunit [EC:1.2.4.1]	tsp00620 Pyruvate metabolism - Trichinella spiralis; tsp01200 Carbon metabolism - Trichinella spiralis; tsp00020 Citrate cycle (TCA cycle) - Trichinella spiralis; tsp00010 Glycolysis / Gluconeogenesis - Trichinella spiralis; tsp01100 Metabolic pathways - Trichinella spiralis;	IPR011991; IPR009014; IPR033248; IPR007872; IPR029061; IPR005475; IPR014048;	"Winged helix-turn-helix DNA-binding domain; Transketolase C-terminal/Pyruvate-ferredoxin oxidoreductase domain II; Transketolase, C-terminal domain; Zinc finger, DPH-type; Thiamin diphosphate-binding fold; Transketolase-like, pyrimidine-binding domain; Methylated-DNA-[protein]-cysteine S-methyltransferase, DNA binding; "	KOG0524	[C]	"Pyruvate dehydrogenase E1, beta subunit"
Tsp_07708	E5S7M0	Oxoglutarate dehydrogenase	Tsp_07708	17	Cluster 4	Clustered	7	**********KR*********	4	cytosol	cellular aromatic compound metabolic process; single-organism process; cellular metabolic process; organic substance metabolic process; metabolic process; generation of precursor metabolites and energy; heterocycle metabolic process; nucleobase-containing compound metabolic process; cellular nitrogen compound metabolic process; macromolecule metabolic process; cellular process; ncRNA processing; …		"vitamin binding; ion binding; oxidoreductase activity, acting on the aldehyde or oxo group of donors; hydrolase activity; cofactor binding; sulfur compound binding; thiamine pyrophosphate binding; oxidoreductase activity; heterocyclic compound binding; organic cyclic compound binding; catalytic activity; binding; nuclease activity; hydrolase activity, acting on ester bonds; cation binding; anion…	K00164	OGDH; 2-oxoglutarate dehydrogenase E1 component [EC:1.2.4.2]	tsp01200 Carbon metabolism - Trichinella spiralis; tsp00380 Tryptophan metabolism - Trichinella spiralis; tsp00310 Lysine degradation - Trichinella spiralis; tsp00020 Citrate cycle (TCA cycle) - Trichinella spiralis; tsp01100 Metabolic pathways - Trichinella spiralis;	IPR001017; IPR029061; IPR005475; IPR031717;	"Dehydrogenase, E1 component; Thiamin diphosphate-binding fold; Transketolase-like, pyrimidine-binding domain; Multifunctional 2-oxoglutarate metabolism enzyme, C-terminal; "	KOG0450	[G]	"2-oxoglutarate dehydrogenase, E1 subunit"
Tsp_09576	E5SR83	Succinate dehydrogenase [ubiquinone] iron-sulfur subunit (IP)	Tsp_09576	13	Cluster 4	Clustered	5.85455	**********KR*********	2	cytosol	tricarboxylic acid metabolic process; oxidation-reduction process; small molecule metabolic process; single-organism cellular process; tricarboxylic acid cycle; single-organism process; primary metabolic process; cellular respiration; cellular metabolic process; organic substance metabolic process; citrate metabolic process; metabolic process; generation of precursor metabolites and energy; aerob…		"electron carrier activity; 2 iron, 2 sulfur cluster binding; catalytic activity; binding; iron-sulfur cluster binding; metal cluster binding; oxidoreductase activity; "	K00235	SDHB; succinate dehydrogenase (ubiquinone) iron-sulfur subunit [EC:1.3.5.1]	tsp01200 Carbon metabolism - Trichinella spiralis; tsp00020 Citrate cycle (TCA cycle) - Trichinella spiralis; tsp01100 Metabolic pathways - Trichinella spiralis; tsp00190 Oxidative phosphorylation - Trichinella spiralis;	IPR001041; IPR012675; IPR025192;	2Fe-2S ferredoxin-type iron-sulfur binding domain; Beta-grasp domain; Succinate dehydogenase/fumarate reductase N-terminal;	KOG3049	[C]	"Succinate dehydrogenase, Fe-S protein subunit"
Tsp_08772	E5SN60	Dehydrogenase E1 component superfamily	Tsp_08772	14	Cluster 4	Clustered	6.53333	Unknown	1	mitochondria	metabolic process;		"catalytic activity; oxidoreductase activity, acting on the aldehyde or oxo group of donors, disulfide as acceptor; oxidoreductase activity; oxidoreductase activity, acting on the aldehyde or oxo group of donors; "	K00161	PDHA; pyruvate dehydrogenase E1 component alpha subunit [EC:1.2.4.1]	tsp00620 Pyruvate metabolism - Trichinella spiralis; tsp01200 Carbon metabolism - Trichinella spiralis; tsp00020 Citrate cycle (TCA cycle) - Trichinella spiralis; tsp00010 Glycolysis / Gluconeogenesis - Trichinella spiralis; tsp01100 Metabolic pathways - Trichinella spiralis;	IPR001017; IPR029061;	"Dehydrogenase, E1 component; Thiamin diphosphate-binding fold; "	KOG0225	[C]	"Pyruvate dehydrogenase E1, alpha subunit"
Tsp_02501	E5S0X4	"""Putative ubiquinol-cytochrome c reductase, iron-sulfur subunit"""	Tsp_02501	15	Cluster 4	Clustered	6.80556	**********KS*********	2	plasma membrane	"cellular aromatic compound metabolic process; nucleic acid-templated transcription; single-organism process; biosynthetic process; DNA-templated transcription, elongation; cellular metabolic process; organic substance metabolic process; establishment of localization; metabolic process; heterocycle metabolic process; aromatic compound biosynthetic process; nucleobase-containing compound metabolic…	membrane; cytoplasmic vesicle; membrane-bounded vesicle; cytoplasmic membrane-bounded vesicle; vesicle; cytoplasm; macromolecular complex; intracellular part; cell; organelle part; membrane-enclosed lumen; nucleoplasm; catalytic complex; intracellular organelle lumen; synaptic vesicle; cell part; intracellular; membrane-bounded organelle; nucleoplasm part; organelle lumen; synapse part; intracell…	"2 iron, 2 sulfur cluster binding; DNA binding; RNA polymerase activity; ubiquinol-cytochrome-c reductase activity; ion transmembrane transporter activity; oxidoreductase activity, acting on diphenols and related substances as donors; ion binding; substrate-specific transporter activity; monovalent inorganic cation transmembrane transporter activity; hydrogen ion transmembrane transporter activit…				IPR008253; IPR011991; IPR006317; IPR010844; IPR017941; IPR019464; IPR004192;	"Marvel domain; Winged helix-turn-helix DNA-binding domain; Ubiquinol-cytochrome c reductase, iron-sulphur subunit; Occludin homology domain; Rieske [2Fe-2S] iron-sulphur domain; RNA polymerase II elongation factor ELL, N-terminal; Ubiquinol cytochrome reductase, transmembrane domain; "	KOG1671	[C]	"Ubiquinol cytochrome c reductase, subunit RIP1"
Tsp_01728	E5SDB5	ATP-citrate synthase	Tsp_01728	24	Cluster 4	Clustered	6.41667	**********KR*********	4	peroxisome	metabolic process; carbohydrate metabolic process; primary metabolic process; cellular process; cellular metabolic process; cellular carbohydrate metabolic process; organic substance metabolic process;	intracellular part; cell; cell part; intracellular; cytoplasm;	"ATP binding; nucleoside phosphate binding; transferase activity, transferring acyl groups, acyl groups converted into alkyl on transfer; nucleoside binding; ion binding; nucleotide binding; cofactor binding; ATP citrate synthase activity; organic cyclic compound binding; heterocyclic compound binding; ribonucleoside binding; transferase activity, transferring acyl groups; carbohydrate derivative…	K01648	ACLY; ATP citrate (pro-S)-lyase [EC:2.3.3.8]	tsp00020 Citrate cycle (TCA cycle) - Trichinella spiralis; tsp01100 Metabolic pathways - Trichinella spiralis;	IPR005811; IPR032263; IPR016040; IPR013816; IPR003781; IPR016143; IPR016102;	"ATP-citrate lyase/succinyl-CoA ligase; ATP-citrate synthase, citrate-binding domain; NAD(P)-binding domain; ATP-grasp fold, subdomain 2; CoA-binding; Citrate synthase-like, small alpha subdomain; Succinyl-CoA synthetase-like; "	KOG1254	[C]	ATP-citrate lyase
Tsp_05195	E5SXA7	Putative 2-oxo acid dehydrogenase acyltransferase	Tsp_05195	10	Cluster 4	Clustered	5.78571	**********KR*********	2	cytosol	metabolic process;		"transferase activity, transferring acyl groups; catalytic activity; transferase activity; "				IPR001078; IPR023213;	"2-oxoacid dehydrogenase acyltransferase, catalytic domain; Chloramphenicol acetyltransferase-like domain; "	KOG0557	[C]	Dihydrolipoamide acetyltransferase
Tsp_07707	E5S7L9	Uncharacterized protein	Tsp_07707	13	Cluster 4	Seed	7	**********KS*********	2	mitochondria	tricarboxylic acid metabolic process; oxidation-reduction process; small molecule metabolic process; single-organism cellular process; tricarboxylic acid cycle; single-organism process; primary metabolic process; cellular respiration; cellular metabolic process; organic substance metabolic process; citrate metabolic process; metabolic process; generation of precursor metabolites and energy; aerob…		"vitamin binding; ion binding; oxidoreductase activity, acting on the aldehyde or oxo group of donors; cofactor binding; sulfur compound binding; thiamine pyrophosphate binding; oxidoreductase activity; heterocyclic compound binding; organic cyclic compound binding; catalytic activity; binding; cation binding; anion binding; oxoglutarate dehydrogenase (succinyl-transferring) activity; oxidoreduct…				IPR032106;	"2-oxoglutarate dehydrogenase E1 component, N-terminal domain; "	KOG0450	[G]	"2-oxoglutarate dehydrogenase, E1 subunit"
Tsp_09085	E5S0H8	WD repeat-containing protein 5	Tsp_09085	2	Cluster 40	Clustered	2	Unknown	1	cytosol			protein binding; binding;	K14963			IPR017986; IPR015943;	WD40-repeat-containing domain; WD40/YVTN repeat-like-containing domain;	KOG0266	[R]	WD40 repeat-containing protein
Tsp_05399	E5SSB8	Set1 complex component Ash2	Tsp_05399	3	Cluster 40	Clustered	2	**********KS*********	1	cytosol			protein binding; binding;	K14964			IPR001870; IPR013320; IPR003877;	B30.2/SPRY domain; Concanavalin A-like lectin/glucanase domain; SPRY domain;	KOG2626	[BK]	"Histone H3 (Lys4) methyltransferase complex, subunit CPS60/ASH2/BRE2"
Tsp_06154	E5S5J4	Putative fibronectin type III domain protein	Tsp_06154	2	Cluster 40	Clustered	2	**********K*K********	1	"cytosol, nuclear"			protein binding; binding;	K14966	HCFC; host cell factor	tsp04212 Longevity regulating pathway - worm - Trichinella spiralis;	IPR013783; IPR003961; IPR015915;	Immunoglobulin-like fold; Fibronectin type III; Kelch-type beta propeller;	KOG4152	[DK]	Host cell transcription factor HCFC1
Tsp_11412	E5SV00	Histone deacetylase	Tsp_11412	3	Cluster 41	Clustered	2	Unknown	1	mitochondria	"nucleic acid-templated transcription; single-organism process; biosynthetic process; cellular metabolic process; regulation of RNA biosynthetic process; metabolic process; protein metabolic process; macromolecule metabolic process; macromolecule deacylation; protein deacetylation; regulation of gene expression; heterocycle biosynthetic process; regulation of cellular biosynthetic process; regula…	organelle; intracellular membrane-bounded organelle; intracellular organelle; nucleus; cell part; intracellular; intracellular part; membrane-bounded organelle; cell;	"NAD-dependent histone deacetylase activity (H3-K14 specific); NAD-dependent histone deacetylase activity; hydrolase activity; NAD-dependent histone deacetylase activity (H3-K9 specific); histone deacetylase activity; histone deacetylase activity (H4-K16 specific); NAD-dependent histone deacetylase activity (H3-K18 specific); histone deacetylase activity (H3-K14 specific); protein deacetylase act…	K06067	HDAC1_2; histone deacetylase 1/2 [EC:3.5.1.98]	tsp04330 Notch signaling pathway - Trichinella spiralis; tsp04213 Longevity regulating pathway - multiple species - Trichinella spiralis;	IPR023801;	Histone deacetylase domain;	KOG1342	[B]	"Histone deacetylase complex, catalytic component RPD3"
Tsp_05180	E5SX92	Histone-binding protein RBBP4	Tsp_05180	7	Cluster 41	Clustered	2	others	1	cytosol		organelle; intracellular membrane-bounded organelle; intracellular organelle; nucleus; cell part; intracellular; intracellular part; membrane-bounded organelle; cell;	protein binding; binding;	K10752			IPR022052; IPR017986; IPR015943;	"Histone-binding protein RBBP4, N-terminal; WD40-repeat-containing domain; WD40/YVTN repeat-like-containing domain; "	KOG0264	[B]	"Nucleosome remodeling factor, subunit CAF1/NURF55/MSI1"
Tsp_09343	E5SKI6	Putative ELM2 domain protein	Tsp_09343	2	Cluster 41	Seed	2	others	3	nuclear	"regulation of cellular process; regulation of gene expression; regulation of transcription, DNA-templated; regulation of cellular biosynthetic process; regulation of primary metabolic process; regulation of macromolecule metabolic process; regulation of nucleobase-containing compound metabolic process; regulation of macromolecule biosynthetic process; regulation of cellular metabolic process; re…		DNA binding; macromolecular complex binding; ion binding; chromatin binding; sequence-specific DNA binding; zinc ion binding; sequence-specific DNA binding transcription factor activity; heterocyclic compound binding; organic cyclic compound binding; transition metal ion binding; binding; nucleic acid binding; nucleic acid binding transcription factor activity; metal ion binding; cation binding;	K11660			IPR000949; IPR017884; IPR001005; IPR009057; IPR002744; IPR001025; IPR007087; IPR000679;	"ELM2 domain; SANT domain; SANT/Myb domain; Homeodomain-like; Domain of unknown function DUF59; Bromo adjacent homology (BAH) domain; Zinc finger, C2H2; Zinc finger, GATA-type; "	KOG3554	[B]	"Histone deacetylase complex, MTA1 component"
Tsp_04091	E5SI25	GTP-binding nuclear protein	T01_2222	6	Cluster 42	Clustered	1.4	*******E**KK*********	6	cytosol	regulation of cellular process; single organism signaling; cellular response to stimulus; intracellular transport; intracellular signal transduction; single-organism cellular process; single-organism process; nuclear transport; organic substance transport; small GTPase mediated signal transduction; signaling; response to stimulus; protein transport; establishment of localization; cellular localiz…		"nucleoside phosphate binding; nucleoside binding; ion binding; hydrolase activity, acting on acid anhydrides; hydrolase activity; nucleotide binding; nucleoside-triphosphatase activity; organic cyclic compound binding; heterocyclic compound binding; ribonucleoside binding; carbohydrate derivative binding; pyrophosphatase activity; catalytic activity; ribonucleotide binding; binding; GTPase activ…	K07936	RAN; GTP-binding nuclear protein Ran	tsp03008 Ribosome biogenesis in eukaryotes - Trichinella spiralis; tsp03013 RNA transport - Trichinella spiralis;	IPR005225; IPR027417;	Small GTP-binding protein domain; P-loop containing nucleoside triphosphate hydrolase;	KOG0096	[U]	"GTPase Ran/TC4/GSP1 (nuclear protein transport pathway), small G protein superfamily"
Tsp_05508	E5SSN3	Importin subunit beta-1	Tsp_05508	4	Cluster 42	Clustered	1.4	*******E**KK*********	2	plasma membrane	intracellular transport; nuclear transport; organic substance transport; protein transport; establishment of localization; cellular localization; transport; establishment of protein localization; cellular macromolecule localization; establishment of localization in cell; intracellular protein transport; nucleocytoplasmic transport; cytoplasmic transport; localization; cellular protein localizatio…		small GTPase binding; protein transporter activity; Ras GTPase binding; binding; substrate-specific transporter activity; protein binding; Ran GTPase binding; GTPase binding; enzyme binding; transporter activity;	K14293	KPNB1; importin subunit beta-1	tsp03013 RNA transport - Trichinella spiralis;	IPR001494; IPR011989; IPR016024;	"Importin-beta, N-terminal domain; Armadillo-like helical; Armadillo-type fold; "	KOG1241	[YU]	Karyopherin (importin) beta 1
Tsp_00378	E5S9I9	Putative RanBP1 domain protein	RGPD1	3	Cluster 42	Seed	1.66667	**********K**R*******	4	endoplasmic reticulum	transport; intracellular transport; establishment of localization in cell; localization; establishment of localization; cellular localization;		cation binding; metal ion binding; zinc ion binding; transition metal ion binding; binding; ion binding;	K12172	RANBP2; E3 SUMO-protein ligase RanBP2	tsp03013 RNA transport - Trichinella spiralis;	IPR000156; IPR011993; IPR001876;	"Ran binding domain; PH domain-like; Zinc finger, RanBP2-type; "	KOG0864	[U]	Ran-binding protein RANBP1 and related RanBD domain proteins
Tsp_05558	E5SST5	Putative RNA methyltransferase NOL1	Tsp_05558	11	Cluster 43	Seed	1.47273	Unknown	1	cytosol	rRNA metabolic process; ncRNA processing; cellular component biogenesis; ribonucleoprotein complex biogenesis; cellular aromatic compound metabolic process; ribosome biogenesis; organic cyclic compound metabolic process; nitrogen compound metabolic process; primary metabolic process; cellular metabolic process; organic substance metabolic process; RNA metabolic process; metabolic process; nucleic…		"organic cyclic compound binding; heterocyclic compound binding; RNA binding; S-adenosylmethionine-dependent methyltransferase activity; methyltransferase activity; catalytic activity; binding; nucleic acid binding; transferase activity, transferring one-carbon groups; transferase activity; "	K14835			IPR001678; IPR029063; IPR011023; IPR031341;	"SAM-dependent methyltransferase RsmB/NOP2-type; S-adenosyl-L-methionine-dependent methyltransferase; Nop2p; Ribosomal RNA small subunit methyltransferase F, N-terminal; "	KOG1122	[A]	tRNA and rRNA cytosine-C5-methylase (nucleolar protein NOL1/NOP2)
Tsp_13264	E5T1Z3	Putative small GTP-binding protein domain protein (Fragment)	Tsp_13264	5	Cluster 43	Clustered	1.4	**********KR*********	1	nuclear			"nucleoside phosphate binding; nucleoside binding; ion binding; hydrolase activity, acting on acid anhydrides; hydrolase activity; nucleotide binding; nucleoside-triphosphatase activity; organic cyclic compound binding; heterocyclic compound binding; ribonucleoside binding; carbohydrate derivative binding; pyrophosphatase activity; catalytic activity; ribonucleotide binding; binding; GTPase activ…	K14538	NUG1; nuclear GTP-binding protein	tsp03008 Ribosome biogenesis in eukaryotes - Trichinella spiralis;	IPR006073; IPR027417; IPR023179; IPR030378; IPR014813;	"GTP binding domain; P-loop containing nucleoside triphosphate hydrolase; GTP-binding protein, orthogonal bundle domain; Circularly permuted (CP)-type guanine nucleotide-binding (G) domain; Guanine nucleotide-binding protein-like 3, N-terminal domain; "	KOG2484	[R]	GTPase
Tsp_01458	E5SCJ7	Nucleolar complex-associated protein	Tsp_01458	4	Cluster 43	Clustered	1.4	others	1	cytosol			binding;	K14834			IPR005612; IPR016024; IPR011501;	"CCAAT-binding factor; Armadillo-type fold; Nucleolar complex-associated protein 3, N-terminal; "	KOG2153	[JU]	Protein involved in the nuclear export of pre-ribosomes
Tsp_03824	E5SHA0	Pyrroline-5-carboxylate reductase	Tsp_03824	4	Cluster 44	Clustered	2	**********KS*********	2	cytoskeleton	organic acid biosynthetic process; single-organism process; biosynthetic process; organonitrogen compound biosynthetic process; cellular metabolic process; glutamine family amino acid biosynthetic process; organic substance metabolic process; metabolic process; cellular amino acid metabolic process; heterocycle metabolic process; alpha-amino acid biosynthetic process; proline metabolic process; c…		"oxidoreductase activity, acting on the CH-NH group of donors; oxidoreductase activity, acting on the CH-NH group of donors, NAD or NADP as acceptor; catalytic activity; pyrroline-5-carboxylate reductase activity; oxidoreductase activity; "	K00286	proC; pyrroline-5-carboxylate reductase [EC:1.5.1.2]	tsp00330 Arginine and proline metabolism - Trichinella spiralis; tsp01230 Biosynthesis of amino acids - Trichinella spiralis; tsp01100 Metabolic pathways - Trichinella spiralis;	IPR028939; IPR008927; IPR016040; IPR029036;	"Pyrroline-5-carboxylate reductase, catalytic, N-terminal; 6-phosphogluconate dehydrogenase C-terminal domain-like; NAD(P)-binding domain; Pyrroline-5-carboxylate reductase, dimerisation domain; "	KOG3124	[E]	Pyrroline-5-carboxylate reductase
Tsp_11696	E5SPY4	Putative caspase recruitment domain protein	Tsp_11696	6	Cluster 44	Clustered	2	others	1	"cytosol, nuclear"	regulation of cellular process; regulation of cell death; peptide metabolic process; death; regulation of programmed cell death; cellular modified amino acid biosynthetic process; single-organism process; biosynthetic process; organonitrogen compound biosynthetic process; cellular metabolic process; sulfur compound biosynthetic process; organic substance metabolic process; metabolic process; cell…	cell; intracellular; cell part;	"peptidase activity; nucleoside phosphate binding; glutathione synthase activity; ligase activity; cysteine-type peptidase activity; hydrolase activity; organic cyclic compound binding; heterocyclic compound binding; catalytic activity; ribonucleotide binding; binding; purine ribonucleoside binding; anion binding; cysteine-type endopeptidase activity; adenyl ribonucleotide binding; adenyl nucleot…	K01920	gshB; glutathione synthase [EC:6.3.2.3]	tsp00270 Cysteine and methionine metabolism - Trichinella spiralis; tsp00480 Glutathione metabolism - Trichinella spiralis; tsp01100 Metabolic pathways - Trichinella spiralis;	IPR001309; IPR015917; IPR011029; IPR014049; IPR014042; IPR002138; IPR016185; IPR014709; IPR029030; IPR004887; IPR001315;	"Peptidase C14, p20 domain; Peptidase C14A, caspase catalytic domain; Death-like domain; Glutathione synthase, N-terminal, eukaryotic; Glutathione synthase, alpha-helical, eukaryotic; Peptidase C14, caspase non-catalytic subunit p10; Pre-ATP-grasp domain; Glutathione synthase domain; Caspase-like domain; Glutathione synthase, substrate-binding, eukaryotic; CARD domain; "	KOG0021	[Q]	Glutathione synthetase
Tsp_01881	E5SDS1	Aminopeptidase A/I	Tsp_01881	3	Cluster 44	Clustered	2	**********KK*********	6	cytosol	proteolysis; metabolic process; macromolecule metabolic process; protein metabolic process; primary metabolic process; organic substance metabolic process;	intracellular part; cell; intracellular; cell part; cytoplasm;	"peptidase activity; exopeptidase activity; transition metal ion binding; catalytic activity; binding; ion binding; metalloexopeptidase activity; cation binding; metal ion binding; peptidase activity, acting on L-amino acid peptides; hydrolase activity; aminopeptidase activity; metallopeptidase activity; manganese ion binding; "	K11142	LAP3; cytosol aminopeptidase [EC:3.4.11.1 3.4.11.5]	tsp00480 Glutathione metabolism - Trichinella spiralis; tsp00330 Arginine and proline metabolism - Trichinella spiralis; tsp01100 Metabolic pathways - Trichinella spiralis;	IPR000819; IPR008283;	"Peptidase M17, leucyl aminopeptidase, C-terminal; Peptidase M17, leucyl aminopeptidase, N-terminal; "	KOG2597	[R]	Predicted aminopeptidase of the M17 family
Tsp_05430	E5SSF0	Glutathione S-transferase 2	Tsp_05430	2	Cluster 44	Clustered	2	**********K*K********	4	cytosol			protein binding; transferase activity; catalytic activity; binding;	K00799	GST; glutathione S-transferase [EC:2.5.1.18]	tsp00980 Metabolism of xenobiotics by cytochrome P450 - Trichinella spiralis; tsp00982 Drug metabolism - cytochrome P450 - Trichinella spiralis; tsp00480 Glutathione metabolism - Trichinella spiralis;	IPR010987; IPR004046; IPR012336; IPR004045;	"Glutathione S-transferase, C-terminal-like; Glutathione S-transferase, C-terminal; Thioredoxin-like fold; Glutathione S-transferase, N-terminal; "	KOG1695	[O]	Glutathione S-transferase
Tsp_10270	E5SUI9	Thioredoxin domain-containing protein 12	Tsp_10270	2	Cluster 44	Clustered	2	**********KK*********	1	extracellular	regulation of cellular process; homeostatic process; regulation of biological quality; regulation of biological process; cell redox homeostasis; single-organism cellular process; cellular homeostasis; single-organism process; cellular process; biological regulation;			K05360	TXNDC12; protein-disulfide reductase (glutathione) [EC:1.8.4.2]	tsp00480 Glutathione metabolism - Trichinella spiralis;	IPR012336;	Thioredoxin-like fold;
Tsp_13511	E5T2P6	Prolyl 4-hydroxylase subunit alpha-2 (Fragment)	Tsp_13511	2	Cluster 44	Seed	2	**********K*R********	1	cytosol	single-organism process; metabolic process; oxidation-reduction process; single-organism metabolic process;	organelle; intracellular membrane-bounded organelle; intracellular organelle; endoplasmic reticulum; cell part; intracellular; cytoplasm; endomembrane system; intracellular part; membrane-bounded organelle; cell; cytoplasmic part;	"oxidoreductase activity, acting on single donors with incorporation of molecular oxygen, incorporation of two atoms of oxygen; oxidoreductase activity, acting on single donors with incorporation of molecular oxygen; catalytic activity; procollagen-proline dioxygenase activity; binding; dioxygenase activity; peptidyl-proline dioxygenase activity; oxidoreductase activity, acting on paired donors, …	K00472	E1.14.11.2; prolyl 4-hydroxylase [EC:1.14.11.2]	tsp00330 Arginine and proline metabolism - Trichinella spiralis; tsp01100 Metabolic pathways - Trichinella spiralis;	IPR013547; IPR011990;	"Prolyl 4-hydroxylase alpha-subunit, N-terminal; Tetratricopeptide-like helical domain; "	KOG1591	[E]	Prolyl 4-hydroxylase alpha subunit
Tsp_09231	E5SK73	Adenylate kinase isoenzyme 1	Tsp_09231	6	Cluster 45	Clustered	3	*******E**KK*********	4	cytosol	metabolic process; cellular aromatic compound metabolic process; heterocycle metabolic process; nucleobase-containing compound metabolic process; organic cyclic compound metabolic process; nitrogen compound metabolic process; cellular nitrogen compound metabolic process; primary metabolic process; cellular process; cellular metabolic process; organic substance metabolic process;		"ATP binding; nucleoside phosphate binding; nucleobase-containing compound kinase activity; nucleoside binding; ion binding; nucleotide binding; organic cyclic compound binding; heterocyclic compound binding; ribonucleoside binding; carbohydrate derivative binding; kinase activity; catalytic activity; ribonucleotide binding; binding; purine ribonucleoside binding; anion binding; purine ribonucleo…	K00939	adk; adenylate kinase [EC:2.7.4.3]	tsp00230 Purine metabolism - Trichinella spiralis; tsp01100 Metabolic pathways - Trichinella spiralis;	IPR027417;	P-loop containing nucleoside triphosphate hydrolase;	KOG3079	[F]	Uridylate kinase/adenylate kinase
Tsp_04092	E5SI26	Ribonucleoside-diphosphate reductase subunit M2	Rrm2	5	Cluster 45	Clustered	3	**********KK*********	1	nuclear	cellular aromatic compound metabolic process; oxidation-reduction process; small molecule metabolic process; single-organism cellular process; single-organism process; organic cyclic compound metabolic process; nitrogen compound metabolic process; primary metabolic process; cellular metabolic process; phosphate-containing compound metabolic process; organic substance metabolic process; metabolic …		catalytic activity; oxidoreductase activity;	K10808	RRM2; ribonucleoside-diphosphate reductase subunit M2 [EC:1.17.4.1]	tsp00230 Purine metabolism - Trichinella spiralis; tsp00240 Pyrimidine metabolism - Trichinella spiralis; tsp00480 Glutathione metabolism - Trichinella spiralis; tsp01100 Metabolic pathways - Trichinella spiralis;	IPR012348; IPR009078;	Ribonucleotide reductase-related; Ferritin-like superfamily;	KOG1567	[F]	"Ribonucleotide reductase, beta subunit"
Tsp_09215	E5SK58	Soluble calcium-activated nucleotidase 1	Tsp_09215	15	Cluster 45	Clustered	2.85714	**********KR*********	1	cytosol	intracellular transport; cellular component organization; establishment of protein localization to organelle; single-organism process; cotranslational protein targeting to membrane; protein transport; establishment of localization; protein targeting; protein targeting to membrane; establishment of localization in cell; single-organism localization; protein localization to endoplasmic reticulum; i…	"signal recognition particle, endoplasmic reticulum targeting; cell part; intracellular; signal recognition particle; cytoplasm; macromolecular complex; intracellular part; ribonucleoprotein complex; cell; cytoplasmic part; "	"RNA binding; ion binding; hydrolase activity, acting on acid anhydrides; hydrolase activity; amide binding; 7S RNA binding; organic cyclic compound binding; signal sequence binding; heterocyclic compound binding; pyrophosphatase activity; catalytic activity; peptide binding; binding; nucleic acid binding; cation binding; metal ion binding; calcium ion binding; hydrolase activity, acting on acid …	K12304	CANT1; soluble calcium-activated nucleotidase 1 [EC:3.6.1.6]	tsp00230 Purine metabolism - Trichinella spiralis; tsp00240 Pyrimidine metabolism - Trichinella spiralis;	IPR009018;	"Signal recognition particle, SRP9/SRP14 subunit; "	KOG4494	[F]	Cell surface ATP diphosphohydrolase Apyrase
Tsp_11778	E5SNK7	3'5'-cyclic nucleotide phosphodiesterase domain protein	Tsp_11778	9	Cluster 45	Seed	3.46667	others	1	plasma membrane	regulation of cellular process; single organism signaling; cellular response to stimulus; signal transduction; regulation of biological process; cell communication; single-organism cellular process; single-organism process; signaling; response to stimulus; cellular process; biological regulation;		"3',5'-cyclic-nucleotide phosphodiesterase activity; phosphoric diester hydrolase activity; hydrolase activity; cyclic-nucleotide phosphodiesterase activity; catalytic activity; phosphoric ester hydrolase activity; hydrolase activity, acting on ester bonds; "	K19021	"PDE3A; cGMP-inhibited 3',5'-cyclic phosphodiesterase A [EC:3.1.4.17]"	tsp00230 Purine metabolism - Trichinella spiralis;	IPR002073;	"3'5'-cyclic nucleotide phosphodiesterase, catalytic domain; "	KOG3688	[T]	Cyclic GMP phosphodiesterase
Tsp_03752	E5SH26	Heat shock protein 90	Tsp_03752	16	Cluster 46	Clustered	2	*******E**KK*********	19	cytosol	protein folding; metabolic process; response to stress; cellular protein metabolic process; cellular macromolecule metabolic process; macromolecule metabolic process; protein metabolic process; response to stimulus; primary metabolic process; cellular process; cellular metabolic process; organic substance metabolic process;		ATP binding; nucleoside phosphate binding; nucleoside binding; ion binding; protein binding; nucleotide binding; organic cyclic compound binding; heterocyclic compound binding; ribonucleoside binding; carbohydrate derivative binding; ribonucleotide binding; binding; purine ribonucleoside binding; anion binding; purine ribonucleotide binding; unfolded protein binding; adenyl ribonucleotide binding…	K04079	htpG; molecular chaperone HtpG	tsp04141 Protein processing in endoplasmic reticulum - Trichinella spiralis;	IPR020575; IPR020568; IPR003594;	"Heat shock protein Hsp90, N-terminal; Ribosomal protein S5 domain 2-type fold; Histidine kinase-like ATPase, C-terminal domain; "	KOG0019	[O]	Molecular chaperone (HSP90 family)
Tsp_02541	E5S117	Activator ofheat shock protein ATPase protein	Tsp_02541	3	Cluster 46	Clustered	1.66667	**********KR*********	2	cytosol	response to stress; response to stimulus;		ATPase activator activity; enzyme regulator activity; chaperone binding; binding; nucleoside-triphosphatase regulator activity; protein binding; ATPase regulator activity; molecular function regulator; enzyme activator activity;				IPR015310; IPR023393;	"Activator of Hsp90 ATPase, N-terminal; START-like domain; "	KOG2936	[S]	Uncharacterized conserved protein
Tsp_03312	E5S3A5	Heat shockprotein C	Tsp_03312	6	Cluster 46	Clustered	1.66667	**********KR*********	9	extracellular	response to stress; response to stimulus;		ATP binding; nucleoside phosphate binding; nucleoside binding; ion binding; nucleotide binding; organic cyclic compound binding; heterocyclic compound binding; ribonucleoside binding; carbohydrate derivative binding; ribonucleotide binding; binding; purine ribonucleoside binding; anion binding; purine ribonucleotide binding; adenyl ribonucleotide binding; adenyl nucleotide binding; purine nucleos…	K09490	HSPA5; heat shock 70kDa protein 5	tsp04141 Protein processing in endoplasmic reticulum - Trichinella spiralis; tsp03060 Protein export - Trichinella spiralis;	IPR029048; IPR029047;	"Heat shock protein 70kD, C-terminal domain; Heat shock protein 70kD, peptide-binding domain; "	KOG0100	[O]	"Molecular chaperones GRP78/BiP/KAR2, HSP70 superfamily"
Tsp_02828	E5S1V7	Endoplasmin protein	Tsp_02828	5	Cluster 46	Seed	2	**********KK*********	9	extracellular	protein folding; metabolic process; response to stress; cellular protein metabolic process; cellular macromolecule metabolic process; macromolecule metabolic process; protein metabolic process; response to stimulus; primary metabolic process; cellular process; cellular metabolic process; organic substance metabolic process;		ATP binding; nucleoside phosphate binding; nucleoside binding; ion binding; protein binding; nucleotide binding; organic cyclic compound binding; heterocyclic compound binding; ribonucleoside binding; carbohydrate derivative binding; ribonucleotide binding; binding; purine ribonucleoside binding; anion binding; purine ribonucleotide binding; unfolded protein binding; adenyl ribonucleotide binding…	K09487	HSP90B; heat shock protein 90kDa beta	tsp04141 Protein processing in endoplasmic reticulum - Trichinella spiralis;	IPR020575; IPR020568; IPR003594;	"Heat shock protein Hsp90, N-terminal; Ribosomal protein S5 domain 2-type fold; Histidine kinase-like ATPase, C-terminal domain; "	KOG0020	[O]	"Endoplasmic reticulum glucose-regulated protein (GRP94/endoplasmin), HSP90 family"
Tsp_00786	E5SAL0	T-complex protein 1 subunit beta	Tsp_00786	8	Cluster 5	Clustered	7	**********KK*********	4	cytoskeleton	protein folding; metabolic process; cellular protein metabolic process; cellular macromolecule metabolic process; macromolecule metabolic process; protein metabolic process; primary metabolic process; cellular process; cellular metabolic process; organic substance metabolic process;	intracellular part; cell; cell part; intracellular; cytoplasm;	ATP binding; nucleoside phosphate binding; nucleoside binding; ion binding; protein binding; nucleotide binding; organic cyclic compound binding; heterocyclic compound binding; ribonucleoside binding; carbohydrate derivative binding; ribonucleotide binding; binding; purine ribonucleoside binding; anion binding; purine ribonucleotide binding; unfolded protein binding; adenyl ribonucleotide binding…	K09494			IPR027410; IPR027409; IPR027413;	TCP-1-like chaperonin intermediate domain; GroEL-like apical domain; GroEL-like equatorial domain;	KOG0363	[O]	"Chaperonin complex component, TCP-1 beta subunit (CCT2)"
Tsp_08448	E5SJM6	T-complex protein 1 subunit delta	Tsp_08448	8	Cluster 5	Clustered	7	*******E**KK*********	6	cytosol	protein folding; metabolic process; cellular protein metabolic process; cellular macromolecule metabolic process; macromolecule metabolic process; protein metabolic process; primary metabolic process; cellular process; cellular metabolic process; organic substance metabolic process;	intracellular part; cell; cell part; intracellular; cytoplasm;	ATP binding; nucleoside phosphate binding; nucleoside binding; ion binding; protein binding; nucleotide binding; organic cyclic compound binding; heterocyclic compound binding; ribonucleoside binding; carbohydrate derivative binding; ribonucleotide binding; binding; purine ribonucleoside binding; anion binding; purine ribonucleotide binding; unfolded protein binding; adenyl ribonucleotide binding…	K09496			IPR027410; IPR027409; IPR027413;	TCP-1-like chaperonin intermediate domain; GroEL-like apical domain; GroEL-like equatorial domain;	KOG0358	[O]	"Chaperonin complex component, TCP-1 delta subunit (CCT4)"
Tsp_01634	E5SD21	T-complex protein 1 subunit epsilon	Tsp_01634	8	Cluster 5	Clustered	7	**********KR*********	5	mitochondria	protein folding; metabolic process; cellular protein metabolic process; cellular macromolecule metabolic process; macromolecule metabolic process; protein metabolic process; primary metabolic process; cellular process; cellular metabolic process; organic substance metabolic process;	intracellular part; cell; cell part; intracellular; cytoplasm;	ATP binding; nucleoside phosphate binding; nucleoside binding; ion binding; protein binding; nucleotide binding; organic cyclic compound binding; heterocyclic compound binding; ribonucleoside binding; carbohydrate derivative binding; ribonucleotide binding; binding; purine ribonucleoside binding; anion binding; purine ribonucleotide binding; unfolded protein binding; adenyl ribonucleotide binding…	K09497			IPR027410; IPR027409; IPR027413;	TCP-1-like chaperonin intermediate domain; GroEL-like apical domain; GroEL-like equatorial domain;	KOG0357	[O]	"Chaperonin complex component, TCP-1 epsilon subunit (CCT5)"
Tsp_04075	E5SI08	T-complex protein 1 subunit alpha	Tsp_04075	8	Cluster 5	Clustered	7	**********KR*********	4	cytosol	protein folding; metabolic process; cellular protein metabolic process; cellular macromolecule metabolic process; macromolecule metabolic process; protein metabolic process; primary metabolic process; cellular process; cellular metabolic process; organic substance metabolic process;	intracellular part; cell; cell part; intracellular; cytoplasm;	ATP binding; nucleoside phosphate binding; nucleoside binding; ion binding; protein binding; nucleotide binding; organic cyclic compound binding; heterocyclic compound binding; ribonucleoside binding; carbohydrate derivative binding; ribonucleotide binding; binding; purine ribonucleoside binding; anion binding; purine ribonucleotide binding; unfolded protein binding; adenyl ribonucleotide binding…	K09493			IPR027410; IPR027409; IPR027413; IPR024096;	TCP-1-like chaperonin intermediate domain; GroEL-like apical domain; GroEL-like equatorial domain; NO signalling/Golgi transport ligand-binding domain;	KOG0360	[O]	"Chaperonin complex component, TCP-1 alpha subunit (CCT1)"
Tsp_08900	E5RZX7	T-complex protein 1 subunit zeta	Tsp_08900	7	Cluster 5	Clustered	7	**********KK*********	6	cytosol	protein folding; metabolic process; cellular protein metabolic process; cellular macromolecule metabolic process; macromolecule metabolic process; protein metabolic process; primary metabolic process; cellular process; cellular metabolic process; organic substance metabolic process;	intracellular part; cell; cell part; intracellular; cytoplasm;	ATP binding; nucleoside phosphate binding; nucleoside binding; ion binding; protein binding; nucleotide binding; organic cyclic compound binding; heterocyclic compound binding; ribonucleoside binding; carbohydrate derivative binding; ribonucleotide binding; binding; purine ribonucleoside binding; anion binding; purine ribonucleotide binding; unfolded protein binding; adenyl ribonucleotide binding…	K09498			IPR027410; IPR027409; IPR027413;	TCP-1-like chaperonin intermediate domain; GroEL-like apical domain; GroEL-like equatorial domain;	KOG0359	[O]	"Chaperonin complex component, TCP-1 zeta subunit (CCT6)"
Tsp_09755	E5SP80	T-complex protein 1 subunit gamma	Tsp_09755	8	Cluster 5	Clustered	7	**********K*R********	7	cytosol	protein folding; metabolic process; cellular protein metabolic process; cellular macromolecule metabolic process; macromolecule metabolic process; protein metabolic process; primary metabolic process; cellular process; cellular metabolic process; organic substance metabolic process;	intracellular part; cell; cell part; intracellular; cytoplasm;	ATP binding; nucleoside phosphate binding; nucleoside binding; ion binding; protein binding; nucleotide binding; organic cyclic compound binding; heterocyclic compound binding; ribonucleoside binding; carbohydrate derivative binding; ribonucleotide binding; binding; purine ribonucleoside binding; anion binding; purine ribonucleotide binding; unfolded protein binding; adenyl ribonucleotide binding…	K09495			IPR027410; IPR027409; IPR027413;	TCP-1-like chaperonin intermediate domain; GroEL-like apical domain; GroEL-like equatorial domain;	KOG0364	[O]	"Chaperonin complex component, TCP-1 gamma subunit (CCT3)"
Tsp_03480	E5S3S8	T-complex protein 1 subunit theta	Tsp_03480	7	Cluster 5	Clustered	7	others	6	cytosol	protein folding; metabolic process; cellular protein metabolic process; cellular macromolecule metabolic process; macromolecule metabolic process; protein metabolic process; primary metabolic process; cellular process; cellular metabolic process; organic substance metabolic process;	intracellular part; cell; cell part; intracellular; cytoplasm;	ATP binding; nucleoside phosphate binding; nucleoside binding; ion binding; protein binding; nucleotide binding; organic cyclic compound binding; heterocyclic compound binding; ribonucleoside binding; carbohydrate derivative binding; ribonucleotide binding; binding; purine ribonucleoside binding; anion binding; purine ribonucleotide binding; unfolded protein binding; adenyl ribonucleotide binding…	K09500			IPR027410; IPR027409; IPR027413;	TCP-1-like chaperonin intermediate domain; GroEL-like apical domain; GroEL-like equatorial domain;	KOG0362	[O]	"Chaperonin complex component, TCP-1 theta subunit (CCT8)"
Tsp_00784	E5SAK8	T-complex protein 1 subunit eta	Tsp_00784	8	Cluster 5	Seed	7	**********K*R********	6	nuclear	protein folding; metabolic process; cellular protein metabolic process; cellular macromolecule metabolic process; macromolecule metabolic process; protein metabolic process; primary metabolic process; cellular process; cellular metabolic process; organic substance metabolic process;	intracellular part; cell; cell part; intracellular; cytoplasm;	ATP binding; nucleoside phosphate binding; nucleoside binding; ion binding; protein binding; nucleotide binding; organic cyclic compound binding; heterocyclic compound binding; ribonucleoside binding; carbohydrate derivative binding; ribonucleotide binding; binding; purine ribonucleoside binding; anion binding; purine ribonucleotide binding; unfolded protein binding; adenyl ribonucleotide binding…	K09499			IPR027410; IPR002713; IPR027409; IPR001202; IPR027413;	TCP-1-like chaperonin intermediate domain; FF domain; GroEL-like apical domain; WW domain; GroEL-like equatorial domain;	KOG0361	[O]	"Chaperonin complex component, TCP-1 eta subunit (CCT7)"
Tsp_11645	E5SRG5	"""10 kDa heat shock protein, mitochondrial"""	hspe1	7	Cluster 5	Clustered	6	others	3	mitochondria	protein folding; metabolic process; cellular protein metabolic process; cellular macromolecule metabolic process; macromolecule metabolic process; protein metabolic process; primary metabolic process; cellular process; cellular metabolic process; organic substance metabolic process;	intracellular part; cell; cell part; intracellular; cytoplasm;	ATP binding; nucleoside phosphate binding; nucleoside binding; ion binding; nucleotide binding; organic cyclic compound binding; heterocyclic compound binding; ribonucleoside binding; carbohydrate derivative binding; ribonucleotide binding; binding; purine ribonucleoside binding; anion binding; purine ribonucleotide binding; adenyl ribonucleotide binding; adenyl nucleotide binding; purine nucleos…	K04078			IPR011032;	GroES-like;	KOG1641	[O]	Mitochondrial chaperonin
Tsp_09026	E5S0B6	Putative proline--tRNA ligase	Tsp_09026	15	Cluster 6	Clustered	7	*******E**KK*********	8	cytosol	cellular aromatic compound metabolic process; cellular protein metabolic process; single-organism process; biosynthetic process; tRNA aminoacylation; cellular metabolic process; organic substance metabolic process; metabolic process; cellular amino acid metabolic process; heterocycle metabolic process; nucleobase-containing compound metabolic process; cellular nitrogen compound metabolic process;…	intracellular part; cell; cell part; intracellular; cytoplasm;	"ligase activity, forming aminoacyl-tRNA and related compounds; ATP binding; nucleoside phosphate binding; ligase activity, forming carbon-oxygen bonds; nucleoside binding; ion binding; ligase activity; nucleotide binding; proline-tRNA ligase activity; organic cyclic compound binding; heterocyclic compound binding; ribonucleoside binding; carbohydrate derivative binding; catalytic activity; ribon…	K14163	EPRS; bifunctional glutamyl/prolyl-tRNA synthetase [EC:6.1.1.17 6.1.1.15]	tsp00860 Porphyrin and chlorophyll metabolism - Trichinella spiralis; tsp01100 Metabolic pathways - Trichinella spiralis; tsp00970 Aminoacyl-tRNA biosynthesis - Trichinella spiralis;	IPR002314; IPR016061; IPR020061; IPR020056; IPR020058; IPR011035; IPR000738; IPR006195; IPR014729; IPR004154; IPR009068; IPR033721; IPR017449; IPR020059;	"Aminoacyl-tRNA synthetase, class II (G/ P/ S/T); Proline-tRNA ligase, class II, C-terminal; Glutamyl/glutaminyl-tRNA synthetase, class Ib, alpha-bundle domain; Ribosomal protein L25/Gln-tRNA synthetase, beta-barrel domain; Glutamyl/glutaminyl-tRNA synthetase, class Ib, catalytic domain; Ribosomal protein L25/Gln-tRNA synthetase, anti-codon-binding domain; WHEP-TRS domain; Aminoacyl-tRNA syntheta…	KOG1147	[J]	Glutamyl-tRNA synthetase
Tsp_00605	E5SA31	"""Methionyl-tRNA synthetase, cytoplasmic"""	Tsp_00605	13	Cluster 6	Clustered	7	**********KK*********	2	cytosol	cellular aromatic compound metabolic process; cellular protein metabolic process; single-organism process; biosynthetic process; tRNA aminoacylation; cellular metabolic process; organic substance metabolic process; metabolic process; cellular amino acid metabolic process; heterocycle metabolic process; nucleobase-containing compound metabolic process; cellular nitrogen compound metabolic process;…	intracellular part; cell; cell part; intracellular; cytoplasm;	"ligase activity, forming aminoacyl-tRNA and related compounds; RNA binding; ATP binding; nucleoside phosphate binding; methionine-tRNA ligase activity; ligase activity, forming carbon-oxygen bonds; ligase activity; nucleoside binding; ion binding; nucleotide binding; organic cyclic compound binding; heterocyclic compound binding; ribonucleoside binding; carbohydrate derivative binding; tRNA bind…	K01874	MARS; methionyl-tRNA synthetase [EC:6.1.1.10]	tsp00450 Selenocompound metabolism - Trichinella spiralis; tsp00970 Aminoacyl-tRNA biosynthesis - Trichinella spiralis;	IPR014729; IPR012340; IPR013155; IPR029038; IPR009080; IPR002547;	"Rossmann-like alpha/beta/alpha sandwich fold; Nucleic acid-binding, OB-fold; Methionyl/Valyl/Leucyl/Isoleucyl-tRNA synthetase, anticodon-binding; Methionyl-tRNA synthetase, Zn-domain; Aminoacyl-tRNA synthetase, class Ia, anticodon-binding; tRNA-binding domain; "	KOG1247	[J]	Methionyl-tRNA synthetase
Tsp_04001	E5SHT3	Isoleucyl-tRNA synthetase	Tsp_04001	9	Cluster 6	Clustered	7	others	4	cytosol	cellular aromatic compound metabolic process; cellular protein metabolic process; single-organism process; biosynthetic process; isoleucyl-tRNA aminoacylation; tRNA aminoacylation; cellular metabolic process; organic substance metabolic process; metabolic process; cellular amino acid metabolic process; heterocycle metabolic process; nucleobase-containing compound metabolic process; cellular nitro…	intracellular part; cell; cell part; intracellular; cytoplasm;	"ligase activity, forming aminoacyl-tRNA and related compounds; carboxylic ester hydrolase activity; nucleoside phosphate binding; ligase activity, forming carbon-oxygen bonds; ligase activity; hydrolase activity; organic cyclic compound binding; heterocyclic compound binding; tRNA binding; catalytic activity; ribonucleotide binding; binding; purine ribonucleoside binding; anion binding; adenyl r…	K01870	IARS; isoleucyl-tRNA synthetase [EC:6.1.1.5]	tsp00970 Aminoacyl-tRNA biosynthesis - Trichinella spiralis;	IPR014729; IPR013155; IPR033709; IPR009008; IPR002300; IPR009080;	"Rossmann-like alpha/beta/alpha sandwich fold; Methionyl/Valyl/Leucyl/Isoleucyl-tRNA synthetase, anticodon-binding; Isoleucyl tRNA synthetase type 2, anticodon-binding domain; Valyl/Leucyl/Isoleucyl-tRNA synthetase, editing domain; Aminoacyl-tRNA synthetase, class Ia; Aminoacyl-tRNA synthetase, class Ia, anticodon-binding; "	KOG0434	[J]	Isoleucyl-tRNA synthetase
Tsp_00765	E5SAI9	"""Leucyl-tRNA synthetase, cytoplasmic"""	Tsp_00765	9	Cluster 6	Clustered	7	others	1	cytosol	cellular aromatic compound metabolic process; cellular protein metabolic process; single-organism process; biosynthetic process; tRNA aminoacylation; cellular metabolic process; organic substance metabolic process; metabolic process; cellular amino acid metabolic process; heterocycle metabolic process; nucleobase-containing compound metabolic process; cellular nitrogen compound metabolic process;…	intracellular part; cell; cell part; intracellular; cytoplasm;	"ligase activity, forming aminoacyl-tRNA and related compounds; aminoacyl-tRNA editing activity; ATP binding; carboxylic ester hydrolase activity; nucleoside phosphate binding; ligase activity, forming carbon-oxygen bonds; nucleoside binding; ion binding; ligase activity; hydrolase activity; nucleotide binding; organic cyclic compound binding; heterocyclic compound binding; leucine-tRNA ligase ac…	K01869	LARS; leucyl-tRNA synthetase [EC:6.1.1.4]	tsp00970 Aminoacyl-tRNA biosynthesis - Trichinella spiralis;	IPR014729; IPR009008; IPR013155; IPR002300; IPR009080;	"Rossmann-like alpha/beta/alpha sandwich fold; Valyl/Leucyl/Isoleucyl-tRNA synthetase, editing domain; Methionyl/Valyl/Leucyl/Isoleucyl-tRNA synthetase, anticodon-binding; Aminoacyl-tRNA synthetase, class Ia; Aminoacyl-tRNA synthetase, class Ia, anticodon-binding; "	KOG0437	[J]	Leucyl-tRNA synthetase
Tsp_06904	E5S6F3	Lysine--tRNA ligase	Tsp_06904	7	Cluster 6	Clustered	7	others	1	"cytosol, nuclear"	cellular aromatic compound metabolic process; cellular protein metabolic process; single-organism process; biosynthetic process; tRNA aminoacylation; cellular metabolic process; organic substance metabolic process; metabolic process; cellular amino acid metabolic process; heterocycle metabolic process; nucleobase-containing compound metabolic process; cellular nitrogen compound metabolic process;…	intracellular part; cell; cell part; intracellular; cytoplasm;	"ligase activity, forming aminoacyl-tRNA and related compounds; ATP binding; nucleoside phosphate binding; ligase activity, forming carbon-oxygen bonds; ligase activity; nucleoside binding; ion binding; nucleotide binding; lysine-tRNA ligase activity; organic cyclic compound binding; heterocyclic compound binding; ribonucleoside binding; carbohydrate derivative binding; catalytic activity; ribonu…	K04567	"KARS; lysyl-tRNA synthetase, class II [EC:6.1.1.6]"	tsp00970 Aminoacyl-tRNA biosynthesis - Trichinella spiralis;	IPR004364; IPR012340; IPR018149; IPR004365; IPR006195;	"Aminoacyl-tRNA synthetase, class II (D/K/N); Nucleic acid-binding, OB-fold; Lysyl-tRNA synthetase, class II, C-terminal; OB-fold nucleic acid binding domain, AA-tRNA synthetase-type; Aminoacyl-tRNA synthetase, class II; "	KOG1885	[J]	Lysyl-tRNA synthetase (class II)
Tsp_08341	E5SJC1	Glutaminyl-tRNA synthetase	Tsp_08341	9	Cluster 6	Clustered	7	**********KR*********	1	plasma membrane	cellular aromatic compound metabolic process; cellular protein metabolic process; single-organism process; biosynthetic process; tRNA aminoacylation; cellular metabolic process; organic substance metabolic process; metabolic process; cellular amino acid metabolic process; heterocycle metabolic process; nucleobase-containing compound metabolic process; cellular nitrogen compound metabolic process;…	intracellular part; cell; cell part; intracellular; cytoplasm;	"ligase activity, forming aminoacyl-tRNA and related compounds; ATP binding; glutamine-tRNA ligase activity; nucleoside phosphate binding; ligase activity, forming carbon-oxygen bonds; nucleoside binding; ion binding; ligase activity; nucleotide binding; organic cyclic compound binding; heterocyclic compound binding; ribonucleoside binding; carbohydrate derivative binding; catalytic activity; rib…	K01886	QARS; glutaminyl-tRNA synthetase [EC:6.1.1.18]	tsp01100 Metabolic pathways - Trichinella spiralis; tsp00970 Aminoacyl-tRNA biosynthesis - Trichinella spiralis;	IPR020056; IPR020061; IPR007639; IPR011035; IPR020058; IPR007638; IPR014729; IPR020059;	"Ribosomal protein L25/Gln-tRNA synthetase, beta-barrel domain; Glutamyl/glutaminyl-tRNA synthetase, class Ib, alpha-bundle domain; Glutaminyl-tRNA synthetase, class Ib, non-specific RNA-binding domain, N-terminal; Ribosomal protein L25/Gln-tRNA synthetase, anti-codon-binding domain; Glutamyl/glutaminyl-tRNA synthetase, class Ib, catalytic domain; Glutaminyl-tRNA synthetase, class Ib, non-specifi…	KOG1148	[J]	Glutaminyl-tRNA synthetase
Tsp_00564	E5S9Z0	"""Arginyl-tRNA synthetase, cytoplasmic"""	Tsp_00564	8	Cluster 6	Clustered	7	others	2	plasma membrane	cellular aromatic compound metabolic process; cellular protein metabolic process; single-organism process; biosynthetic process; tRNA aminoacylation; cellular metabolic process; organic substance metabolic process; metabolic process; cellular amino acid metabolic process; heterocycle metabolic process; nucleobase-containing compound metabolic process; cellular nitrogen compound metabolic process;…	intracellular part; cell; cell part; intracellular; cytoplasm;	"ligase activity, forming aminoacyl-tRNA and related compounds; ATP binding; nucleoside phosphate binding; ligase activity, forming carbon-oxygen bonds; nucleoside binding; ion binding; ligase activity; nucleotide binding; organic cyclic compound binding; heterocyclic compound binding; ribonucleoside binding; carbohydrate derivative binding; ribonucleotide binding; catalytic activity; binding; pu…	K01887	RARS; arginyl-tRNA synthetase [EC:6.1.1.19]	tsp00970 Aminoacyl-tRNA biosynthesis - Trichinella spiralis;	IPR008909; IPR014729; IPR005148; IPR009080;	"DALR anticodon binding; Rossmann-like alpha/beta/alpha sandwich fold; Arginyl tRNA synthetase N-terminal domain; Aminoacyl-tRNA synthetase, class Ia, anticodon-binding; "
Tsp_08142	E5SLR5	Aspartate--tRNA ligase	Tsp_08142	7	Cluster 6	Seed	7	others	2	cytoskeleton	cellular aromatic compound metabolic process; cellular protein metabolic process; single-organism process; aspartyl-tRNA aminoacylation; biosynthetic process; tRNA aminoacylation; cellular metabolic process; organic substance metabolic process; metabolic process; cellular amino acid metabolic process; heterocycle metabolic process; nucleobase-containing compound metabolic process; cellular nitrog…	intracellular part; cell; cell part; intracellular; cytoplasm;	"ligase activity, forming aminoacyl-tRNA and related compounds; ATP binding; nucleoside phosphate binding; aspartate-tRNA ligase activity; ligase activity, forming carbon-oxygen bonds; ligase activity; nucleoside binding; ion binding; nucleotide binding; organic cyclic compound binding; heterocyclic compound binding; ribonucleoside binding; carbohydrate derivative binding; catalytic activity; rib…	K01876	DARS; aspartyl-tRNA synthetase [EC:6.1.1.12]	tsp00970 Aminoacyl-tRNA biosynthesis - Trichinella spiralis;	IPR004364; IPR012340; IPR004365; IPR006195;	"Aminoacyl-tRNA synthetase, class II (D/K/N); Nucleic acid-binding, OB-fold; OB-fold nucleic acid binding domain, AA-tRNA synthetase-type; Aminoacyl-tRNA synthetase, class II; "	KOG0556	[J]	Aspartyl-tRNA synthetase
Tsp_02641	E5S1B6	"""Putative NADH oxidoreductase, F subunit"""	Tsp_02641	7	Cluster 7	Clustered	5	others	3	"cytosol, nuclear"	single-organism process; metabolic process; oxidation-reduction process; single-organism metabolic process;		"oxidoreductase activity, acting on NAD(P)H; nucleoside phosphate binding; ion binding; NADH dehydrogenase (quinone) activity; nucleotide binding; 4 iron, 4 sulfur cluster binding; cofactor binding; oxidoreductase activity, acting on NAD(P)H, quinone or similar compound as acceptor; NADH dehydrogenase (ubiquinone) activity; oxidoreductase activity; heterocyclic compound binding; organic cyclic co…	K03942	NDUFV1; NADH dehydrogenase (ubiquinone) flavoprotein 1 [EC:1.6.5.3 1.6.99.3]	tsp01100 Metabolic pathways - Trichinella spiralis; tsp00190 Oxidative phosphorylation - Trichinella spiralis;	IPR011538; IPR014810; IPR019554; IPR019575;	"NADH-ubiquinone oxidoreductase 51 kDa subunit, FMN-binding domain; Fcf2 pre-rRNA processing; Soluble ligand binding domain; NADH-ubiquinone oxidoreductase 51 kDa subunit, iron-sulphur binding domain; "	KOG2658	[C]	"NADH:ubiquinone oxidoreductase, NDUFV1/51kDa subunit"
Tsp_07929	E5SL46	"""NADH dehydrogenase I, G subunit"""	Tsp_07929	8	Cluster 7	Clustered	6	**********KR*********	2	mitochondria	phosphorylation; nucleoside metabolic process; purine nucleoside metabolic process; cellular aromatic compound metabolic process; purine ribonucleoside monophosphate metabolic process; ATP synthesis coupled electron transport; ribonucleotide metabolic process; nucleotide metabolic process; single-organism process; respiratory electron transport chain; cellular metabolic process; phosphate-contain…	membrane;	"electron carrier activity; oxidoreductase activity, acting on NAD(P)H; NADH dehydrogenase activity; catalytic activity; iron-sulfur cluster binding; binding; NADH dehydrogenase (quinone) activity; NADH dehydrogenase (ubiquinone) activity; oxidoreductase activity, acting on NAD(P)H, quinone or similar compound as acceptor; metal cluster binding; oxidoreductase activity; "	K03934	NDUFS1; NADH dehydrogenase (ubiquinone) Fe-S protein 1 [EC:1.6.5.3 1.6.99.3]	tsp01100 Metabolic pathways - Trichinella spiralis; tsp00190 Oxidative phosphorylation - Trichinella spiralis;	IPR019574; IPR006656; IPR001041; IPR012675; IPR006963;	"NADH:ubiquinone oxidoreductase, subunit G, iron-sulphur binding; Molybdopterin oxidoreductase; 2Fe-2S ferredoxin-type iron-sulfur binding domain; Beta-grasp domain; Molybdopterin oxidoreductase, 4Fe-4S domain; "	KOG2282	[C]	"NADH-ubiquinone oxidoreductase, NDUFS1/75 kDa subunit"
Tsp_03905	E5SHI5	Cullin-4B	Tsp_03905	12	Cluster 7	Clustered	5.78571	**********K*R********	6	mitochondria	modification-dependent macromolecule catabolic process; cellular macromolecule catabolic process; proteolysis involved in cellular protein catabolic process; cellular protein catabolic process; modification-dependent protein catabolic process; oxidation-reduction process; cellular protein metabolic process; single-organism process; ubiquitin-dependent protein catabolic process; primary metabolic …	catalytic complex; cell part; intracellular; cullin-RING ubiquitin ligase complex; macromolecular complex; intracellular part; transferase complex; cell; protein complex; ubiquitin ligase complex;	protein binding; ubiquitin protein ligase binding; ubiquitin-like protein ligase binding; catalytic activity; binding; enzyme binding; oxidoreductase activity;	K10609	CUL4; cullin 4	tsp03420 Nucleotide excision repair - Trichinella spiralis; tsp04120 Ubiquitin mediated proteolysis - Trichinella spiralis;	IPR011991; IPR016158; IPR019559; IPR001373; IPR012336; IPR016159;	"Winged helix-turn-helix DNA-binding domain; Cullin homology; Cullin protein, neddylation domain; Cullin, N-terminal; Thioredoxin-like fold; Cullin repeat-like-containing domain; "	KOG2167	[D]	Cullins
Tsp_06910	E5S6F9	NADH dehydrogenase [ubiquinone] 1 alpha subcomplex subunit 5	NDUFA5	7	Cluster 7	Clustered	5.78571	others	2	cytosol	metabolic process; generation of precursor metabolites and energy; single-organism metabolic process; oxidation-reduction process; energy derivation by oxidation of organic compounds; single-organism cellular process; electron transport chain; single-organism process; respiratory electron transport chain; cellular process; cellular metabolic process; cellular respiration;	membrane; intracellular organelle; mitochondrial part; organelle membrane; organelle envelope; intracellular organelle part; cytoplasm; intracellular part; cell; organelle part; mitochondrion; mitochondrial envelope; intracellular membrane-bounded organelle; organelle; cell part; intracellular; envelope; organelle inner membrane; membrane-bounded organelle; mitochondrial inner membrane; mitochond…	"oxidoreductase activity, acting on NAD(P)H; catalytic activity; oxidoreductase activity; "	K03949	NDUFA5; NADH dehydrogenase (ubiquinone) 1 alpha subcomplex subunit 5	tsp01100 Metabolic pathways - Trichinella spiralis; tsp00190 Oxidative phosphorylation - Trichinella spiralis;			KOG3365	[C]	"NADH:ubiquinone oxidoreductase, NDUFA5/B13 subunit"
Tsp_08017	E5SLD5	NADH dehydrogenase [ubiquinone] 1 beta subcomplex subunit 9	Tsp_08017	11	Cluster 7	Clustered	5.78571	**********KR*********	1	extracellular				K03965	NDUFB9; NADH dehydrogenase (ubiquinone) 1 beta subcomplex subunit 9	tsp01100 Metabolic pathways - Trichinella spiralis; tsp00190 Oxidative phosphorylation - Trichinella spiralis;			KOG3466	[C]	"NADH:ubiquinone oxidoreductase, NDUFB9/B22 subunit"
Tsp_10959	E5S730	Putative NSFL1 cofactor p47	Tsp_10959	12	Cluster 7	Clustered	5.78571	others	1	plasma membrane	cellular component organization; protein localization to membrane; single-organism cellular process; single-organism membrane organization; single-organism process; cellular localization; establishment of localization; establishment of protein localization; cellular macromolecule localization; single-organism localization; membrane organization; single-organism cellular localization; protein loca…	intrinsic component of membrane; membrane; integral component of membrane; membrane part;	"electron carrier activity; oxidoreductase activity, acting on NAD(P)H; NADH dehydrogenase activity; catalytic activity; binding; NADH dehydrogenase (quinone) activity; protein binding; oxidoreductase activity, acting on NAD(P)H, quinone or similar compound as acceptor; NADH dehydrogenase (ubiquinone) activity; oxidoreductase activity; "	K14012	SHP1; UBX domain-containing protein 1	tsp04141 Protein processing in endoplasmic reticulum - Trichinella spiralis;	IPR029071; IPR001012; IPR012989; IPR009060;	Ubiquitin-related domain; UBX domain; SEP domain; UBA-like;	KOG2086	[Y]	Protein tyrosine phosphatase SHP1/Cofactor for p97 ATPase-mediated vesicle membrane fusion
Tsp_03499	E5S3U7	Putative NADH-ubiquinone	Tsp_03499	10	Cluster 7	Clustered	5.78571	others	2	mitochondria	metabolic process; generation of precursor metabolites and energy; single-organism metabolic process; oxidation-reduction process; single-organism cellular process; electron transport chain; single-organism process; cellular metabolic process; cellular process;		"oxidoreductase activity, acting on NAD(P)H; catalytic activity; oxidoreductase activity; "	K03937	NDUFS4; NADH dehydrogenase (ubiquinone) Fe-S protein 4	tsp01100 Metabolic pathways - Trichinella spiralis; tsp00190 Oxidative phosphorylation - Trichinella spiralis;			KOG3389	[C]	"NADH:ubiquinone oxidoreductase, NDUFS4/18 kDa subunit"
Tsp_10028	E5SKP8	"""Acyl carrier protein, mitochondrial"""	mtacp1	12	Cluster 7	Clustered	5.78571	Unknown	1	mitochondria	single-organism biosynthetic process; organic acid biosynthetic process; small molecule metabolic process; single-organism cellular process; single-organism process; biosynthetic process; cellular lipid metabolic process; fatty acid metabolic process; primary metabolic process; cellular metabolic process; fatty acid biosynthetic process; organic substance biosynthetic process; cellular biosynthet…			K03955	NDUFAB1; NADH dehydrogenase (ubiquinone) 1 alpha/beta subcomplex 1	tsp01100 Metabolic pathways - Trichinella spiralis; tsp00190 Oxidative phosphorylation - Trichinella spiralis;	IPR009081;	Phosphopantetheine binding ACP domain;	KOG1748	[CIQ]	"Acyl carrier protein/NADH-ubiquinone oxidoreductase, NDUFAB1/SDAP subunit"
Tsp_10026	E5SKP6	NADH dehydrogenase [ubiquinone] 1 alpha subcomplex subunit 13	NDUFA13	6	Cluster 7	Seed	6	Unknown	1	cytosol				K11353	NDUFA13; NADH dehydrogenase (ubiquinone) 1 alpha subcomplex subunit 13	tsp01100 Metabolic pathways - Trichinella spiralis; tsp00190 Oxidative phosphorylation - Trichinella spiralis;			KOG3300	[CD]	"NADH:ubiquinone oxidoreductase, B16.6 subunit/cell death-regulatory protein"
Tsp_08803	E5SN92	"""Fatty oxidation complex, beta subunit"""	Tsp_08803	12	Cluster 8	Clustered	4.46429	**********K*K********	5	nuclear	metabolic process;		"transferase activity, transferring acyl groups; transferase activity, transferring acyl groups other than amino-acyl groups; transferase activity; catalytic activity; "	K07509	HADHB; acetyl-CoA acyltransferase [EC:2.3.1.16]	"tsp00062 Fatty acid elongation - Trichinella spiralis; tsp00071 Fatty acid degradation - Trichinella spiralis; tsp01212 Fatty acid metabolism - Trichinella spiralis; tsp01100 Metabolic pathways - Trichinella spiralis; tsp00280 Valine, leucine and isoleucine degradation - Trichinella spiralis; "	IPR016039; IPR020616; IPR020617;	"Thiolase-like; Thiolase, N-terminal; Thiolase, C-terminal; "	KOG1392	[I]	Acetyl-CoA acetyltransferase
Tsp_09991	E5SXY5	"""Putative 3-hydroxyacyl-CoA dehydrogenase, NAD binding domain protein"""	Tsp_09991	9	Cluster 8	Clustered	4.46429	**********KK*********	2	mitochondria	oxidation-reduction process; small molecule metabolic process; single-organism cellular process; single-organism process; cellular lipid metabolic process; fatty acid metabolic process; primary metabolic process; cellular metabolic process; organic substance metabolic process; metabolic process; single-organism metabolic process; carboxylic acid metabolic process; monocarboxylic acid metabolic pr…		"oxidoreductase activity, acting on CH-OH group of donors; oxidoreductase activity, acting on the CH-OH group of donors, NAD or NADP as acceptor; catalytic activity; binding; 3-hydroxyacyl-CoA dehydrogenase activity; cofactor binding; oxidoreductase activity; coenzyme binding; "	K07515	HADHA; enoyl-CoA hydratase / long-chain 3-hydroxyacyl-CoA dehydrogenase [EC:4.2.1.17 1.1.1.211]	"tsp00380 Tryptophan metabolism - Trichinella spiralis; tsp00640 Propanoate metabolism - Trichinella spiralis; tsp00071 Fatty acid degradation - Trichinella spiralis; tsp01100 Metabolic pathways - Trichinella spiralis; tsp00650 Butanoate metabolism - Trichinella spiralis; tsp00410 beta-Alanine metabolism - Trichinella spiralis; tsp01200 Carbon metabolism - Trichinella spiralis; tsp00310 Lysine de…	IPR013328; IPR008927; IPR029045; IPR016040; IPR006176; IPR006108;	"6-phosphogluconate dehydrogenase, domain 2; 6-phosphogluconate dehydrogenase C-terminal domain-like; ClpP/crotonase-like domain; NAD(P)-binding domain; 3-hydroxyacyl-CoA dehydrogenase, NAD binding; 3-hydroxyacyl-CoA dehydrogenase, C-terminal; "	KOG1683	[I]	Hydroxyacyl-CoA dehydrogenase/enoyl-CoA hydratase
Tsp_08084	E5SLK6	"""Fatty oxidation complex, alpha subunit FadJ"""	Tsp_08084	12	Cluster 8	Clustered	4.46429	**********K*K********	3	mitochondria	oxidation-reduction process; small molecule metabolic process; single-organism cellular process; single-organism process; cellular lipid metabolic process; fatty acid metabolic process; primary metabolic process; cellular metabolic process; organic substance metabolic process; metabolic process; single-organism metabolic process; carboxylic acid metabolic process; monocarboxylic acid metabolic pr…		"oxidoreductase activity, acting on CH-OH group of donors; oxidoreductase activity, acting on the CH-OH group of donors, NAD or NADP as acceptor; 3-hydroxyacyl-CoA dehydrogenase activity; catalytic activity; oxidoreductase activity; "	K07515	HADHA; enoyl-CoA hydratase / long-chain 3-hydroxyacyl-CoA dehydrogenase [EC:4.2.1.17 1.1.1.211]	"tsp00380 Tryptophan metabolism - Trichinella spiralis; tsp00640 Propanoate metabolism - Trichinella spiralis; tsp00071 Fatty acid degradation - Trichinella spiralis; tsp01100 Metabolic pathways - Trichinella spiralis; tsp00650 Butanoate metabolism - Trichinella spiralis; tsp00410 beta-Alanine metabolism - Trichinella spiralis; tsp01200 Carbon metabolism - Trichinella spiralis; tsp00310 Lysine de…	IPR029045; IPR016040; IPR006176;	"ClpP/crotonase-like domain; NAD(P)-binding domain; 3-hydroxyacyl-CoA dehydrogenase, NAD binding; "	KOG1683	[I]	Hydroxyacyl-CoA dehydrogenase/enoyl-CoA hydratase
Tsp_14531	E5T5J1	Acetyl-CoA acetyltransferase (Fragment)	Tsp_14531	12	Cluster 8	Clustered	4.46429	**********KS*********	1	cytosol	metabolic process;		"transferase activity, transferring acyl groups; transferase activity, transferring acyl groups other than amino-acyl groups; transferase activity; catalytic activity; "	K00626	E2.3.1.9; acetyl-CoA C-acetyltransferase [EC:2.3.1.9]	"tsp00620 Pyruvate metabolism - Trichinella spiralis; tsp00380 Tryptophan metabolism - Trichinella spiralis; tsp00900 Terpenoid backbone biosynthesis - Trichinella spiralis; tsp00640 Propanoate metabolism - Trichinella spiralis; tsp00071 Fatty acid degradation - Trichinella spiralis; tsp01100 Metabolic pathways - Trichinella spiralis; tsp00650 Butanoate metabolism - Trichinella spiralis; tsp01200…	IPR016039; IPR020616; IPR020617;	"Thiolase-like; Thiolase, N-terminal; Thiolase, C-terminal; "	KOG1390	[I]	Acetyl-CoA acetyltransferase
Tsp_06325	E5SFS7	"""Enoyl-CoA hydratase, mitochondrial"""	Echs1	11	Cluster 8	Clustered	4.46429	**********KK*********	7	mitochondria	metabolic process;		catalytic activity;	K07511	ECHS1; enoyl-CoA hydratase [EC:4.2.1.17]	"tsp00380 Tryptophan metabolism - Trichinella spiralis; tsp00640 Propanoate metabolism - Trichinella spiralis; tsp00071 Fatty acid degradation - Trichinella spiralis; tsp01100 Metabolic pathways - Trichinella spiralis; tsp00650 Butanoate metabolism - Trichinella spiralis; tsp00410 beta-Alanine metabolism - Trichinella spiralis; tsp01200 Carbon metabolism - Trichinella spiralis; tsp00310 Lysine de…	IPR029045;	ClpP/crotonase-like domain;	KOG1680	[I]	Enoyl-CoA hydratase
Tsp_04159	E5SI95	Putative acyl-CoA dehydrogenase	Tsp_04159	11	Cluster 8	Clustered	5	others	1	plasma membrane	single-organism process; metabolic process; oxidation-reduction process; single-organism metabolic process;		"nucleoside phosphate binding; flavin adenine dinucleotide binding; ion binding; nucleotide binding; cofactor binding; oxidoreductase activity; oxidoreductase activity, acting on the CH-CH group of donors; heterocyclic compound binding; organic cyclic compound binding; catalytic activity; binding; anion binding; acyl-CoA dehydrogenase activity; coenzyme binding; small molecule binding; "	K00249	ACADM; acyl-CoA dehydrogenase [EC:1.3.8.7]	"tsp00410 beta-Alanine metabolism - Trichinella spiralis; tsp01200 Carbon metabolism - Trichinella spiralis; tsp00640 Propanoate metabolism - Trichinella spiralis; tsp00071 Fatty acid degradation - Trichinella spiralis; tsp01212 Fatty acid metabolism - Trichinella spiralis; tsp01100 Metabolic pathways - Trichinella spiralis; tsp00280 Valine, leucine and isoleucine degradation - Trichinella spiral…	IPR009100; IPR013786; IPR006091; IPR009075;	"Acyl-CoA dehydrogenase/oxidase, N-terminal and middle domain; Acyl-CoA dehydrogenase/oxidase, N-terminal; Acyl-CoA oxidase/dehydrogenase, central domain; Acyl-CoA dehydrogenase/oxidase C-terminal; "	KOG0140	[I]	Medium-chain acyl-CoA dehydrogenase
Tsp_10878	E5SY68	Acetyl-CoA acetyltransferase	Tsp_10878	8	Cluster 8	Clustered	4	**********K*K********	10	mitochondria	metabolic process;		"transferase activity, transferring acyl groups; N-acetyltransferase activity; transferase activity, transferring acyl groups other than amino-acyl groups; catalytic activity; transferase activity; acetyltransferase activity; N-acyltransferase activity; "	K17972			IPR016039; IPR020616; IPR000182; IPR020617; IPR016181;	"Thiolase-like; Thiolase, N-terminal; GNAT domain; Thiolase, C-terminal; Acyl-CoA N-acyltransferase; "	KOG1391	[I]	Acetyl-CoA acetyltransferase
Tsp_10283	E5SUK1	"""Putative acyl-CoA dehydrogenase, C-domain protein"""	Tsp_10283	5	Cluster 8	Clustered	4	**********KR*********	2	mitochondria	single-organism process; metabolic process; oxidation-reduction process; single-organism metabolic process;		"nucleoside phosphate binding; flavin adenine dinucleotide binding; ion binding; nucleotide binding; cofactor binding; oxidoreductase activity; oxidoreductase activity, acting on the CH-CH group of donors; heterocyclic compound binding; organic cyclic compound binding; catalytic activity; binding; anion binding; acyl-CoA dehydrogenase activity; coenzyme binding; small molecule binding; "	K09479	ACADVL; very long chain acyl-CoA dehydrogenase [EC:1.3.8.9]	tsp00071 Fatty acid degradation - Trichinella spiralis; tsp01212 Fatty acid metabolism - Trichinella spiralis; tsp01100 Metabolic pathways - Trichinella spiralis;	IPR013786; IPR009100; IPR006091; IPR009075;	"Acyl-CoA dehydrogenase/oxidase, N-terminal; Acyl-CoA dehydrogenase/oxidase, N-terminal and middle domain; Acyl-CoA oxidase/dehydrogenase, central domain; Acyl-CoA dehydrogenase/oxidase C-terminal; "	KOG0137	[I]	Very-long-chain acyl-CoA dehydrogenase
Tsp_04649	E5SVP7	Acyl-CoA dehydrogenase	Tsp_04649	5	Cluster 8	Clustered	5	**********K*R********	2	"cytosol, nuclear"	single-organism process; metabolic process; oxidation-reduction process; single-organism metabolic process;		"nucleoside phosphate binding; flavin adenine dinucleotide binding; ion binding; nucleotide binding; cofactor binding; oxidoreductase activity; oxidoreductase activity, acting on the CH-CH group of donors; heterocyclic compound binding; organic cyclic compound binding; catalytic activity; binding; anion binding; acyl-CoA dehydrogenase activity; coenzyme binding; small molecule binding; "	K09478	ACADSB; short/branched chain acyl-CoA dehydrogenase [EC:1.3.99.12]	"tsp00071 Fatty acid degradation - Trichinella spiralis; tsp01212 Fatty acid metabolism - Trichinella spiralis; tsp01100 Metabolic pathways - Trichinella spiralis; tsp00280 Valine, leucine and isoleucine degradation - Trichinella spiralis; "	IPR009100; IPR013786; IPR006091; IPR009075;	"Acyl-CoA dehydrogenase/oxidase, N-terminal and middle domain; Acyl-CoA dehydrogenase/oxidase, N-terminal; Acyl-CoA oxidase/dehydrogenase, central domain; Acyl-CoA dehydrogenase/oxidase C-terminal; "	KOG0139	[I]	Short-chain acyl-CoA dehydrogenase
Tsp_02189	E5SEM2	"""3-hydroxyisobutyryl-CoA hydrolase, mitochondrial"""	Tsp_02189	9	Cluster 8	Seed	5	*******E**KK*********	3	cytosol			"isomerase activity; catalytic activity; hydrolase activity, acting on ester bonds; CoA hydrolase activity; hydrolase activity; thiolester hydrolase activity; 3-hydroxyisobutyryl-CoA hydrolase activity; "	K05605	HIBCH; 3-hydroxyisobutyryl-CoA hydrolase [EC:3.1.2.4]	"tsp00410 beta-Alanine metabolism - Trichinella spiralis; tsp01200 Carbon metabolism - Trichinella spiralis; tsp00640 Propanoate metabolism - Trichinella spiralis; tsp01100 Metabolic pathways - Trichinella spiralis; tsp00280 Valine, leucine and isoleucine degradation - Trichinella spiralis; "	IPR029045;	ClpP/crotonase-like domain;	KOG1684	[I]	Enoyl-CoA hydratase
Tsp_00780	E5SAK4	Splicing factor 3B subunit 1	Tsp_00780	13	Cluster 9	Clustered	5.2	**********KS*********	1	plasma membrane			binding;	K12828	SF3B1; splicing factor 3B subunit 1	tsp03040 Spliceosome - Trichinella spiralis;	IPR011989; IPR015016; IPR016024;	Armadillo-like helical; Splicing factor 3B subunit 1; Armadillo-type fold;	KOG0213	[A]	"Splicing factor 3b, subunit 1"
Tsp_01029	E5SBA4	Splicing factor 3B subunit 2	Tsp_01029	14	Cluster 9	Clustered	4.90909	*******E**KK*********	1	cytosol		organelle; intracellular membrane-bounded organelle; intracellular organelle; nucleus; cell part; intracellular; intracellular part; membrane-bounded organelle; cell;		K12829	SF3B2; splicing factor 3B subunit 2	tsp03040 Spliceosome - Trichinella spiralis;	IPR006568; IPR007180;	"PSP, proline-rich; Domain of unknown function DUF382; "	KOG2330	[A]	"Splicing factor 3b, subunit 2"
Tsp_07418	E5RZ21	Cell division cycle 5-like protein	CDC5L	14	Cluster 9	Clustered	4.8	others	1	nuclear			organic cyclic compound binding; heterocyclic compound binding; DNA binding; binding; macromolecular complex binding; nucleic acid binding; chromatin binding;	K12860	CDC5L; pre-mRNA-splicing factor CDC5/CEF1	tsp03040 Spliceosome - Trichinella spiralis;	IPR021786; IPR001005; IPR009057; IPR017930;	Pre-mRNA splicing factor component Cdc5p/Cef1; SANT/Myb domain; Homeodomain-like; Myb domain;	KOG0050	[AD]	mRNA splicing protein CDC5 (Myb superfamily)
Tsp_09327	E5SKH0	Crooked neck-like protein 1	CRNKL1	11	Cluster 9	Clustered	5.57143	others	1	plasma membrane	RNA processing; cellular aromatic compound metabolic process; organic cyclic compound metabolic process; nitrogen compound metabolic process; primary metabolic process; cellular metabolic process; organic substance metabolic process; RNA metabolic process; metabolic process; nucleic acid metabolic process; heterocycle metabolic process; nucleobase-containing compound metabolic process; cellular m…	organelle; intracellular membrane-bounded organelle; intracellular organelle; nucleus; cell part; intracellular; intracellular part; membrane-bounded organelle; cell;	protein binding; binding;	K12869	CRN; crooked neck	tsp03040 Spliceosome - Trichinella spiralis;	IPR011990; IPR013026;	Tetratricopeptide-like helical domain; Tetratricopeptide repeat-containing domain;	KOG1915	[D]	Cell cycle control protein (crooked neck)
Tsp_01598	E5SCY5	Pre-mRNA-splicing factor 8-like protein	Tsp_01598	20	Cluster 9	Clustered	4.8	**********KR*********	4	cytosol	"RNA processing; cellular aromatic compound metabolic process; organic cyclic compound metabolic process; nitrogen compound metabolic process; primary metabolic process; cellular metabolic process; organic substance metabolic process; mRNA processing; RNA metabolic process; mRNA splicing, via spliceosome; metabolic process; RNA splicing, via transesterification reactions with bulged adenosine as …	organelle; intracellular organelle; intracellular membrane-bounded organelle; nucleus; cell part; intracellular; intracellular organelle part; macromolecular complex; intracellular part; spliceosomal complex; cell; ribonucleoprotein complex; membrane-bounded organelle; organelle part; nuclear part;	organic cyclic compound binding; heterocyclic compound binding; RNA binding; U6 snRNA binding; binding; nucleic acid binding; protein binding; U5 snRNA binding; snRNA binding;	K12856	PRPF8; pre-mRNA-processing factor 8	tsp03040 Spliceosome - Trichinella spiralis;	IPR000555; IPR019581; IPR012591; IPR019580; IPR012592; IPR021983; IPR012337; IPR012984; IPR019582;	"JAB1/MPN/MOV34 metalloenzyme domain; Pre-mRNA-processing-splicing factor 8, U5-snRNA-binding; PRO8NT domain; Pre-mRNA-processing-splicing factor 8, U6-snRNA-binding; PROCN domain; PRP8 domain IV core; Ribonuclease H-like domain; PROCT domain; RNA recognition motif, spliceosomal PrP8; "	KOG1795	[A]	U5 snRNP spliceosome subunit
Tsp_03958	E5SHN9	Pre-mRNA-processing factor 6	Tsp_03958	15	Cluster 9	Seed	6	**********K*R********	1	cytosol	"RNA processing; cellular aromatic compound metabolic process; organic cyclic compound metabolic process; nitrogen compound metabolic process; primary metabolic process; cellular metabolic process; organic substance metabolic process; mRNA processing; RNA metabolic process; mRNA splicing, via spliceosome; metabolic process; RNA splicing, via transesterification reactions with bulged adenosine as …	organelle; intracellular membrane-bounded organelle; intracellular organelle; nucleus; cell part; intracellular; intracellular part; membrane-bounded organelle; cell;	protein binding; binding;	K12855	PRPF6; pre-mRNA-processing factor 6	tsp03040 Spliceosome - Trichinella spiralis;	IPR010491; IPR011990; IPR013026;	"PRP1 splicing factor, N-terminal; Tetratricopeptide-like helical domain; Tetratricopeptide repeat-containing domain; "	KOG0495	[A]	HAT repeat protein
Tsp_02916	E5S248	Splicing factor 3 subunit 1	Tsp_02916	8	Cluster 9	Clustered	5.78571	others	1	cytosol	RNA processing; cellular aromatic compound metabolic process; organic cyclic compound metabolic process; nitrogen compound metabolic process; primary metabolic process; cellular metabolic process; organic substance metabolic process; RNA metabolic process; metabolic process; nucleic acid metabolic process; heterocycle metabolic process; nucleobase-containing compound metabolic process; cellular m…		organic cyclic compound binding; heterocyclic compound binding; RNA binding; protein binding; binding; nucleic acid binding;	K12825	SF3A1; splicing factor 3A subunit 1	tsp03040 Spliceosome - Trichinella spiralis;	IPR000061; IPR029071; IPR022030; IPR000626;	SWAP/Surp; Ubiquitin-related domain; Splicing factor 3A subunit 1; Ubiquitin domain;	KOG0007	[A]	"Splicing factor 3a, subunit 1"
Tsp_00418	E5S9M7	Splicing factor 3A subunit 3	Tsp_00418	11	Cluster 9	Clustered	5.5	others	1	mitochondria		organelle; intracellular membrane-bounded organelle; intracellular organelle; nucleus; cell part; intracellular; intracellular part; membrane-bounded organelle; cell;	organic cyclic compound binding; heterocyclic compound binding; transition metal ion binding; binding; nucleic acid binding; ion binding; metal ion binding; cation binding; zinc ion binding;	K12827	SF3A3; splicing factor 3A subunit 3	tsp03040 Spliceosome - Trichinella spiralis;	IPR021966; IPR000690; IPR031774; IPR024598;	"Splicing factor SF3a60 binding domain; Zinc finger, C2H2-type matrin; SF3A3 domain; Domain of unknown function DUF3449; "	KOG2636	[A]	"Splicing factor 3a, subunit 3"
Tsp_11736	E5SQ28	Putative LSM domain protein	Tsp_11736	6	Cluster 9	Clustered	5	others	1	cytosol				K11088	SNRPD3; small nuclear ribonucleoprotein D3	tsp03040 Spliceosome - Trichinella spiralis;	IPR001163; IPR010920;	"LSM domain, eukaryotic/archaea-type; LSM domain; "	KOG3172	[A]	Small nuclear ribonucleoprotein Sm D3
Eno	E5SQX1	Enolase	Tsp_09466	7		Unclustered	2.4	**********KR*********	12	endoplasmic reticulum	single-organism carbohydrate catabolic process; glycolytic process; single-organism catabolic process; small molecule metabolic process; single-organism cellular process; single-organism process; carbohydrate metabolic process; primary metabolic process; cellular metabolic process; organic substance metabolic process; carbohydrate catabolic process; single-organism carbohydrate metabolic process;…	catalytic complex; cell part; intracellular; cytoplasm; macromolecular complex; intracellular part; cytosolic part; cell; cytosol; protein complex; phosphopyruvate hydratase complex; cytoplasmic part;	magnesium ion binding; phosphopyruvate hydratase activity; catalytic activity; binding; ion binding; metal ion binding; cation binding; lyase activity; hydro-lyase activity; carbon-oxygen lyase activity;	K01689	ENO; enolase [EC:4.2.1.11]	tsp01200 Carbon metabolism - Trichinella spiralis; tsp00010 Glycolysis / Gluconeogenesis - Trichinella spiralis; tsp03018 RNA degradation - Trichinella spiralis; tsp01230 Biosynthesis of amino acids - Trichinella spiralis; tsp01100 Metabolic pathways - Trichinella spiralis;	IPR029065; IPR029017; IPR020810; IPR020811;	"Enolase C-terminal domain-like; Enolase N-terminal domain-like; Enolase, C-terminal TIM barrel domain; Enolase, N-terminal; "	KOG2670	[G]	Enolase
Tsp_06964	E5S6L6	Elongator complex protein 3	ELP3	1		Unclustered	0	**********KS*********	3	endoplasmic reticulum			"transferase activity, transferring acyl groups; catalytic activity; iron-sulfur cluster binding; binding; transferase activity, transferring acyl groups other than amino-acyl groups; transferase activity; N-acetyltransferase activity; acetyltransferase activity; metal cluster binding; N-acyltransferase activity; "	K07739			IPR032432; IPR000182; IPR006638; IPR023404; IPR007197; IPR016181;	"Radical SAM, C-terminal extension; GNAT domain; Elongator protein 3/MiaB/NifB; Radical SAM, alpha/beta horseshoe; Radical SAM; Acyl-CoA N-acyltransferase; "	KOG2535	[BK]	"RNA polymerase II elongator complex, subunit ELP3/histone acetyltransferase"
Tsp_00572	E5S9Z8	Elongator complex protein 2	Tsp_00572	2		Unclustered	0.666667	others	2	cytosol			protein binding; binding;	K11374			IPR017986; IPR015943;	WD40-repeat-containing domain; WD40/YVTN repeat-like-containing domain;	KOG1063	[BK]	"RNA polymerase II elongator complex, subunit ELP2, WD repeat superfamily"
Tsp_00385	E5S9J5	"""Electron transfer flavoprotein, beta subunit"""	Tsp_00385	4		Unclustered	1.66667	**********KR*********	2	plasma membrane		membrane; intracellular organelle; endoplasmic reticulum; cytoplasm; intrinsic component of membrane; endomembrane system; intracellular part; cell; integral component of membrane; intracellular membrane-bounded organelle; organelle; intracellular; cell part; membrane part; membrane-bounded organelle; cytoplasmic part;	electron carrier activity;	K03521			IPR014729; IPR014730;	"Rossmann-like alpha/beta/alpha sandwich fold; Electron transfer flavoprotein, alpha/beta-subunit, N-terminal; "	KOG3180	[C]	"Electron transfer flavoprotein, beta subunit"
Tsp_02559	E5S134	Putative RecF/RecN/SMC N domain protein	Tsp_02559	2		Unclustered	2	others	1	cytosol	cellular component organization; macromolecule glycosylation; organelle fission; mitotic nuclear division; cellular protein metabolic process; single-organism process; biosynthetic process; mitotic cell cycle process; cellular metabolic process; organic substance metabolic process; sister chromatid segregation; metabolic process; carbohydrate derivative biosynthetic process; carbohydrate derivati…	membrane; intracellular organelle; intracellular non-membrane-bounded organelle; intracellular organelle part; cytoplasm; macromolecular complex; intrinsic component of membrane; endomembrane system; intracellular part; cell; integral component of membrane; organelle part; chromosomal part; cohesin complex; non-membrane-bounded organelle; condensed chromosome; organelle; intracellular membrane-bo…	"ATP binding; nucleoside phosphate binding; macromolecular complex binding; nucleoside binding; ion binding; protein binding; chromatin binding; nucleotide binding; organic cyclic compound binding; heterocyclic compound binding; ribonucleoside binding; carbohydrate derivative binding; catalytic activity; ribonucleotide binding; binding; purine ribonucleoside binding; metal ion binding; cation bin…	K06636			IPR010935; IPR027417; IPR000772; IPR029044; IPR001173; IPR003395;	"SMCs flexible hinge; P-loop containing nucleoside triphosphate hydrolase; Ricin B, lectin domain; Nucleotide-diphospho-sugar transferases; Glycosyltransferase 2-like; RecF/RecN/SMC, N-terminal; "	KOG0018	[D]	"Structural maintenance of chromosome protein 1 (sister chromatid cohesion complex Cohesin, subunit SMC1)"
Tsp_06183	E5S5M5	Cohesin subunit SA-1	Tsp_06183	2		Unclustered	2	**********KR*********	1	plasma membrane			binding;	K06671			IPR016024; IPR013721; IPR020839;	Armadillo-type fold; STAG; Stromalin conservative domain;	KOG2011	[D]	"Sister chromatid cohesion complex Cohesin, subunit STAG/IRR1/SCC3"
Tsp_08476	E5SJQ7	"""Ubiquinol-cytochrome c reductase, cytochrome c1"""	Tsp_08476	7		Unclustered	2.7	**********KR*********	2	extracellular			organic cyclic compound binding; heterocyclic compound binding; electron carrier activity; heme binding; iron ion binding; transition metal ion binding; binding; ion binding; cation binding; metal ion binding; tetrapyrrole binding;	K00413	CYC1; ubiquinol-cytochrome c reductase cytochrome c1 subunit	tsp01100 Metabolic pathways - Trichinella spiralis; tsp00190 Oxidative phosphorylation - Trichinella spiralis;	IPR021157; IPR009056;	"Cytochrome c1, transmembrane anchor, C-terminal; Cytochrome c-like domain; "	KOG3052	[C]	Cytochrome c1
Tsp_05343	E5SS61	Triosephosphate isomerase	tpi-1	4		Unclustered	3	**********K*R********	4	cytosol	carbohydrate biosynthetic process; glycolytic process; hexose biosynthetic process; single-organism process; biosynthetic process; monosaccharide biosynthetic process; cellular metabolic process; organic substance metabolic process; glucose metabolic process; pyruvate metabolic process; metabolic process; gluconeogenesis; generation of precursor metabolites and energy; monosaccharide metabolic pr…		"isomerase activity; intramolecular oxidoreductase activity; triose-phosphate isomerase activity; catalytic activity; intramolecular oxidoreductase activity, interconverting aldoses and ketoses; "	K01803	TPI; triosephosphate isomerase (TIM) [EC:5.3.1.1]	tsp01200 Carbon metabolism - Trichinella spiralis; tsp00051 Fructose and mannose metabolism - Trichinella spiralis; tsp00010 Glycolysis / Gluconeogenesis - Trichinella spiralis; tsp01230 Biosynthesis of amino acids - Trichinella spiralis; tsp01100 Metabolic pathways - Trichinella spiralis; tsp00562 Inositol phosphate metabolism - Trichinella spiralis;	IPR013785;	Aldolase-type TIM barrel;	KOG1643	[G]	Triosephosphate isomerase
Tsp_04645	E5SVP3	Phosphoglycerate kinase	Tsp_04645	4		Unclustered	1.4	**********KR*********	8	plasma membrane	single-organism carbohydrate catabolic process; glycolytic process; single-organism catabolic process; small molecule metabolic process; single-organism cellular process; single-organism process; carbohydrate metabolic process; primary metabolic process; cellular metabolic process; organic substance metabolic process; carbohydrate catabolic process; single-organism carbohydrate metabolic process;…		"phosphotransferase activity, carboxyl group as acceptor; kinase activity; catalytic activity; transferase activity; phosphoglycerate kinase activity; transferase activity, transferring phosphorus-containing groups; "	K00927	PGK; phosphoglycerate kinase [EC:2.7.2.3]	tsp01200 Carbon metabolism - Trichinella spiralis; tsp00010 Glycolysis / Gluconeogenesis - Trichinella spiralis; tsp01230 Biosynthesis of amino acids - Trichinella spiralis; tsp01100 Metabolic pathways - Trichinella spiralis;	IPR015824; IPR015901;	"Phosphoglycerate kinase, N-terminal; Phosphoglycerate kinase, C-terminal; "	KOG1367	[G]	3-phosphoglycerate kinase
Tsp_06498	E5SG99	"""Vacuolar ATP synthase subunit B, brain isoform"""	Tsp_06498	12		Unclustered	4.23077	others	1	cytosol	"nucleoside metabolic process; purine nucleoside metabolic process; ion transmembrane transport; cellular aromatic compound metabolic process; purine ribonucleoside monophosphate metabolic process; ribonucleotide metabolic process; nucleotide metabolic process; energy coupled proton transmembrane transport, against electrochemical gradient; single-organism process; cellular metabolic process; pho…	"macromolecular complex; membrane; proton-transporting two-sector ATPase complex, catalytic domain; proton-transporting V-type ATPase complex; protein complex; membrane part; proton-transporting two-sector ATPase complex; proton-transporting V-type ATPase, V1 domain; "	"ATP binding; nucleoside phosphate binding; nucleoside binding; ion binding; hydrolase activity, acting on acid anhydrides; hydrolase activity; nucleotide binding; organic cyclic compound binding; heterocyclic compound binding; ribonucleoside binding; carbohydrate derivative binding; ribonucleotide binding; catalytic activity; binding; purine ribonucleoside binding; purine ribonucleotide binding;…	K02147	ATPeV1B; V-type H+-transporting ATPase subunit B	tsp04150 mTOR signaling pathway - Trichinella spiralis; tsp01100 Metabolic pathways - Trichinella spiralis; tsp04145 Phagosome - Trichinella spiralis; tsp00190 Oxidative phosphorylation - Trichinella spiralis;	IPR004100; IPR027417; IPR000194;	"ATPase, F1 complex alpha/beta subunit, N-terminal domain; P-loop containing nucleoside triphosphate hydrolase; ATPase, F1/V1/A1 complex, alpha/beta subunit, nucleotide-binding domain; "	KOG1351	[C]	"Vacuolar H+-ATPase V1 sector, subunit B"
Tsp_03075	E5S2L2	CRM1 C family protein	Xpo1	3		Unclustered	2	**********KR*********	3	endoplasmic reticulum	establishment of protein localization; transport; intracellular transport; cellular macromolecule localization; establishment of localization in cell; intracellular protein transport; organic substance transport; protein localization; macromolecule localization; cellular protein localization; localization; protein transport; establishment of localization; cellular localization;	organelle; intracellular membrane-bounded organelle; intracellular organelle; nucleus; cell part; intracellular; intracellular part; membrane-bounded organelle; cell;	small GTPase binding; Ras GTPase binding; binding; protein binding; Ran GTPase binding; GTPase binding; enzyme binding;	K14290	XPO1; exportin-1	tsp03008 Ribosome biogenesis in eukaryotes - Trichinella spiralis; tsp03013 RNA transport - Trichinella spiralis;	IPR001494; IPR014877; IPR013598; IPR011989; IPR016024;	"Importin-beta, N-terminal domain; CRM1 C-terminal domain; Exportin-1/Importin-beta-like; Armadillo-like helical; Armadillo-type fold; "	KOG2020	[YU]	Nuclear transport receptor CRM1/MSN5 (importin beta superfamily)
Tsp_03199	E5S2Z0	Putative stress-induced-phosphoprotein 1	Tsp_03199	6		Unclustered	1.04762	**********KR*********	7	cytosol			protein binding; binding;	K09553			IPR006636; IPR011990; IPR013026;	Heat shock chaperonin-binding; Tetratricopeptide-like helical domain; Tetratricopeptide repeat-containing domain;	KOG0548	[O]	Molecular co-chaperone STI1
Tsp_00561	E5S9Y7	Heat shockprotein 4	Tsp_00561	6		Unclustered	1.4	**********KR*********	5	plasma membrane	response to stress; response to stimulus;		ATP binding; nucleoside phosphate binding; nucleoside binding; ion binding; nucleotide binding; organic cyclic compound binding; heterocyclic compound binding; ribonucleoside binding; carbohydrate derivative binding; ribonucleotide binding; binding; purine ribonucleoside binding; anion binding; purine ribonucleotide binding; adenyl ribonucleotide binding; adenyl nucleotide binding; purine nucleos…				IPR029048; IPR029047;	"Heat shock protein 70kD, C-terminal domain; Heat shock protein 70kD, peptide-binding domain; "	KOG0103	[O]	"Molecular chaperones HSP105/HSP110/SSE1, HSP70 superfamily"
Tsp_00651	E5SA75	"""C-1-tetrahydrofolate synthase, cytoplasmic"""	Tsp_00651	3		Unclustered	3	**********KR*********	5	cytosol	cofactor biosynthetic process; pteridine-containing compound biosynthetic process; cellular aromatic compound metabolic process; organic acid biosynthetic process; cellular modified amino acid biosynthetic process; single-organism process; biosynthetic process; organonitrogen compound biosynthetic process; cellular metabolic process; organic substance metabolic process; metabolic process; cellula…		"oxidoreductase activity, acting on the CH-NH group of donors; ATP binding; nucleoside phosphate binding; ligase activity; nucleoside binding; ion binding; methylenetetrahydrofolate dehydrogenase (NADP+) activity; nucleotide binding; oxidoreductase activity; ligase activity, forming carbon-nitrogen bonds; organic cyclic compound binding; heterocyclic compound binding; ribonucleoside binding; carb…	K00288	MTHFD; methylenetetrahydrofolate dehydrogenase (NADP+) / methenyltetrahydrofolate cyclohydrolase / formyltetrahydrofolate synthetase [EC:1.5.1.5 3.5.4.9 6.3.4.3]	tsp00670 One carbon pool by folate - Trichinella spiralis; tsp01100 Metabolic pathways - Trichinella spiralis;	IPR020631; IPR016040; IPR027417; IPR020630;	"Tetrahydrofolate dehydrogenase/cyclohydrolase, NAD(P)-binding domain; NAD(P)-binding domain; P-loop containing nucleoside triphosphate hydrolase; Tetrahydrofolate dehydrogenase/cyclohydrolase, catalytic domain; "	KOG4230	[H]	C1-tetrahydrofolate synthase
Tsp_02072	E5SEA3	Ribosomal protein L37 (Fragment)	Tsp_02072	47		Unclustered	44.8751	**********KK*********	6	nuclear	cellular protein metabolic process; biosynthetic process; primary metabolic process; cellular metabolic process; organic substance biosynthetic process; cellular biosynthetic process; organic substance metabolic process; metabolic process; cellular macromolecule biosynthetic process; cellular macromolecule metabolic process; gene expression; macromolecule metabolic process; protein metabolic proc…	ribosome; organelle; intracellular organelle; intracellular non-membrane-bounded organelle; cell part; intracellular; cytoplasm; macromolecular complex; intracellular part; cell; ribonucleoprotein complex; cytoplasmic part; non-membrane-bounded organelle;	organic cyclic compound binding; heterocyclic compound binding; RNA binding; binding; nucleic acid binding; ion binding; cation binding; metal ion binding; structural molecule activity; structural constituent of ribosome; rRNA binding;	K02922	RP-L37e; large subunit ribosomal protein L37e	tsp03010 Ribosome - Trichinella spiralis;	IPR011332; IPR011331;	Zinc-binding ribosomal protein; Ribosomal protein L37ae/L37e;	KOG3475	[J]	60S ribosomal protein L37
Tsp_06978	E5S6P3	Cytochrome c oxidase polypeptide VIb	COX6B-2	1		Unclustered	0	Unknown	3	extracellular		organelle; intracellular membrane-bounded organelle; intracellular organelle; cell part; intracellular; cytoplasm; intracellular part; membrane-bounded organelle; cell; mitochondrion; cytoplasmic part;	"ion transmembrane transporter activity; substrate-specific transporter activity; monovalent inorganic cation transmembrane transporter activity; oxidoreductase activity, acting on a heme group of donors, oxygen as acceptor; oxidoreductase activity, acting on a heme group of donors; hydrogen ion transmembrane transporter activity; heme-copper terminal oxidase activity; oxidoreductase activity; su…	K02267	COX6B; cytochrome c oxidase subunit 6b	tsp01100 Metabolic pathways - Trichinella spiralis; tsp00190 Oxidative phosphorylation - Trichinella spiralis;			KOG3057	[C]	"Cytochrome c oxidase, subunit VIb/COX12"
Tsp_01228	E5SBW0	CytoChrome c oxidase subunit Va superfamily	Tsp_01228	7		Unclustered	2.7	**********K*K********	3	cytosol		membrane; intracellular organelle; mitochondrial part; organelle membrane; organelle envelope; intracellular organelle part; cytoplasm; intracellular part; cell; organelle part; mitochondrion; mitochondrial envelope; intracellular membrane-bounded organelle; organelle; cell part; intracellular; envelope; organelle inner membrane; membrane-bounded organelle; mitochondrial inner membrane; mitochond…	"ion transmembrane transporter activity; substrate-specific transporter activity; monovalent inorganic cation transmembrane transporter activity; oxidoreductase activity, acting on a heme group of donors, oxygen as acceptor; oxidoreductase activity, acting on a heme group of donors; hydrogen ion transmembrane transporter activity; heme-copper terminal oxidase activity; oxidoreductase activity; su…	K02264	COX5A; cytochrome c oxidase subunit 5a	tsp01100 Metabolic pathways - Trichinella spiralis; tsp00190 Oxidative phosphorylation - Trichinella spiralis;			KOG4077	[C]	"Cytochrome c oxidase, subunit Va/COX6"
Tsp_06988	E5S6Q3	DNA-directed RNA polymerases I and III subunit RPAC1	Tsp_06988	23		Unclustered	12.8762	others	2	cytosol	"heterocycle biosynthetic process; cellular aromatic compound metabolic process; nucleic acid-templated transcription; nucleobase-containing compound biosynthetic process; organic cyclic compound metabolic process; nitrogen compound metabolic process; RNA biosynthetic process; biosynthetic process; primary metabolic process; organic substance biosynthetic process; cellular metabolic process; cell…		"nucleotidyltransferase activity; RNA polymerase activity; catalytic activity; binding; protein dimerization activity; DNA-directed RNA polymerase activity; protein binding; transferase activity; transferase activity, transferring phosphorus-containing groups; "	K03027	RPC40; DNA-directed RNA polymerases I and III subunit RPAC1	tsp03020 RNA polymerase - Trichinella spiralis; tsp00230 Purine metabolism - Trichinella spiralis; tsp00240 Pyrimidine metabolism - Trichinella spiralis; tsp01100 Metabolic pathways - Trichinella spiralis;	IPR011262; IPR011263; IPR009025;	"DNA-directed RNA polymerase, insert domain; DNA-directed RNA polymerase, RpoA/D/Rpb3-type; DNA-directed RNA polymerase, RBP11-like dimerisation domain; "	KOG1521	[K]	"RNA polymerase I and III, subunit RPA40/RPC40"
Tsp_04542	E5SVD8	DNA-directed RNA polymerase subunit beta	Polr1b	15		Unclustered	3.14286	others	1	plasma membrane	"heterocycle biosynthetic process; cellular aromatic compound metabolic process; nucleic acid-templated transcription; nucleobase-containing compound biosynthetic process; organic cyclic compound metabolic process; nitrogen compound metabolic process; RNA biosynthetic process; biosynthetic process; primary metabolic process; organic substance biosynthetic process; cellular metabolic process; cell…	organelle; intracellular membrane-bounded organelle; intracellular organelle; nucleus; cell part; intracellular; intracellular part; membrane-bounded organelle; cell;	"DNA binding; RNA polymerase activity; nucleoside binding; heterocyclic compound binding; organic cyclic compound binding; ribonucleoside binding; carbohydrate derivative binding; nucleotidyltransferase activity; catalytic activity; binding; nucleic acid binding; DNA-directed RNA polymerase activity; transferase activity; transferase activity, transferring phosphorus-containing groups; small mole…	K03002	RPA2; DNA-directed RNA polymerase I subunit RPA2 [EC:2.7.7.6]	tsp03020 RNA polymerase - Trichinella spiralis; tsp00230 Purine metabolism - Trichinella spiralis; tsp00240 Pyrimidine metabolism - Trichinella spiralis; tsp01100 Metabolic pathways - Trichinella spiralis;	IPR007645; IPR007120; IPR007641; IPR007642; IPR007644; IPR009674;	"RNA polymerase Rpb2, domain 3; DNA-directed RNA polymerase, subunit 2, domain 6; RNA polymerase Rpb2, domain 7; RNA polymerase Rpb2, domain 2; RNA polymerase, beta subunit, protrusion; DNA-directed RNA polymerase I subunit RPA2, domain 4; "	KOG0216	[K]	"RNA polymerase I, second largest subunit"
Tsp_04177	E5SIB3	AP-1 complex subunit mu	Tsp_04177	5		Unclustered	2.4	**********KR*********	4	endoplasmic reticulum	establishment of protein localization; transport; intracellular transport; cellular macromolecule localization; establishment of localization in cell; vesicle-mediated transport; intracellular protein transport; organic substance transport; protein localization; macromolecule localization; cellular protein localization; localization; protein transport; cellular localization; establishment of loca…	membrane; AP-type membrane coat adaptor complex; membrane part; cell part; intracellular; clathrin adaptor complex; coated membrane; cytoplasm; clathrin coat; macromolecular complex; intracellular part; membrane coat; protein complex; cell; cytoplasmic part;		K12398	AP3M; AP-3 complex subunit mu	tsp04142 Lysosome - Trichinella spiralis;	IPR028565; IPR011012; IPR022775;	"Mu homology domain; Longin-like domain; AP complex, mu/sigma subunit; "	KOG2740	[U]	Clathrin-associated protein medium chain
Tsp_04773	E5SW30	AP-3 complex subunit delta-1	Tsp_04773	4		Unclustered	1.4	**********KR*********	1	nuclear	establishment of protein localization; transport; intracellular transport; cellular macromolecule localization; establishment of localization in cell; vesicle-mediated transport; intracellular protein transport; organic substance transport; protein localization; macromolecule localization; cellular protein localization; localization; protein transport; establishment of localization; cellular loca…	membrane; AP-type membrane coat adaptor complex; membrane part; cell part; intracellular; coated membrane; cytoplasm; macromolecular complex; intracellular part; membrane coat; protein complex; cell; AP-3 adaptor complex; cytoplasmic part;	"pyrophosphatase activity; catalytic activity; binding; GTPase activity; hydrolase activity, acting on acid anhydrides; hydrolase activity; hydrolase activity, acting on acid anhydrides, in phosphorus-containing anhydrides; nucleoside-triphosphatase activity; "	K12396	AP3D; AP-3 complex subunit delta	tsp04142 Lysosome - Trichinella spiralis;	IPR019605; IPR011989; IPR003008; IPR016024; IPR002553;	"Misato Segment II tubulin-like domain; Armadillo-like helical; Tubulin/FtsZ, GTPase domain; Armadillo-type fold; Clathrin/coatomer adaptor, adaptin-like, N-terminal; "	KOG1059	[U]	"Vesicle coat complex AP-3, delta subunit"
Tsp_00966	E5SB39	"""NADH dehydrogenase I, D subunit"""	Tsp_00966	6		Unclustered	2.7	**********KK*********	2	nuclear	cellular component organization; metabolic process; chromosome organization; oxidation-reduction process; single-organism metabolic process; organelle organization; single-organism process; cellular process; cellular component organization or biogenesis;	organelle; intracellular organelle; intracellular non-membrane-bounded organelle; cell part; intracellular; chromosome; intracellular part; cell; non-membrane-bounded organelle;	"oxidoreductase activity, acting on NAD(P)H; ATP binding; nucleoside phosphate binding; nucleoside binding; ion binding; protein binding; nucleotide binding; cofactor binding; oxidoreductase activity; organic cyclic compound binding; heterocyclic compound binding; ribonucleoside binding; carbohydrate derivative binding; NAD binding; catalytic activity; ribonucleotide binding; binding; purine ribo…	K06669			IPR029014; IPR010935; IPR027417; IPR003395; IPR001135;	"NiFe hydrogenase-like; SMCs flexible hinge; P-loop containing nucleoside triphosphate hydrolase; RecF/RecN/SMC, N-terminal; NADH-quinone oxidoreductase, subunit D; "	KOG0964	[D]	"Structural maintenance of chromosome protein 3 (sister chromatid cohesion complex Cohesin, subunit SMC3)"
Tsp_01451	E5SCI0	Tubulin alpha chain	Tsp_01451	4		Unclustered	1.4	others	1	cytoskeleton	cellular component biogenesis; cellular component organization; cellular macromolecular complex assembly; protein complex subunit organization; single-organism cellular process; single-organism process; microtubule-based process; macromolecular complex subunit organization; cellular component assembly; macromolecular complex assembly; protein polymerization; protein complex biogenesis; cellular p…	intracellular organelle; microtubule; intracellular non-membrane-bounded organelle; cytoskeletal part; cytoplasm; intracellular organelle part; macromolecular complex; intracellular part; cell; organelle part; non-membrane-bounded organelle; organelle; cytoskeleton; microtubule cytoskeleton; cell part; intracellular; protein complex;	"nucleoside phosphate binding; nucleoside binding; ion binding; hydrolase activity, acting on acid anhydrides; hydrolase activity; nucleotide binding; nucleoside-triphosphatase activity; organic cyclic compound binding; heterocyclic compound binding; ribonucleoside binding; carbohydrate derivative binding; pyrophosphatase activity; catalytic activity; structural constituent of cytoskeleton; ribon…	K07374	TUBA; tubulin alpha	tsp04145 Phagosome - Trichinella spiralis;	IPR003008; IPR023123; IPR008280; IPR018316;	"Tubulin/FtsZ, GTPase domain; Tubulin, C-terminal; Tubulin/FtsZ, C-terminal; Tubulin/FtsZ, 2-layer sandwich domain; "	KOG1376	[Z]	Alpha tubulin
Tsp_04895	E5SWF2	Tubulin beta chain	T01_6095	7		Unclustered	2.85714	**********KR*********	2	cytosol	cellular component biogenesis; cellular component organization; cellular macromolecular complex assembly; protein complex subunit organization; single-organism cellular process; single-organism process; microtubule-based process; macromolecular complex subunit organization; cellular component assembly; macromolecular complex assembly; protein polymerization; protein complex biogenesis; cellular p…	intracellular organelle; microtubule; intracellular non-membrane-bounded organelle; cytoskeletal part; cytoplasm; intracellular organelle part; macromolecular complex; intracellular part; cell; organelle part; non-membrane-bounded organelle; organelle; cytoskeleton; microtubule cytoskeleton; cell part; intracellular; protein complex;	"nucleoside phosphate binding; nucleoside binding; ion binding; hydrolase activity, acting on acid anhydrides; hydrolase activity; nucleotide binding; nucleoside-triphosphatase activity; organic cyclic compound binding; heterocyclic compound binding; ribonucleoside binding; carbohydrate derivative binding; pyrophosphatase activity; catalytic activity; structural constituent of cytoskeleton; ribon…	K07375	TUBB; tubulin beta	tsp04145 Phagosome - Trichinella spiralis;	IPR003008; IPR023123; IPR008280; IPR018316;	"Tubulin/FtsZ, GTPase domain; Tubulin, C-terminal; Tubulin/FtsZ, C-terminal; Tubulin/FtsZ, 2-layer sandwich domain; "	KOG1375	[Z]	Beta tubulin
Tsp_06285	E5SFN3	"""Asparaginyl-tRNA synthetase, cytoplasmic"""	Tsp_06285	6		Unclustered	5	**********KR*********	6	nuclear	cellular aromatic compound metabolic process; cellular protein metabolic process; single-organism process; biosynthetic process; asparaginyl-tRNA aminoacylation; tRNA aminoacylation; cellular metabolic process; organic substance metabolic process; metabolic process; cellular amino acid metabolic process; heterocycle metabolic process; nucleobase-containing compound metabolic process; cellular nit…	intracellular part; cell; cell part; intracellular; cytoplasm;	"ligase activity, forming aminoacyl-tRNA and related compounds; ATP binding; nucleoside phosphate binding; ligase activity, forming carbon-oxygen bonds; ligase activity; nucleoside binding; ion binding; nucleotide binding; organic cyclic compound binding; heterocyclic compound binding; ribonucleoside binding; carbohydrate derivative binding; catalytic activity; ribonucleotide binding; binding; nu…	K02902	RP-L28; large subunit ribosomal protein L28	tsp03010 Ribosome - Trichinella spiralis;	IPR004364; IPR012340; IPR004365; IPR006195;	"Aminoacyl-tRNA synthetase, class II (D/K/N); Nucleic acid-binding, OB-fold; OB-fold nucleic acid binding domain, AA-tRNA synthetase-type; Aminoacyl-tRNA synthetase, class II; "	KOG0555	[J]	Asparaginyl-tRNA synthetase
Tsp_08275	E5SJ48	60S ribosomal protein L22 (Fragment)	Tsp_08275	51		Unclustered	47.8824	**********KR*********	2	cytosol	cellular protein metabolic process; biosynthetic process; primary metabolic process; cellular metabolic process; organic substance biosynthetic process; cellular biosynthetic process; organic substance metabolic process; metabolic process; cellular macromolecule biosynthetic process; cellular macromolecule metabolic process; gene expression; macromolecule metabolic process; protein metabolic proc…	ribosome; organelle; intracellular organelle; intracellular non-membrane-bounded organelle; cell part; intracellular; cytoplasm; macromolecular complex; intracellular part; cell; ribonucleoprotein complex; cytoplasmic part; non-membrane-bounded organelle;	structural constituent of ribosome; structural molecule activity;	K02891	RP-L22e; large subunit ribosomal protein L22e	tsp03010 Ribosome - Trichinella spiralis;			KOG3434	[J]	60S ribosomal protein L22
Tsp_01450	E5SCH9	Tubulin alpha chain	Tsp_01450	4		Unclustered	1.4	**********KR*********	3	extracellular	cellular component biogenesis; cellular component organization; cellular macromolecular complex assembly; protein complex subunit organization; single-organism cellular process; single-organism process; microtubule-based process; macromolecular complex subunit organization; cellular component assembly; macromolecular complex assembly; protein polymerization; protein complex biogenesis; cellular p…	intracellular organelle; microtubule; intracellular non-membrane-bounded organelle; cytoskeletal part; cytoplasm; intracellular organelle part; macromolecular complex; intracellular part; cell; organelle part; non-membrane-bounded organelle; organelle; cytoskeleton; microtubule cytoskeleton; cell part; intracellular; protein complex;	"nucleoside phosphate binding; nucleoside binding; ion binding; hydrolase activity, acting on acid anhydrides; hydrolase activity; nucleotide binding; nucleoside-triphosphatase activity; organic cyclic compound binding; heterocyclic compound binding; ribonucleoside binding; carbohydrate derivative binding; pyrophosphatase activity; catalytic activity; structural constituent of cytoskeleton; ribon…	K07374	TUBA; tubulin alpha	tsp04145 Phagosome - Trichinella spiralis;	IPR003008; IPR023123; IPR008280; IPR018316;	"Tubulin/FtsZ, GTPase domain; Tubulin, C-terminal; Tubulin/FtsZ, C-terminal; Tubulin/FtsZ, 2-layer sandwich domain; "	KOG1376	[Z]	Alpha tubulin
Tsp_08379	E5SJF6	Malate dehydrogenase	MDH1	11		Unclustered	2.7	**********KR*********	8	cytosol	tricarboxylic acid metabolic process; dicarboxylic acid metabolic process; oxidation-reduction process; small molecule metabolic process; tricarboxylic acid cycle; single-organism cellular process; single-organism process; primary metabolic process; carbohydrate metabolic process; cellular respiration; cellular metabolic process; organic substance metabolic process; citrate metabolic process; met…		"oxidoreductase activity, acting on CH-OH group of donors; oxidoreductase activity, acting on the CH-OH group of donors, NAD or NADP as acceptor; malate dehydrogenase activity; catalytic activity; L-malate dehydrogenase activity; oxidoreductase activity; "	K00025	MDH1; malate dehydrogenase [EC:1.1.1.37]	tsp00270 Cysteine and methionine metabolism - Trichinella spiralis; tsp00620 Pyruvate metabolism - Trichinella spiralis; tsp01200 Carbon metabolism - Trichinella spiralis; tsp00020 Citrate cycle (TCA cycle) - Trichinella spiralis; tsp01100 Metabolic pathways - Trichinella spiralis; tsp00630 Glyoxylate and dicarboxylate metabolism - Trichinella spiralis;	IPR022383; IPR016040; IPR001236; IPR015955;	"Lactate/malate dehydrogenase, C-terminal; NAD(P)-binding domain; Lactate/malate dehydrogenase, N-terminal; Lactate dehydrogenase/glycoside hydrolase, family 4, C-terminal; "
[truncated: 308 more rows]

## Sheet: network information
#node1	node2	#node1	node2	node1_string_internal_id	node2_string_internal_id	node1_external_id	node2_external_id	neighborhood_on_chromosome	gene_fusion	phylogenetic_cooccurrence	homology	coexpression	experimentally_determined_interaction	database_annotated	automated_textmining	combined_score
Tsp_01885	Tsp_02186	E5SDS5	E5SEL9	1051967	1051637	6334.EFV57056	6334.EFV56726	0	0	0	0	0.954	0.969	0.627	0	0.999
Tsp_00726	Tsp_14621	E5SAE9	E5T5S5	1053140	1042519	6334.EFV58229	6334.EFV47608	0	0	0	0	0.999	0.81	0	0	0.999
Tsp_07789	Tsp_01678	E5S7V1	E5SD64	1054040	1052165	6334.EFV59129	6334.EFV57254	0.693	0	0	0	0.999	0.89	0.603	0	0.999
Tsp_03424	Tsp_02258	E5S3M0	E5SEU2	1055523	1051604	6334.EFV60612	6334.EFV56693	0.596	0	0	0	0.999	0.834	0.555	0	0.999
Tsp_00927	Tsp_13772	E5SAZ9	E5T3F7	1044650	1043336	6334.EFV49739	6334.EFV48425	0.596	0	0	0	0.987	0.727	0.582	0	0.999
Tsp_00485	Tsp_11551	E5S9R2	E5SPV7	1053385	1048090	6334.EFV58474	6334.EFV53179	0	0	0	0	0.999	0	0.507	0	0.999
Tsp_02186	Tsp_02258	E5SEL9	E5SEU2	1051637	1051604	6334.EFV56726	6334.EFV56693	0.596	0	0	0	0.999	0.787	0.563	0	0.999
Tsp_11551	Tsp_15079	E5SPV7	E5T6Y4	1048090	1042110	6334.EFV53179	6334.EFV47199	0.596	0	0	0	0.984	0.778	0.639	0	0.999
Tsp_00520	Tsp_09957	E5S9U6	E5SXV1	1053345	1045285	6334.EFV58434	6334.EFV50374	0.596	0	0	0	0.985	0.862	0.324	0	0.999
Tsp_11551	Tsp_14621	E5SPV7	E5T5S5	1048090	1042519	6334.EFV53179	6334.EFV47608	0	0	0	0	0.999	0.757	0	0	0.999
[truncated: 4,777 more rows]
